# Supplementary material for: Comparative proteomics reveals protein signatures shared between and unique to bona fide plant EVs and other plant-derived vesicles
Source: Plant Physiol. 2026 Mar 31;200(3):kiag141. doi: 10.1093/plphys/kiag141 (PMC13036492; doi:10.1093/plphys/kiag141)
Supplement: kiag141_Supplementary_Data [file kiag141_supplementary_data.zip]

Archive with 8 entries (8 files):
- Dataset 1_NEW.xlsx
- Dataset 2_NEW.xlsx
- Supplementary Table 1.xlsx
- Supplementary Table 2.xlsx
- Supplementary Table 3.xlsx
- Supplementary Table 4.xlsx
- Supplementary Table 5_NEW.docx
- Supplementary Table 6_NEW.docx
