# Supplementary material for: Comparative proteomics reveals protein signatures shared between and unique to bona fide plant EVs and other plant-derived vesicles
Source: Plant Physiol. 2026 Mar 31;200(3):kiag141. doi: 10.1093/plphys/kiag141 (PMC13036492; doi:10.1093/plphys/kiag141)
Supplement: kiag141_Supplementary_Data [file kiag141_supplementary_data.zip › Dataset 1_NEW.xlsx]

## Sheet: Orthogroups_AssignedProteins
	gEVs									PDVs
Orthogroup	Regente et al., 2017	Chaya et al., 2024	He et al., 2021	Rutter and Innes, 2017	Cappetta et al., submitted.	Boccia et al., 2022	Vestuto et al., 2024	Suanno et al., 2023	De Palma et al., 2020	Pocsfalvi et al., 2019	Pocsfalvi et al., 2019	Pocsfalvi et al., 2019	Pocsfalvi et al., 2019	Stanly et al., 2019	Raimondo et al., 2015	Huang et al., 2024	Bokka et al., 2020	Timms et al., 2022	Pérez-Bermúdez et al., 2017	Trentini et al., 2024	Sánchez-López et al., 2022		Total
OG0000000	0	32	170	23	1	2	35	4	4	7	6	1	8	17	4	22	6	1	0	6	0		349
OG0000001	0	6	20	4	0	5	36	0	6	17	12	10	12	7	0	15	2	0	9	5	4		170
OG0000002	0	6	22	3	0	1	34	2	35	6	3	4	7	12	2	16	5	0	0	2	0		160
OG0000003	0	3	27	11	0	0	23	0	5	13	11	9	13	10	1	6	6	1	3	4	0		146
OG0000004	0	2	25	7	0	4	24	1	9	9	9	10	9	8	1	11	10	0	1	3	0		143
OG0000005	0	1	0	0	0	0	2	1	0	11	6	12	15	7	1	24	4	1	0	0	0		85
OG0000006	0	4	9	3	0	2	9	2	0	10	8	9	9	5	0	1	6	0	2	1	0		80
OG0000007	0	4	12	13	0	0	0	0	12	4	3	6	5	5	1	5	6	0	0	4	0		80
OG0000008	7	1	10	3	10	1	6	4	1	4	2	2	2	4	0	3	6	1	0	5	0		72
OG0000009	2	1	1	0	3	0	15	0	0	6	6	6	7	7	6	9	2	0	0	0	0		71
OG0000010	0	1	0	0	0	1	20	0	0	6	5	5	7	6	6	11	2	0	0	0	0		70
OG0000011	0	3	10	1	0	2	7	0	0	9	6	6	8	4	1	1	4	0	0	0	0		62
OG0000012	0	5	7	1	0	1	15	0	0	6	7	4	4	2	0	2	2	0	0	0	0		56
OG0000013	3	3	10	3	3	0	5	0	1	3	2	1	2	4	0	9	1	0	0	4	0		54
OG0000014	0	1	7	0	0	1	19	4	0	2	2	2	2	2	1	6	0	0	1	0	0		50
OG0000015	0	4	3	1	1	1	10	1	6	2	2	2	3	3	2	3	0	0	1	2	0		47
OG0000016	3	0	12	0	1	0	10	1	0	3	3	1	4	0	1	1	2	0	0	3	0		45
OG0000017	0	2	2	0	0	0	6	0	0	7	3	10	8	2	0	5	0	0	0	0	0		45
OG0000018	1	2	5	5	0	1	4	0	2	3	3	2	3	4	1	5	2	0	0	1	0		44
OG0000019	6	2	2	4	0	3	7	1	0	2	2	2	2	3	0	3	2	0	1	2	0		44
OG0000020	0	2	7	5	0	0	4	0	0	5	5	4	5	2	1	0	2	0	0	1	0		43
OG0000021	0	0	13	7	0	0	3	0	0	4	3	0	4	2	1	3	3	0	0	0	0		43
OG0000022	0	0	0	0	0	0	5	0	0	6	3	6	6	5	0	8	2	0	0	1	0		42
OG0000023	1	2	10	4	0	0	2	1	1	3	3	3	3	2	0	0	0	0	0	3	2		40
OG0000024	0	2	5	1	0	0	9	0	0	4	5	4	4	3	0	2	0	0	0	0	0		39
OG0000025	0	2	8	2	0	2	5	1	0	3	1	2	3	4	0	1	0	1	0	4	0		39
OG0000026	0	4	4	4	0	0	9	1	1	2	2	3	2	3	0	0	2	0	0	2	0		39
OG0000027	0	3	4	2	0	0	3	0	2	4	4	4	4	4	0	0	0	0	2	2	0		38
OG0000028	0	0	0	0	0	0	1	0	0	3	2	6	6	9	1	4	6	0	0	0	0		38
OG0000029	0	2	19	4	0	0	0	1	0	0	2	2	1	3	0	2	0	0	0	1	0		37
OG0000030	0	1	0	0	0	0	22	0	0	0	1	2	1	2	0	3	4	0	1	0	0		37
OG0000031	0	0	7	0	0	0	15	1	0	0	0	0	0	1	2	9	2	0	0	0	0		37
OG0000032	2	2	11	6	0	0	2	0	0	1	1	2	2	1	1	2	2	0	0	0	0		35
OG0000033	0	0	35	0	0	0	0	0	0	0	0	0	0	0	0	0	0	0	0	0	0		35
OG0000034	0	2	11	4	0	0	6	1	0	0	0	0	0	1	0	5	2	0	0	2	0		34
OG0000035	0	3	1	3	0	0	5	0	0	4	4	2	4	3	0	1	0	0	0	4	0		34
OG0000036	1	1	2	1	1	2	5	0	1	3	3	3	5	1	1	2	0	0	1	0	0		33
OG0000037	4	0	8	1	6	0	3	0	1	2	2	1	2	2	0	0	0	0	0	1	0		33
OG0000038	0	1	1	0	0	0	21	0	0	1	1	1	1	1	2	0	0	0	0	1	2		33
OG0000039	0	1	3	3	0	1	4	0	1	3	2	3	3	1	0	1	2	0	1	2	0		31
OG0000040	0	1	1	1	0	0	5	0	0	5	2	4	4	3	1	3	0	1	0	0	0		31
OG0000041	0	2	0	2	0	0	4	1	0	2	2	2	3	3	1	9	0	0	0	0	0		31
OG0000042	0	1	8	0	0	0	7	0	0	2	2	1	2	1	0	3	0	0	1	1	2		31
OG0000043	0	1	1	0	0	0	2	0	0	5	4	5	6	3	1	3	0	0	0	0	0		31
OG0000044	0	1	1	0	0	0	4	1	0	0	0	0	0	4	1	13	5	0	0	1	0		31
OG0000045	5	1	9	4	2	0	5	0	0	1	0	0	1	1	0	0	0	0	0	1	0		30
OG0000046	1	1	5	0	0	0	2	0	1	4	1	3	2	4	0	3	2	0	0	1	0		30
OG0000047	0	2	0	4	0	0	7	1	0	2	0	2	2	0	1	4	4	0	0	1	0		30
OG0000048	5	0	8	0	0	0	4	1	0	1	1	1	1	1	0	6	0	0	0	0	0		29
OG0000049	0	2	1	2	0	0	3	0	0	1	3	2	1	2	1	6	4	0	0	1	0		29
OG0000050	2	4	3	6	1	0	0	0	1	2	1	0	2	1	0	4	0	0	0	1	0		28
OG0000051	0	1	4	2	0	0	0	0	1	2	2	2	3	2	0	3	4	0	0	2	0		28
OG0000052	0	1	1	0	0	1	5	1	1	1	1	1	1	2	0	6	3	0	2	1	0		28
OG0000053	0	1	7	0	0	0	5	0	0	3	2	3	3	1	0	2	0	0	1	0	0		28
OG0000054	0	0	14	14	0	0	0	0	0	0	0	0	0	0	0	0	0	0	0	0	0		28
OG0000055	3	0	7	0	3	0	4	0	1	0	0	0	0	1	0	8	0	0	0	0	0		27
OG0000056	0	1	4	0	0	0	2	2	2	2	2	2	2	2	0	5	0	0	0	1	0		27
OG0000057	0	3	9	6	0	0	1	0	0	1	1	1	1	2	0	2	0	0	0	0	0		27
OG0000058	0	0	0	0	0	1	3	0	0	0	2	1	0	1	1	16	2	0	0	0	0		27
OG0000059	1	3	2	4	0	0	5	0	1	1	1	1	3	1	0	0	0	1	0	2	0		26
OG0000060	0	2	7	4	0	0	0	0	0	1	1	0	0	3	0	4	4	0	0	0	0		26
OG0000061	0	1	3	0	0	0	4	0	0	4	4	4	4	2	0	0	0	0	0	0	0		26
OG0000062	0	1	4	0	0	0	9	1	0	1	1	1	1	1	1	3	2	0	0	0	0		26
OG0000063	0	1	2	0	0	1	4	0	0	5	1	2	4	3	0	3	0	0	0	0	0		26
OG0000064	0	1	5	0	0	0	3	0	0	2	4	2	4	2	1	2	0	0	0	0	0		26
OG0000065	0	0	15	0	0	0	2	0	0	0	3	0	2	2	1	1	0	0	0	0	0		26
OG0000066	0	0	2	0	0	0	1	0	0	3	3	6	5	1	1	4	0	0	0	0	0		26
OG0000067	1	0	6	0	0	1	2	0	0	2	2	4	4	2	1	0	0	0	0	0	0		25
OG0000068	1	2	7	0	0	1	3	0	1	1	1	1	2	1	1	2	0	0	1	0	0		25
OG0000069	1	1	5	0	0	1	10	0	0	2	0	1	2	2	0	0	0	0	0	0	0		25
OG0000070	1	1	2	0	0	1	6	1	1	1	1	1	1	2	1	2	2	0	0	1	0		25
OG0000071	0	1	1	1	0	2	5	2	0	2	2	1	2	1	2	0	2	0	0	1	0		25
OG0000072	0	2	9	5	1	0	1	0	0	1	1	1	1	0	0	2	0	0	0	1	0		25
OG0000073	0	0	23	2	0	0	0	0	0	0	0	0	0	0	0	0	0	0	0	0	0		25
OG0000074	0	0	16	9	0	0	0	0	0	0	0	0	0	0	0	0	0	0	0	0	0		25
OG0000075	0	0	1	0	0	2	2	0	0	3	2	2	4	2	1	3	3	0	0	0	0		25
OG0000076	0	0	2	0	0	0	0	1	0	3	3	3	2	1	1	5	4	0	0	0	0		25
OG0000077	0	0	7	7	0	0	2	0	0	1	1	1	1	1	0	1	2	0	0	1	0		25
OG0000078	0	0	0	0	1	1	2	0	0	4	2	4	4	2	0	4	1	0	0	0	0		25
OG0000079	3	1	0	0	0	0	3	0	1	2	1	2	2	2	0	4	2	0	0	1	0		24
OG0000080	1	1	7	6	0	0	1	0	0	2	1	1	1	1	1	1	0	0	0	0	0		24
OG0000081	0	2	6	6	0	0	1	0	1	1	1	1	1	1	0	2	0	0	1	0	0		24
OG0000082	0	3	2	0	0	1	4	0	0	2	2	2	3	2	1	2	0	0	0	0	0		24
OG0000083	0	0	14	0	0	0	2	0	0	1	1	1	1	1	1	2	0	0	0	0	0		24
OG0000084	1	1	3	3	0	0	5	0	0	1	1	1	1	1	1	3	0	0	1	0	0		23
OG0000085	1	0	6	0	0	0	0	0	0	2	3	2	2	2	1	4	0	0	0	0	0		23
OG0000086	0	3	3	3	0	0	0	0	1	3	2	3	2	2	0	0	0	0	1	0	0		23
OG0000087	0	3	5	5	0	0	4	0	0	1	0	0	0	2	0	2	0	0	0	1	0		23
OG0000088	0	3	7	0	0	0	0	2	0	1	1	0	1	2	0	6	0	0	0	0	0		23
OG0000089	0	1	1	1	0	0	4	0	0	4	3	3	4	1	1	0	0	0	0	0	0		23
OG0000090	2	0	4	0	1	0	2	1	0	4	1	1	1	0	1	4	0	0	0	0	0		22
OG0000091	0	1	3	5	0	0	3	0	2	1	1	1	1	1	0	2	0	0	1	0	0		22
OG0000092	0	1	2	2	1	1	3	0	0	1	1	0	2	2	1	5	0	0	0	0	0		22
OG0000093	0	1	4	0	0	0	3	0	0	1	3	2	3	1	0	2	0	0	1	1	0		22
OG0000094	0	1	0	0	0	0	10	0	0	2	1	2	2	1	1	2	0	0	0	0	0		22
OG0000095	0	1	5	0	0	1	4	0	0	3	3	2	2	0	0	1	0	0	0	0	0		22
OG0000096	0	1	0	0	0	0	5	0	0	3	3	1	1	3	1	4	0	0	0	0	0		22
OG0000097	5	0	5	0	2	0	3	0	0	0	0	1	1	0	0	4	0	0	0	0	0		21
OG0000098	1	1	4	2	0	2	2	0	0	2	1	1	1	1	1	0	0	0	1	1	0		21
OG0000099	0	1	3	3	0	1	4	0	0	2	1	1	1	1	1	0	0	0	1	1	0		21
OG0000100	0	1	4	4	0	0	3	0	0	2	2	0	1	1	0	1	2	0	0	0	0		21
OG0000101	0	3	3	1	0	0	3	0	1	2	1	1	1	2	0	2	0	0	0	1	0		21
OG0000102	0	1	4	0	0	0	4	1	0	1	1	0	1	4	0	3	0	0	1	0	0		21
OG0000103	0	1	5	0	0	0	3	0	0	2	2	2	2	2	0	2	0	0	0	0	0		21
OG0000104	0	1	0	0	0	1	5	0	0	3	0	2	0	1	0	4	4	0	0	0	0		21
OG0000105	0	0	1	0	0	0	2	0	0	4	2	4	3	1	0	2	2	0	0	0	0		21
OG0000106	0	0	1	0	0	0	9	0	0	2	2	1	3	0	1	0	2	0	0	0	0		21
OG0000107	0	0	0	21	0	0	0	0	0	0	0	0	0	0	0	0	0	0	0	0	0		21
OG0000108	2	0	3	0	0	0	3	0	0	2	2	2	2	1	1	2	0	0	0	0	0		20
OG0000109	0	1	2	9	0	0	1	0	0	2	0	1	2	1	0	1	0	0	0	0	0		20
OG0000110	0	2	1	1	1	1	1	0	0	2	1	1	1	2	0	2	0	0	0	3	1		20
OG0000111	0	2	4	0	1	1	3	0	0	2	1	0	1	1	1	3	0	0	0	0	0		20
OG0000112	0	1	2	0	0	0	7	1	0	1	1	1	1	1	0	2	2	0	0	0	0		20
OG0000113	0	0	4	2	0	0	2	0	0	2	2	2	2	1	1	2	0	0	0	0	0		20
OG0000114	0	0	0	0	0	0	1	0	0	2	3	5	2	2	1	2	2	0	0	0	0		20
OG0000115	1	2	0	1	0	1	7	0	1	0	0	0	0	1	2	0	2	0	1	0	0		19
OG0000116	0	2	3	3	0	0	4	0	1	1	1	1	1	1	0	1	0	0	0	0	0		19
OG0000117	0	1	3	3	0	0	0	0	0	3	2	2	3	2	0	0	0	0	0	0	0		19
OG0000118	0	1	2	0	0	0	6	0	0	1	1	1	2	2	0	1	2	0	0	0	0		19
OG0000119	0	1	3	0	0	0	0	0	0	2	3	1	2	2	1	3	0	0	0	0	1		19
OG0000120	0	1	0	0	0	1	6	0	2	0	1	0	2	1	0	3	2	0	0	0	0		19
OG0000121	0	0	2	0	0	1	2	0	0	2	2	1	3	2	1	3	0	0	0	0	0		19
OG0000122	0	0	3	0	0	0	7	1	0	1	1	1	1	3	0	1	0	0	0	0	0		19
OG0000123	0	0	3	0	0	0	4	0	0	1	3	0	1	2	1	4	0	0	0	0	0		19
OG0000124	0	0	4	0	0	0	0	0	0	2	2	2	2	2	0	2	0	0	2	0	1		19
OG0000125	0	0	0	0	0	1	7	0	0	2	1	2	2	2	0	1	1	0	0	0	0		19
OG0000126	0	0	0	0	0	0	3	0	0	3	3	3	3	1	0	3	0	0	0	0	0		19
OG0000127	0	0	0	0	0	0	2	0	0	3	3	3	4	3	0	1	0	0	0	0	0		19
OG0000128	0	0	0	0	0	0	5	0	0	3	0	1	3	1	0	4	2	0	0	0	0		19
OG0000129	0	0	0	0	0	0	1	1	0	3	3	2	3	1	1	4	0	0	0	0	0		19
OG0000130	0	0	0	0	0	0	2	0	0	3	3	3	2	2	0	4	0	0	0	0	0		19
OG0000131	10	0	1	1	0	0	0	0	0	1	0	1	0	0	1	1	2	0	0	0	0		18
OG0000132	0	1	3	0	0	0	2	0	0	2	2	2	2	2	1	1	0	0	0	0	0		18
OG0000133	0	1	3	0	0	0	3	0	0	2	2	2	1	1	0	1	2	0	0	0	0		18
OG0000134	0	1	11	0	0	0	1	0	0	0	0	0	0	0	0	4	0	0	0	1	0		18
OG0000135	0	2	3	0	0	0	2	0	0	1	1	2	2	2	0	2	0	0	1	0	0		18
OG0000136	0	1	2	0	0	0	4	0	0	2	2	1	2	1	1	2	0	0	0	0	0		18
OG0000137	0	1	4	0	0	0	4	0	0	2	2	1	2	1	0	1	0	0	0	0	0		18
OG0000138	0	1	0	0	0	1	10	0	0	1	1	1	1	1	0	1	0	0	0	0	0		18
OG0000139	0	1	5	0	0	0	3	0	0	1	0	1	1	2	0	4	0	0	0	0	0		18
OG0000140	0	0	2	0	0	0	6	0	0	0	2	2	4	0	1	1	0	0	0	0	0		18
OG0000141	0	0	2	0	0	0	6	1	0	0	1	0	1	0	0	5	2	0	0	0	0		18
OG0000142	0	0	2	0	0	0	2	0	0	4	1	2	4	2	0	1	0	0	0	0	0		18
OG0000143	2	0	9	2	1	0	0	0	0	0	0	0	0	0	0	3	0	0	0	0	0		17
OG0000144	6	0	0	0	2	0	1	0	2	0	0	0	0	0	0	3	3	0	0	0	0		17
OG0000145	1	1	1	0	0	1	2	0	0	2	2	2	2	1	1	1	0	0	0	0	0		17
OG0000146	4	0	2	0	0	0	2	0	2	0	0	0	0	0	0	0	3	0	1	3	0		17
OG0000147	0	1	2	2	0	0	3	0	0	1	1	1	1	1	1	2	0	0	1	0	0		17
OG0000148	0	1	5	3	0	0	0	1	0	1	1	1	1	1	0	2	0	0	0	0	0		17
OG0000149	0	1	2	3	0	0	3	0	1	1	1	1	1	2	0	0	0	0	0	1	0		17
OG0000150	0	2	3	3	0	0	0	0	1	1	1	1	1	1	0	1	0	0	0	2	0		17
OG0000151	0	1	4	3	0	0	0	0	0	1	1	1	1	1	1	0	2	0	0	1	0		17
OG0000152	0	1	3	0	0	1	3	0	0	2	1	2	0	2	0	2	0	0	0	0	0		17
OG0000153	0	3	4	0	0	1	2	1	0	0	0	0	0	0	1	2	3	0	0	0	0		17
OG0000154	0	0	4	0	0	0	2	0	1	1	1	0	0	4	1	3	0	0	0	0	0		17
OG0000155	0	0	1	0	0	0	4	0	0	2	2	2	2	1	1	1	0	1	0	0	0		17
OG0000156	0	0	6	0	0	0	6	0	0	0	0	0	0	2	1	2	0	0	0	0	0		17
OG0000157	0	0	3	1	0	0	4	0	0	1	1	1	1	1	1	3	0	0	0	0	0		17
OG0000158	0	0	0	0	0	0	2	0	0	4	2	0	2	2	0	2	2	0	0	1	0		17
OG0000159	8	0	5	0	0	1	0	0	0	0	0	0	0	0	0	0	0	0	0	2	0		16
OG0000160	1	1	2	0	0	0	5	0	0	0	0	0	0	1	0	4	2	0	0	0	0		16
OG0000161	0	1	1	1	0	0	1	0	1	2	0	2	2	1	0	2	2	0	0	0	0		16
OG0000162	0	1	2	0	0	1	6	0	0	1	1	1	1	1	0	0	0	0	0	0	1		16
OG0000163	0	1	0	0	0	0	6	0	0	2	2	1	2	2	0	0	0	0	0	0	0		16
OG0000164	0	1	3	0	0	0	2	0	0	1	1	1	1	1	0	3	2	0	0	0	0		16
OG0000165	0	1	1	0	1	1	3	0	0	1	1	1	1	1	0	2	2	0	0	0	0		16
OG0000166	0	1	2	0	0	0	4	0	0	2	2	1	2	2	0	0	0	0	0	0	0		16
OG0000167	0	1	0	0	0	1	1	0	3	1	1	1	1	1	1	1	2	0	0	1	0		16
OG0000168	0	1	3	0	0	0	3	0	0	0	0	0	0	0	1	8	0	0	0	0	0		16
OG0000169	0	0	4	0	0	0	3	0	0	1	1	0	1	1	1	2	2	0	0	0	0		16
OG0000170	0	0	4	0	0	0	1	2	0	1	0	2	1	1	1	1	2	0	0	0	0		16
OG0000171	0	0	2	0	0	0	3	0	0	2	2	2	2	1	0	2	0	0	0	0	0		16
OG0000172	0	0	0	0	0	0	7	1	0	1	1	1	1	1	0	1	2	0	0	0	0		16
OG0000173	4	0	5	0	0	0	0	0	0	0	0	0	1	0	0	3	2	0	0	0	0		15
OG0000174	1	1	5	0	0	0	0	0	0	1	0	0	1	1	0	3	2	0	0	0	0		15
OG0000175	1	2	3	1	0	0	3	0	0	1	0	0	1	0	0	3	0	0	0	0	0		15
OG0000176	6	0	4	1	0	0	0	0	0	0	0	0	0	0	0	2	2	0	0	0	0		15
OG0000177	0	1	4	2	0	0	2	0	0	1	0	1	1	1	0	1	0	0	1	0	0		15
OG0000178	0	2	2	2	0	0	2	0	0	1	1	1	1	1	0	2	0	0	0	0	0		15
OG0000179	0	1	2	1	1	0	4	0	0	0	0	0	0	1	0	3	2	0	0	0	0		15
OG0000180	0	1	3	0	0	1	6	0	0	0	0	0	0	0	0	2	2	0	0	0	0		15
OG0000181	0	1	6	0	0	0	2	0	0	1	0	0	1	1	0	3	0	0	0	0	0		15
OG0000182	0	1	0	0	0	0	2	0	10	0	0	0	0	1	0	1	0	0	0	0	0		15
OG0000183	0	1	2	0	0	0	2	0	0	1	1	1	1	1	0	2	3	0	0	0	0		15
OG0000184	0	0	6	6	0	0	2	1	0	0	0	0	0	0	0	0	0	0	0	0	0		15
OG0000185	0	0	2	0	0	0	2	1	0	2	0	2	2	1	1	2	0	0	0	0	0		15
OG0000186	0	0	1	0	0	0	2	0	0	2	2	2	2	2	1	1	0	0	0	0	0		15
OG0000187	0	0	2	0	0	0	2	0	0	1	2	2	1	3	0	1	0	0	0	0	1		15
OG0000188	0	0	1	0	0	0	5	0	0	1	1	1	2	1	0	1	2	0	0	0	0		15
OG0000189	0	0	0	0	0	0	15	0	0	0	0	0	0	0	0	0	0	0	0	0	0		15
OG0000190	0	0	0	0	0	0	1	0	0	3	2	3	2	1	1	1	0	0	0	1	0		15
OG0000191	1	0	2	0	3	1	0	1	0	1	1	2	1	0	0	0	0	0	0	1	0		14
OG0000192	9	0	0	0	0	2	0	0	0	0	0	1	0	0	0	2	0	0	0	0	0		14
OG0000193	1	0	2	0	1	0	0	0	0	1	1	1	1	1	3	0	0	1	0	1	0		14
OG0000194	1	0	3	0	0	0	3	0	0	1	1	0	1	0	0	4	0	0	0	0	0		14
OG0000195	1	0	0	1	0	0	6	0	0	1	1	1	1	0	0	2	0	0	0	0	0		14
OG0000196	1	0	2	2	0	0	3	0	0	1	0	1	1	1	0	2	0	0	0	0	0		14
OG0000197	1	1	0	0	0	1	4	0	0	1	1	1	1	1	0	2	0	0	0	0	0		14
OG0000198	0	1	4	2	0	1	3	0	0	1	1	0	0	0	0	1	0	0	0	0	0		14
OG0000199	0	2	1	0	0	0	3	0	0	1	1	1	1	1	0	3	0	0	0	0	0		14
OG0000200	0	1	5	0	0	0	4	0	0	1	1	1	1	0	0	0	0	0	0	0	0		14
OG0000201	0	1	0	0	0	0	4	0	0	1	0	1	0	1	1	3	1	0	1	0	0		14
OG0000202	0	2	0	0	0	0	3	1	0	0	0	0	0	2	2	3	0	0	0	0	1		14
OG0000203	0	1	2	0	0	1	3	0	0	1	1	1	1	1	0	0	2	0	0	0	0		14
OG0000204	0	2	0	0	0	0	5	0	0	2	0	0	1	1	1	2	0	0	0	0	0		14
OG0000205	0	1	3	0	0	1	4	0	0	1	1	1	0	1	0	1	0	0	0	0	0		14
OG0000206	0	1	1	0	1	0	3	0	0	1	1	1	1	1	0	1	2	0	0	0	0		14
OG0000207	0	1	1	0	1	1	3	0	0	1	1	1	1	1	0	2	0	0	0	0	0		14
OG0000208	0	1	2	0	1	0	3	0	0	2	1	1	1	1	0	1	0	0	0	0	0		14
OG0000209	0	1	3	0	0	2	1	3	3	1	0	0	0	0	0	0	0	0	0	0	0		14
OG0000210	0	0	2	0	0	0	1	0	0	2	2	2	2	1	1	1	0	0	0	0	0		14
OG0000211	0	0	1	1	2	0	9	0	0	0	0	0	0	0	0	1	0	0	0	0	0		14
OG0000212	0	0	2	0	0	0	3	0	0	2	2	0	2	1	1	1	0	0	0	0	0		14
OG0000213	0	0	2	0	0	1	2	0	0	2	2	2	2	1	0	0	0	0	0	0	0		14
OG0000214	0	0	0	1	0	0	0	0	0	1	1	1	1	1	1	2	4	0	0	1	0		14
OG0000215	0	0	0	0	0	1	1	0	0	2	2	2	2	1	1	1	1	0	0	0	0		14
OG0000216	0	0	0	0	0	0	1	0	0	3	1	2	2	0	0	3	2	0	0	0	0		14
OG0000217	0	0	0	0	0	0	3	0	0	2	2	2	2	1	0	2	0	0	0	0	0		14
OG0000218	0	0	0	0	0	0	4	0	0	1	1	1	1	1	1	2	2	0	0	0	0		14
OG0000219	0	0	0	0	0	0	0	0	1	1	2	1	0	1	1	6	0	0	1	0	0		14
OG0000220	4	0	4	0	0	1	1	1	0	0	0	0	0	0	0	2	0	0	0	0	0		13
OG0000221	1	0	6	0	2	0	1	0	0	0	0	0	0	0	0	2	0	0	0	1	0		13
OG0000222	2	0	4	0	0	0	0	0	0	0	0	0	1	0	1	5	0	0	0	0	0		13
OG0000223	3	0	0	0	1	3	0	1	0	0	0	0	0	0	1	1	2	0	0	1	0		13
OG0000224	1	1	2	0	0	0	2	0	0	1	1	1	2	1	1	0	0	0	0	0	0		13
OG0000225	0	1	1	1	0	0	0	0	0	1	1	1	1	1	1	1	2	0	1	0	0		13
OG0000226	0	1	2	1	0	0	0	0	1	1	1	2	2	1	0	1	0	0	0	0	0		13
OG0000227	0	1	2	2	1	1	1	0	0	1	1	0	1	1	0	1	0	0	0	0	0		13
OG0000228	0	1	0	2	0	0	4	0	2	1	0	0	0	0	0	3	0	0	0	0	0		13
OG0000229	0	4	3	3	1	0	0	0	0	0	0	0	0	0	0	1	0	0	0	1	0		13
OG0000230	0	2	2	0	0	2	0	0	0	0	0	0	0	0	0	0	6	0	0	1	0		13
OG0000231	0	1	1	0	0	0	3	0	0	2	1	1	0	2	0	2	0	0	0	0	0		13
OG0000232	0	1	0	0	0	0	2	0	0	1	1	1	1	1	0	3	2	0	0	0	0		13
OG0000233	0	1	1	0	0	1	3	0	0	1	1	0	1	1	1	2	0	0	0	0	0		13
OG0000234	0	1	1	0	0	0	6	0	0	0	0	1	1	1	1	1	0	0	0	0	0		13
OG0000235	0	1	0	0	0	0	3	0	0	1	1	2	1	1	0	3	0	0	0	0	0		13
OG0000236	0	1	2	0	1	0	3	0	0	1	1	0	1	1	1	1	0	0	0	0	0		13
OG0000237	0	0	3	0	0	0	4	0	0	0	0	0	0	1	1	3	1	0	0	0	0		13
OG0000238	0	0	2	0	0	0	1	0	0	2	2	2	2	1	1	0	0	0	0	0	0		13
OG0000239	0	0	1	0	0	0	4	0	0	1	1	0	1	1	1	1	2	0	0	0	0		13
OG0000240	0	0	1	0	0	0	5	0	0	1	1	0	1	1	0	2	0	0	1	0	0		13
OG0000241	0	0	2	0	0	0	3	0	0	1	1	1	1	1	1	2	0	0	0	0	0		13
OG0000242	0	0	3	0	0	0	2	0	0	2	1	2	1	1	0	1	0	0	0	0	0		13
OG0000243	0	0	4	0	0	0	3	0	0	1	1	1	1	2	0	0	0	0	0	0	0		13
OG0000244	0	0	0	0	0	2	3	0	1	1	1	0	0	1	1	3	0	0	0	0	0		13
OG0000245	0	0	0	0	0	0	11	1	0	0	0	0	0	0	0	1	0	0	0	0	0		13
OG0000246	0	0	0	0	0	0	1	0	0	3	2	1	3	1	1	1	0	0	0	0	0		13
OG0000247	0	0	0	0	0	0	5	0	0	1	1	1	1	1	1	1	0	0	0	1	0		13
OG0000248	0	0	0	0	0	0	2	0	0	1	1	1	2	1	0	5	0	0	0	0	0		13
OG0000249	0	0	0	0	0	0	4	0	0	2	0	0	2	2	0	1	2	0	0	0	0		13
OG0000250	0	0	0	0	0	0	2	0	0	1	1	1	1	1	0	4	2	0	0	0	0		13
OG0000251	0	0	0	0	0	0	4	0	0	2	0	1	2	1	0	3	0	0	0	0	0		13
OG0000252	0	0	0	0	0	0	2	0	0	2	2	2	2	1	1	1	0	0	0	0	0		13
OG0000253	2	0	3	7	0	0	0	0	0	0	0	0	0	0	0	0	0	0	0	0	0		12
OG0000254	0	1	1	1	0	0	0	0	0	1	1	1	1	1	0	1	2	0	1	0	0		12
OG0000255	0	1	1	1	0	0	2	0	0	1	1	1	1	1	0	1	0	0	0	1	0		12
OG0000256	0	1	2	2	0	0	0	0	0	0	0	1	1	1	0	2	2	0	0	0	0		12
OG0000257	0	2	4	4	0	0	1	0	0	0	0	0	0	0	0	1	0	0	0	0	0		12
OG0000258	0	1	2	1	0	0	1	0	0	1	1	1	1	2	0	0	0	0	0	1	0		12
OG0000259	0	2	0	0	0	0	0	0	0	0	1	2	0	2	1	4	0	0	0	0	0		12
OG0000260	0	1	1	0	0	0	3	0	0	1	1	1	1	1	0	2	0	0	0	0	0		12
OG0000261	0	1	0	0	0	0	0	0	0	1	1	0	0	0	0	1	3	0	0	5	0		12
OG0000262	0	1	6	0	0	0	1	0	0	0	0	0	0	1	1	2	0	0	0	0	0		12
OG0000263	0	1	2	0	0	1	3	0	0	0	1	0	0	1	1	2	0	0	0	0	0		12
OG0000264	0	1	0	0	0	0	5	0	0	0	0	1	2	2	0	1	0	0	0	0	0		12
OG0000265	0	0	1	0	0	0	3	0	0	1	1	0	2	2	0	2	0	0	0	0	0		12
OG0000266	0	0	4	0	0	0	2	0	0	0	0	1	0	3	0	2	0	0	0	0	0		12
OG0000267	0	0	3	0	0	0	1	0	0	1	1	1	2	1	1	1	0	0	0	0	0		12
OG0000268	0	0	1	0	0	1	3	0	0	1	1	1	1	1	0	2	0	0	0	0	0		12
OG0000269	0	0	2	0	0	0	3	0	0	1	1	1	1	1	0	2	0	0	0	0	0		12
OG0000270	0	0	1	0	0	0	3	0	0	1	1	1	1	1	1	2	0	0	0	0	0		12
OG0000271	0	0	3	0	0	0	2	0	0	1	1	0	1	1	1	2	0	0	0	0	0		12
OG0000272	0	0	3	0	0	0	3	0	0	0	0	0	1	1	0	2	2	0	0	0	0		12
OG0000273	0	0	3	0	0	1	7	0	0	0	0	0	0	0	1	0	0	0	0	0	0		12
OG0000274	0	0	2	0	0	0	4	0	0	1	1	0	1	0	1	2	0	0	0	0	0		12
OG0000275	0	0	1	1	0	0	2	0	0	1	1	1	1	1	1	0	1	0	0	1	0		12
OG0000276	0	0	2	0	0	0	4	0	0	1	1	0	1	2	0	1	0	0	0	0	0		12
OG0000277	0	0	0	0	1	0	9	0	0	0	0	0	2	0	0	0	0	0	0	0	0		12
OG0000278	0	0	0	0	0	0	4	0	0	1	1	1	1	2	0	2	0	0	0	0	0		12
OG0000279	0	0	0	0	0	0	4	0	1	0	0	0	0	0	0	7	0	0	0	0	0		12
OG0000280	0	0	0	0	0	0	2	1	0	0	1	0	0	2	1	3	2	0	0	0	0		12
OG0000281	0	0	0	0	0	0	4	0	0	2	2	1	1	1	0	1	0	0	0	0	0		12
OG0000282	0	0	0	0	0	0	3	0	0	2	2	2	2	0	0	1	0	0	0	0	0		12
OG0000283	0	0	0	0	0	0	5	0	0	0	0	0	0	2	1	4	0	0	0	0	0		12
OG0000284	0	0	0	0	0	0	2	0	0	2	2	2	1	1	1	1	0	0	0	0	0		12
OG0000285	0	0	0	0	0	0	2	0	0	2	2	2	1	1	0	2	0	0	0	0	0		12
OG0000286	0	0	0	0	0	0	3	0	0	1	1	1	1	1	1	1	2	0	0	0	0		12
OG0000287	0	0	0	0	0	0	0	0	0	2	2	2	2	1	0	1	2	0	0	0	0		12
OG0000288	2	1	2	0	0	0	0	1	0	1	0	0	1	0	0	3	0	0	0	0	0		11
OG0000289	3	0	3	1	0	0	0	1	0	0	0	0	0	0	0	3	0	0	0	0	0		11
OG0000290	1	0	0	0	0	0	3	0	0	1	1	1	1	1	1	1	0	0	0	0	0		11
OG0000291	2	0	0	0	0	1	0	0	0	0	0	0	0	0	1	5	2	0	0	0	0		11
OG0000292	0	2	2	2	0	0	0	0	0	0	0	1	0	3	0	1	0	0	0	0	0		11
OG0000293	0	1	1	1	0	0	0	0	1	1	1	1	1	1	0	2	0	0	0	0	0		11
OG0000294	0	1	0	1	0	0	1	0	0	1	1	1	1	2	0	2	0	0	0	0	0		11
OG0000295	0	1	0	8	0	0	1	0	0	0	0	0	0	0	0	0	0	0	0	1	0		11
OG0000296	0	1	1	0	0	0	2	1	0	2	0	0	1	1	1	1	0	0	0	0	0		11
OG0000297	0	1	0	0	0	0	0	0	0	0	0	1	1	2	0	4	2	0	0	0	0		11
OG0000298	0	1	1	0	0	0	2	0	0	1	1	1	1	1	1	1	0	0	0	0	0		11
OG0000299	0	0	4	0	0	0	3	0	1	0	0	0	0	0	0	3	0	0	0	0	0		11
OG0000300	0	0	1	0	0	0	3	0	0	2	1	2	1	1	0	0	0	0	0	0	0		11
OG0000301	0	0	4	0	0	0	0	0	0	0	2	0	0	1	0	2	2	0	0	0	0		11
OG0000302	0	0	1	0	0	0	4	0	0	1	1	1	1	1	1	0	0	0	0	0	0		11
OG0000303	0	0	4	4	0	1	0	1	0	0	0	0	0	0	0	1	0	0	0	0	0		11
OG0000304	0	0	4	0	0	0	2	0	0	1	1	0	1	0	0	2	0	0	0	0	0		11
OG0000305	0	0	1	0	0	0	2	0	0	1	1	1	1	1	1	2	0	0	0	0	0		11
OG0000306	0	0	2	0	0	0	1	0	0	2	2	2	1	1	0	0	0	0	0	0	0		11
OG0000307	0	0	1	0	0	0	2	0	0	0	0	0	0	1	1	5	0	0	0	1	0		11
OG0000308	0	0	2	0	0	0	3	0	0	1	1	1	1	1	1	0	0	0	0	0	0		11
OG0000309	0	0	2	0	0	0	2	0	0	1	1	1	1	1	0	2	0	0	0	0	0		11
OG0000310	0	0	1	1	0	0	2	0	0	0	2	1	1	1	1	1	0	0	0	0	0		11
OG0000311	0	0	5	0	1	0	4	0	0	0	0	0	0	0	1	0	0	0	0	0	0		11
OG0000312	0	0	10	0	0	0	0	0	0	0	0	0	0	1	0	0	0	0	0	0	0		11
OG0000313	0	0	2	0	0	0	4	0	0	2	2	0	0	0	0	1	0	0	0	0	0		11
OG0000314	0	0	2	2	0	0	1	0	0	1	1	1	1	1	0	1	0	0	0	0	0		11
OG0000315	0	0	4	0	0	0	4	0	0	0	0	0	0	2	0	1	0	0	0	0	0		11
OG0000316	0	0	0	0	1	0	5	0	0	0	0	0	0	0	0	2	2	0	0	1	0		11
OG0000317	0	0	0	0	0	1	0	0	0	1	1	1	1	1	1	2	2	0	0	0	0		11
OG0000318	0	0	0	0	0	0	4	0	0	2	0	1	1	1	0	2	0	0	0	0	0		11
OG0000319	0	0	0	0	0	0	3	0	0	1	1	0	0	2	1	3	0	0	0	0	0		11
OG0000320	0	0	0	0	0	0	2	0	0	1	1	1	2	1	0	3	0	0	0	0	0		11
OG0000321	0	0	0	0	0	0	1	0	0	2	2	2	2	1	0	1	0	0	0	0	0		11
OG0000322	0	0	0	0	0	0	1	0	0	1	1	1	1	1	0	3	2	0	0	0	0		11
OG0000323	0	0	0	0	0	0	0	0	0	1	0	1	1	1	1	2	3	0	0	1	0		11
OG0000324	0	0	0	0	0	0	0	0	0	2	2	2	2	1	0	1	0	0	0	1	0		11
OG0000325	0	0	0	0	0	0	0	0	0	2	2	2	2	1	0	2	0	0	0	0	0		11
OG0000326	1	0	2	0	0	0	2	0	0	1	1	1	1	0	0	1	0	0	0	0	0		10
OG0000327	4	0	1	0	2	0	0	0	3	0	0	0	0	0	0	0	0	0	0	0	0		10
OG0000328	4	0	0	0	0	0	0	1	1	0	0	0	0	0	0	4	0	0	0	0	0		10
OG0000329	1	1	0	0	1	0	0	0	1	0	0	0	0	0	0	2	4	0	0	0	0		10
OG0000330	1	0	2	0	2	0	0	0	0	0	0	0	0	0	0	4	0	0	1	0	0		10
OG0000331	1	0	4	0	1	0	0	1	0	0	0	0	0	0	0	1	2	0	0	0	0		10
OG0000332	1	2	0	1	0	1	2	0	0	1	1	0	1	0	0	0	0	0	0	0	0		10
OG0000333	0	1	2	1	0	0	0	0	2	0	0	0	0	1	0	0	2	0	0	1	0		10
OG0000334	0	1	0	0	0	1	5	0	0	0	0	0	0	1	0	2	0	0	0	0	0		10
OG0000335	0	1	3	0	0	0	0	0	0	0	0	2	0	1	0	3	0	0	0	0	0		10
OG0000336	0	1	1	0	0	0	0	0	0	3	3	0	0	0	0	0	2	0	0	0	0		10
OG0000337	0	1	4	0	0	0	1	0	0	0	0	0	0	2	1	1	0	0	0	0	0		10
OG0000338	0	1	0	0	0	0	2	0	0	2	1	0	2	0	0	2	0	0	0	0	0		10
OG0000339	0	1	0	0	0	0	5	0	0	0	0	0	0	1	0	3	0	0	0	0	0		10
OG0000340	0	1	1	0	1	0	0	0	0	1	0	1	1	1	0	3	0	0	0	0	0		10
OG0000341	0	1	0	0	0	0	6	0	0	1	0	0	0	2	0	0	0	0	0	0	0		10
OG0000342	0	1	0	0	0	0	5	0	0	0	0	0	0	1	0	2	1	0	0	0	0		10
OG0000343	0	0	1	0	0	0	2	0	0	1	1	1	1	1	0	2	0	0	0	0	0		10
OG0000344	0	0	1	0	0	2	2	0	0	0	1	1	1	1	0	1	0	0	0	0	0		10
OG0000345	0	0	1	0	0	0	2	0	0	1	1	1	1	2	0	1	0	0	0	0	0		10
OG0000346	0	0	1	0	0	0	4	0	0	1	1	1	1	0	0	1	0	0	0	0	0		10
OG0000347	0	0	4	0	0	0	0	0	0	1	1	1	1	1	0	1	0	0	0	0	0		10
OG0000348	0	0	2	0	0	0	2	0	0	0	2	0	0	2	0	2	0	0	0	0	0		10
OG0000349	0	0	1	0	0	0	2	0	0	2	2	0	2	1	0	0	0	0	0	0	0		10
OG0000350	0	0	3	0	0	0	5	0	0	0	0	0	0	0	1	1	0	0	0	0	0		10
OG0000351	0	0	1	0	0	0	4	0	0	1	1	0	1	1	0	1	0	0	0	0	0		10
OG0000352	0	0	1	1	0	0	0	0	0	1	1	1	1	1	0	1	0	0	1	0	1		10
OG0000353	0	0	4	0	0	0	3	0	0	0	0	0	0	1	0	2	0	0	0	0	0		10
OG0000354	0	0	0	4	0	0	3	0	2	0	0	0	0	0	0	1	0	0	0	0	0		10
OG0000355	0	0	0	0	1	0	2	0	0	1	1	1	1	1	1	1	0	0	0	0	0		10
OG0000356	0	0	0	0	0	1	2	0	0	1	1	0	1	1	0	3	0	0	0	0	0		10
OG0000357	0	0	0	0	0	0	3	0	0	0	0	0	3	2	1	0	1	0	0	0	0		10
OG0000358	0	0	0	0	0	0	3	0	0	1	1	1	1	1	1	1	0	0	0	0	0		10
OG0000359	0	0	0	0	0	0	5	0	0	0	0	0	1	1	0	1	2	0	0	0	0		10
OG0000360	0	0	0	0	0	0	2	0	0	1	1	1	1	1	1	2	0	0	0	0	0		10
OG0000361	0	0	0	0	0	0	4	0	0	1	1	0	1	1	0	2	0	0	0	0	0		10
OG0000362	0	0	0	0	0	0	10	0	0	0	0	0	0	0	0	0	0	0	0	0	0		10
OG0000363	0	0	0	0	0	0	2	0	0	1	1	1	1	1	1	0	2	0	0	0	0		10
OG0000364	0	0	0	0	0	0	4	0	0	2	2	0	0	1	0	1	0	0	0	0	0		10
OG0000365	0	0	0	0	0	0	3	0	0	0	1	0	0	2	1	3	0	0	0	0	0		10
OG0000366	0	0	0	0	0	0	2	0	0	1	1	1	1	1	0	1	2	0	0	0	0		10
OG0000367	0	0	0	0	0	0	3	0	0	1	1	1	1	1	1	1	0	0	0	0	0		10
OG0000368	0	0	0	0	0	0	2	0	0	2	0	0	2	1	0	3	0	0	0	0	0		10
OG0000369	0	0	0	0	0	0	1	0	0	2	0	2	2	1	1	1	0	0	0	0	0		10
OG0000370	0	0	0	0	0	0	3	1	0	1	1	1	1	1	0	1	0	0	0	0	0		10
OG0000371	0	0	0	0	0	0	1	0	0	2	2	2	2	1	0	0	0	0	0	0	0		10
OG0000372	0	0	0	0	0	0	0	0	0	1	1	1	1	1	0	1	4	0	0	0	0		10
OG0000373	1	0	6	0	1	0	0	0	0	0	0	0	0	1	0	0	0	0	0	0	0		9
OG0000374	3	0	0	0	0	0	0	0	2	0	0	2	0	1	0	0	0	0	0	1	0		9
OG0000375	3	0	0	0	0	1	0	0	1	0	0	1	1	1	0	0	1	0	0	0	0		9
OG0000376	3	0	4	0	1	0	0	0	1	0	0	0	0	0	0	0	0	0	0	0	0		9
OG0000377	1	0	5	0	0	0	0	0	0	0	0	0	0	0	0	3	0	0	0	0	0		9
OG0000378	2	0	0	0	0	0	0	0	4	0	0	0	0	0	0	2	0	0	0	1	0		9
OG0000379	0	2	0	2	0	0	1	0	0	1	0	0	1	1	0	0	0	0	0	1	0		9
OG0000380	0	1	0	1	0	0	0	0	4	0	0	0	1	1	0	1	0	0	0	0	0		9
OG0000381	0	2	0	0	0	0	3	0	0	0	0	0	0	0	0	3	0	0	0	1	0		9
OG0000382	0	1	2	0	0	0	4	0	0	0	0	0	0	0	0	2	0	0	0	0	0		9
OG0000383	0	1	4	0	0	0	0	0	1	0	0	0	0	1	0	1	0	0	0	1	0		9
OG0000384	0	1	0	0	0	0	3	0	0	0	0	0	1	1	0	1	2	0	0	0	0		9
OG0000385	0	1	0	0	0	0	0	0	0	1	1	1	1	1	0	2	0	0	0	0	1		9
OG0000386	0	1	0	0	0	0	0	0	0	2	0	2	1	1	0	1	0	0	0	1	0		9
OG0000387	0	1	2	0	0	0	2	0	0	0	1	0	1	0	0	2	0	0	0	0	0		9
OG0000388	0	1	2	0	0	0	4	0	0	0	1	0	0	0	0	1	0	0	0	0	0		9
OG0000389	0	1	0	0	0	1	1	1	0	0	1	0	0	0	1	0	2	0	0	1	0		9
OG0000390	0	1	0	0	0	0	6	0	0	0	0	0	0	1	0	1	0	0	0	0	0		9
OG0000391	0	0	6	0	0	1	1	0	0	0	0	0	0	1	0	0	0	0	0	0	0		9
OG0000392	0	0	9	0	0	0	0	0	0	0	0	0	0	0	0	0	0	0	0	0	0		9
OG0000393	0	0	2	0	0	0	3	0	0	0	1	0	0	0	0	2	0	0	0	1	0		9
OG0000394	0	0	6	0	0	0	0	0	0	2	0	0	1	0	0	0	0	0	0	0	0		9
OG0000395	0	0	2	0	0	0	1	0	0	1	0	1	1	1	1	1	0	0	0	0	0		9
OG0000396	0	0	1	0	0	0	1	0	0	1	1	1	1	1	0	2	0	0	0	0	0		9
OG0000397	0	0	5	0	0	0	2	0	0	0	0	0	0	1	0	1	0	0	0	0	0		9
OG0000398	0	0	1	0	0	0	5	0	0	0	0	0	1	1	0	1	0	0	0	0	0		9
OG0000399	0	0	2	0	0	0	2	0	0	1	1	1	1	1	0	0	0	0	0	0	0		9
OG0000400	0	0	2	0	0	0	5	1	0	0	0	0	0	1	0	0	0	0	0	0	0		9
OG0000401	0	0	1	0	0	0	1	0	0	1	1	1	1	1	1	1	0	0	0	0	0		9
OG0000402	0	0	2	0	0	0	3	0	0	0	0	1	1	1	0	1	0	0	0	0	0		9
OG0000403	0	0	1	0	0	0	3	0	0	1	0	1	0	1	0	2	0	0	0	0	0		9
OG0000404	0	0	1	0	0	0	7	0	0	0	0	0	0	0	0	1	0	0	0	0	0		9
OG0000405	0	0	1	0	0	0	3	0	0	0	0	1	2	1	0	1	0	0	0	0	0		9
OG0000406	0	0	0	2	0	0	2	0	0	0	0	0	0	0	0	4	0	0	0	1	0		9
OG0000407	0	0	0	0	1	0	5	0	0	0	0	0	0	1	0	2	0	0	0	0	0		9
OG0000408	0	0	0	0	0	0	6	0	0	0	0	0	1	1	0	1	0	0	0	0	0		9
OG0000409	0	0	0	0	0	0	2	0	0	1	1	1	1	1	1	1	0	0	0	0	0		9
OG0000410	0	0	0	0	0	0	4	0	0	1	1	0	1	1	1	0	0	0	0	0	0		9
OG0000411	0	0	0	0	0	0	8	0	0	0	0	0	0	0	0	1	0	0	0	0	0		9
OG0000412	0	0	0	0	0	0	2	0	0	1	1	1	1	1	1	1	0	0	0	0	0		9
OG0000413	0	0	0	0	0	0	2	0	0	1	0	0	0	1	0	4	1	0	0	0	0		9
OG0000414	0	0	0	0	0	0	2	0	0	1	1	0	1	2	0	0	2	0	0	0	0		9
OG0000415	0	0	0	0	0	0	3	1	0	1	0	0	0	2	0	2	0	0	0	0	0		9
OG0000416	0	0	0	0	0	0	4	0	0	0	0	1	1	1	1	1	0	0	0	0	0		9
OG0000417	0	0	0	0	0	0	2	0	0	2	0	2	2	1	0	0	0	0	0	0	0		9
OG0000418	0	0	0	0	0	0	5	1	0	0	0	0	1	0	0	2	0	0	0	0	0		9
OG0000419	0	0	0	0	0	0	2	0	0	1	1	1	1	1	0	0	2	0	0	0	0		9
OG0000420	0	0	0	0	0	0	2	0	0	1	1	1	1	1	1	1	0	0	0	0	0		9
OG0000421	0	0	0	0	0	0	4	0	0	0	1	1	1	1	0	1	0	0	0	0	0		9
OG0000422	0	0	0	0	0	0	2	0	0	1	1	1	1	1	1	1	0	0	0	0	0		9
OG0000423	0	0	0	0	0	0	2	0	0	1	1	1	1	1	1	1	0	0	0	0	0		9
OG0000424	0	0	0	0	0	0	2	0	0	1	1	1	2	1	0	1	0	0	0	0	0		9
OG0000425	0	0	0	0	0	0	2	0	0	1	1	1	1	1	1	1	0	0	0	0	0		9
OG0000426	0	0	0	0	0	0	2	0	0	2	0	1	2	1	0	1	0	0	0	0	0		9
OG0000427	0	0	0	0	0	0	3	0	0	1	1	1	1	1	0	1	0	0	0	0	0		9
OG0000428	0	0	0	0	0	0	2	0	0	1	1	1	1	1	1	1	0	0	0	0	0		9
OG0000429	0	0	0	0	0	0	4	0	0	1	1	0	1	1	0	1	0	0	0	0	0		9
OG0000430	0	0	0	0	0	0	0	0	0	1	2	1	2	2	0	1	0	0	0	0	0		9
OG0000431	0	0	0	0	0	0	0	0	0	1	0	1	2	2	0	3	0	0	0	0	0		9
OG0000432	0	0	0	0	0	0	0	0	0	1	1	1	1	2	1	2	0	0	0	0	0		9
OG0000433	0	0	0	0	0	0	0	0	0	2	2	2	2	1	0	0	0	0	0	0	0		9
OG0000434	0	0	0	0	0	0	0	0	0	1	1	2	2	1	0	2	0	0	0	0	0		9
OG0000435	2	0	4	0	2	0	0	0	0	0	0	0	0	0	0	0	0	0	0	0	0		8
OG0000436	1	1	2	0	0	0	0	1	0	0	0	0	0	0	0	3	0	0	0	0	0		8
OG0000437	0	1	0	0	0	0	0	0	0	1	1	1	1	0	0	1	0	0	0	1	1		8
OG0000438	0	1	2	2	0	0	0	0	0	0	0	0	0	0	0	2	0	0	0	1	0		8
OG0000439	0	1	0	0	0	0	2	0	0	1	0	1	1	1	0	1	0	0	0	0	0		8
OG0000440	0	2	0	0	0	0	0	0	0	1	1	1	1	2	0	0	0	0	0	0	0		8
OG0000441	0	1	0	0	0	0	2	0	0	0	1	1	1	1	0	1	0	0	0	0	0		8
OG0000442	0	2	0	0	0	0	0	0	0	1	0	0	0	3	0	2	0	0	0	0	0		8
OG0000443	0	3	0	0	0	0	1	0	0	0	0	0	0	1	1	1	0	0	0	1	0		8
OG0000444	0	1	0	0	0	1	0	2	0	0	1	0	0	0	0	0	3	0	0	0	0		8
OG0000445	0	1	0	0	0	0	2	0	0	0	0	0	1	1	0	1	2	0	0	0	0		8
OG0000446	0	1	2	0	0	0	0	0	0	0	0	0	2	1	0	1	0	0	0	1	0		8
OG0000447	0	1	0	0	0	0	5	0	0	0	0	1	0	1	0	0	0	0	0	0	0		8
OG0000448	0	1	0	0	1	0	0	0	1	1	1	0	1	1	0	0	0	0	0	1	0		8
OG0000449	0	1	0	0	0	0	5	1	0	0	0	0	0	0	0	1	0	0	0	0	0		8
OG0000450	0	0	2	0	0	0	0	0	0	2	1	1	1	1	0	0	0	0	0	0	0		8
OG0000451	0	0	3	0	0	0	2	0	0	0	0	0	1	1	0	1	0	0	0	0	0		8
OG0000452	0	0	7	0	0	0	0	0	0	0	0	0	0	1	0	0	0	0	0	0	0		8
OG0000453	0	0	1	0	0	0	5	0	0	0	0	0	0	1	0	1	0	0	0	0	0		8
OG0000454	0	0	1	0	0	0	2	0	0	0	1	0	1	1	0	2	0	0	0	0	0		8
OG0000455	0	0	3	0	0	0	3	0	0	0	0	0	0	0	0	2	0	0	0	0	0		8
OG0000456	0	0	8	0	0	0	0	0	0	0	0	0	0	0	0	0	0	0	0	0	0		8
OG0000457	0	0	4	4	0	0	0	0	0	0	0	0	0	0	0	0	0	0	0	0	0		8
OG0000458	0	0	1	0	0	0	1	0	0	1	1	1	1	1	0	1	0	0	0	0	0		8
OG0000459	0	0	2	0	0	0	3	0	0	0	0	0	0	2	0	1	0	0	0	0	0		8
OG0000460	0	0	1	0	0	0	1	0	0	1	1	1	1	1	1	0	0	0	0	0	0		8
OG0000461	0	0	3	0	0	0	0	0	0	3	1	0	0	0	0	1	0	0	0	0	0		8
OG0000462	0	0	2	0	0	0	0	0	0	2	2	0	0	0	0	2	0	0	0	0	0		8
OG0000463	0	0	2	2	0	0	0	0	1	0	0	1	0	1	0	1	0	0	0	0	0		8
OG0000464	0	0	1	0	0	0	3	0	0	1	1	0	0	0	1	1	0	0	0	0	0		8
OG0000465	0	0	1	0	0	0	2	0	0	1	1	1	1	1	0	0	0	0	0	0	0		8
OG0000466	0	0	1	0	0	0	2	0	0	1	1	1	1	0	0	1	0	0	0	0	0		8
OG0000467	0	0	0	6	0	0	0	0	0	0	0	0	1	1	0	0	0	0	0	0	0		8
OG0000468	0	0	0	0	0	0	2	0	0	1	1	1	1	1	0	1	0	0	0	0	0		8
OG0000469	0	0	0	0	0	0	5	0	0	1	0	0	0	1	0	1	0	0	0	0	0		8
OG0000470	0	0	0	0	0	0	4	0	0	0	0	0	1	1	0	1	0	0	1	0	0		8
OG0000471	0	0	0	0	0	0	2	0	0	0	1	0	1	0	0	2	0	0	0	2	0		8
OG0000472	0	0	0	0	0	0	2	0	0	1	1	1	1	1	0	1	0	0	0	0	0		8
OG0000473	0	0	0	0	0	0	8	0	0	0	0	0	0	0	0	0	0	0	0	0	0		8
OG0000474	0	0	0	0	0	0	3	0	0	1	1	0	1	1	1	0	0	0	0	0	0		8
OG0000475	0	0	0	0	0	0	3	0	0	0	1	1	0	0	1	0	2	0	0	0	0		8
OG0000476	0	0	0	0	0	0	3	0	0	0	1	1	1	1	0	1	0	0	0	0	0		8
OG0000477	0	0	0	0	0	0	2	0	0	1	1	1	1	1	0	1	0	0	0	0	0		8
OG0000478	0	0	0	0	0	0	8	0	0	0	0	0	0	0	0	0	0	0	0	0	0		8
OG0000479	0	0	0	0	0	0	5	0	0	0	0	0	0	0	0	1	2	0	0	0	0		8
OG0000480	0	0	0	0	0	0	2	1	0	0	0	0	0	1	1	2	0	0	0	1	0		8
OG0000481	0	0	0	0	0	0	4	1	0	1	0	0	0	0	0	2	0	0	0	0	0		8
OG0000482	0	0	0	0	0	0	1	0	0	2	0	0	2	1	1	1	0	0	0	0	0		8
OG0000483	0	0	0	0	0	0	2	0	0	0	0	1	0	1	1	3	0	0	0	0	0		8
OG0000484	0	0	0	0	0	0	2	0	0	0	1	0	0	0	0	5	0	0	0	0	0		8
OG0000485	0	0	0	0	0	0	2	0	0	1	1	1	1	1	0	1	0	0	0	0	0		8
OG0000486	0	0	0	0	0	0	1	0	0	2	1	1	2	0	0	1	0	0	0	0	0		8
OG0000487	0	0	0	0	0	0	1	0	0	1	1	1	1	1	0	2	0	0	0	0	0		8
OG0000488	0	0	0	0	0	0	1	0	0	1	1	1	1	1	1	1	0	0	0	0	0		8
OG0000489	0	0	0	0	0	0	2	0	0	1	1	1	1	1	0	1	0	0	0	0	0		8
OG0000490	0	0	0	0	0	0	3	0	0	1	1	0	1	1	1	0	0	0	0	0	0		8
OG0000491	0	0	0	0	0	0	1	0	0	1	1	1	0	2	0	1	0	1	0	0	0		8
OG0000492	0	0	0	0	0	0	0	0	2	0	0	0	0	0	0	4	2	0	0	0	0		8
OG0000493	0	0	0	0	0	0	0	0	0	1	1	1	1	1	0	1	2	0	0	0	0		8
OG0000494	0	0	0	0	0	0	0	0	0	1	1	3	1	1	0	1	0	0	0	0	0		8
OG0000495	0	0	0	0	0	0	0	0	0	1	1	2	1	1	1	1	0	0	0	0	0		8
OG0000496	0	0	0	0	0	0	0	0	0	2	0	1	0	2	0	1	2	0	0	0	0		8
OG0000497	1	0	2	0	0	0	0	0	0	0	0	0	0	0	0	2	2	0	0	0	0		7
OG0000498	1	0	1	0	0	2	0	0	0	0	0	0	0	0	0	3	0	0	0	0	0		7
OG0000499	1	0	2	0	0	0	1	0	0	1	0	0	0	0	0	1	0	1	0	0	0		7
OG0000500	1	0	3	0	0	0	0	0	0	1	0	0	0	0	0	0	2	0	0	0	0		7
OG0000501	0	1	1	0	1	0	4	0	0	0	0	0	0	0	0	0	0	0	0	0	0		7
OG0000502	0	1	0	0	0	0	0	0	0	1	1	1	1	1	0	1	0	0	0	0	0		7
OG0000503	0	1	1	0	0	0	1	0	0	1	1	0	1	1	0	0	0	0	0	0	0		7
OG0000504	0	2	0	0	0	0	0	0	1	1	0	1	1	1	0	0	0	0	0	0	0		7
OG0000505	0	1	2	0	0	1	2	0	0	0	0	0	0	0	0	1	0	0	0	0	0		7
OG0000506	0	1	0	0	0	0	4	0	0	1	1	0	0	0	0	0	0	0	0	0	0		7
OG0000507	0	1	0	0	0	1	3	0	0	0	0	0	0	0	0	1	1	0	0	0	0		7
OG0000508	0	1	0	0	0	0	0	0	3	0	1	0	1	1	0	0	0	0	0	0	0		7
OG0000509	0	1	0	0	0	0	2	0	0	0	0	0	0	0	0	3	0	0	0	1	0		7
OG0000510	0	0	4	0	0	0	0	0	0	0	2	0	0	0	0	1	0	0	0	0	0		7
OG0000511	0	0	3	0	0	0	2	0	0	0	0	0	0	1	0	1	0	0	0	0	0		7
OG0000512	0	0	7	0	0	0	0	0	0	0	0	0	0	0	0	0	0	0	0	0	0		7
OG0000513	0	0	2	0	0	0	2	0	0	0	1	0	0	1	0	1	0	0	0	0	0		7
OG0000514	0	0	1	0	0	0	0	0	0	0	1	1	0	1	0	2	0	0	0	1	0		7
OG0000515	0	0	3	0	0	0	3	0	0	0	0	0	0	0	0	1	0	0	0	0	0		7
OG0000516	0	0	5	2	0	0	0	0	0	0	0	0	0	0	0	0	0	0	0	0	0		7
OG0000517	0	0	7	0	0	0	0	0	0	0	0	0	0	0	0	0	0	0	0	0	0		7
OG0000518	0	0	2	0	0	0	2	0	0	0	0	0	1	0	0	2	0	0	0	0	0		7
OG0000519	0	0	2	0	0	0	2	0	0	0	1	0	0	1	1	0	0	0	0	0	0		7
OG0000520	0	0	2	0	0	0	1	0	0	0	0	0	2	1	1	0	0	0	0	0	0		7
OG0000521	0	0	1	0	0	0	1	0	0	0	0	0	0	1	1	3	0	0	0	0	0		7
OG0000522	0	0	7	0	0	0	0	0	0	0	0	0	0	0	0	0	0	0	0	0	0		7
OG0000523	0	0	6	0	0	0	0	0	0	0	0	0	0	0	0	1	0	0	0	0	0		7
OG0000524	0	0	1	0	0	0	4	0	0	0	0	0	1	0	1	0	0	0	0	0	0		7
OG0000525	0	0	1	0	0	0	0	0	0	0	0	0	1	4	0	1	0	0	0	0	0		7
OG0000526	0	0	2	0	0	0	2	1	0	1	0	0	0	1	0	0	0	0	0	0	0		7
OG0000527	0	0	1	0	0	0	4	0	0	0	0	0	0	0	0	2	0	0	0	0	0		7
OG0000528	0	0	1	0	0	0	0	0	0	0	0	1	1	1	2	1	0	0	0	0	0		7
OG0000529	0	0	0	1	0	0	0	0	0	1	1	2	1	1	0	0	0	0	0	0	0		7
OG0000530	0	0	0	3	0	0	3	0	0	0	0	0	0	0	0	0	0	0	0	1	0		7
OG0000531	0	0	0	1	0	0	3	0	0	0	0	0	0	0	0	3	0	0	0	0	0		7
OG0000532	0	0	0	0	1	0	0	0	1	1	1	0	0	0	1	0	0	0	0	2	0		7
OG0000533	0	0	0	0	0	4	0	0	0	0	0	0	0	0	0	1	2	0	0	0	0		7
OG0000534	0	0	0	0	0	0	2	0	0	1	1	0	0	1	1	1	0	0	0	0	0		7
OG0000535	0	0	0	0	0	0	3	0	0	1	1	0	0	1	1	0	0	0	0	0	0		7
OG0000536	0	0	0	0	0	0	2	0	0	0	1	1	1	1	0	1	0	0	0	0	0		7
OG0000537	0	0	0	0	0	0	4	0	2	0	0	0	0	1	0	0	0	0	0	0	0		7
OG0000538	0	0	0	0	0	0	3	0	0	1	1	0	1	1	0	0	0	0	0	0	0		7
OG0000539	0	0	0	0	0	0	1	0	0	1	1	1	1	1	0	1	0	0	0	0	0		7
OG0000540	0	0	0	0	0	0	2	0	0	1	1	0	0	1	1	1	0	0	0	0	0		7
OG0000541	0	0	0	0	0	0	3	0	0	0	0	1	1	0	0	2	0	0	0	0	0		7
OG0000542	0	0	0	0	0	0	2	0	0	1	0	1	1	1	1	0	0	0	0	0	0		7
OG0000543	0	0	0	0	0	0	2	0	0	1	0	1	1	1	0	1	0	0	0	0	0		7
OG0000544	0	0	0	0	0	0	2	0	0	1	0	1	1	1	0	1	0	0	0	0	0		7
OG0000545	0	0	0	0	0	0	2	0	0	0	1	1	1	1	0	1	0	0	0	0	0		7
OG0000546	0	0	0	0	0	0	4	0	0	0	0	0	0	0	1	2	0	0	0	0	0		7
OG0000547	0	0	0	0	0	0	7	0	0	0	0	0	0	0	0	0	0	0	0	0	0		7
OG0000548	0	0	0	0	0	0	7	0	0	0	0	0	0	0	0	0	0	0	0	0	0		7
OG0000549	0	0	0	0	0	0	3	0	0	0	0	1	0	1	1	1	0	0	0	0	0		7
OG0000550	0	0	0	0	0	0	2	0	0	0	0	1	1	1	1	1	0	0	0	0	0		7
OG0000551	0	0	0	0	0	0	4	0	0	0	0	0	0	0	0	3	0	0	0	0	0		7
OG0000552	0	0	0	0	0	0	3	0	0	0	0	1	1	1	0	1	0	0	0	0	0		7
OG0000553	0	0	0	0	0	0	2	0	0	1	1	1	0	1	0	1	0	0	0	0	0		7
OG0000554	0	0	0	0	0	0	1	0	0	1	1	1	1	1	0	1	0	0	0	0	0		7
OG0000555	0	0	0	0	0	0	2	0	0	0	0	1	1	1	1	1	0	0	0	0	0		7
OG0000556	0	0	0	0	0	0	1	0	0	1	1	1	1	1	0	1	0	0	0	0	0		7
OG0000557	0	0	0	0	0	0	2	0	0	2	0	0	0	1	0	2	0	0	0	0	0		7
OG0000558	0	0	0	0	0	0	3	0	0	0	0	0	0	1	1	2	0	0	0	0	0		7
OG0000559	0	0	0	0	0	0	3	0	0	1	0	0	1	1	0	1	0	0	0	0	0		7
OG0000560	0	0	0	0	0	0	1	0	0	2	0	0	0	0	0	2	0	0	0	2	0		7
OG0000561	0	0	0	0	0	0	4	0	0	0	0	0	0	1	0	2	0	0	0	0	0		7
OG0000562	0	0	0	0	0	0	2	0	0	0	0	0	2	1	1	1	0	0	0	0	0		7
OG0000563	0	0	0	0	0	0	1	0	0	1	0	1	1	1	0	2	0	0	0	0	0		7
OG0000564	0	0	0	0	0	0	1	0	0	1	1	1	2	1	0	0	0	0	0	0	0		7
OG0000565	0	0	0	0	0	0	2	0	0	0	0	0	2	1	0	2	0	0	0	0	0		7
OG0000566	0	0	0	0	0	0	1	0	0	1	0	1	1	1	0	2	0	0	0	0	0		7
OG0000567	0	0	0	0	0	0	0	1	0	0	1	2	0	1	0	0	2	0	0	0	0		7
OG0000568	0	0	0	0	0	0	0	0	0	1	2	1	2	1	0	0	0	0	0	0	0		7
OG0000569	0	0	0	0	0	0	0	0	0	2	1	2	1	1	0	0	0	0	0	0	0		7
OG0000570	0	0	0	0	0	0	0	0	0	1	1	1	1	1	1	1	0	0	0	0	0		7
OG0000571	0	0	0	0	0	0	0	0	0	1	1	1	1	1	1	1	0	0	0	0	0		7
OG0000572	0	0	0	0	0	0	0	0	0	2	2	2	0	1	0	0	0	0	0	0	0		7
OG0000573	0	0	0	0	0	0	0	0	0	1	1	1	1	1	0	1	0	1	0	0	0		7
OG0000574	0	0	0	0	0	0	0	0	0	1	1	1	1	1	0	1	0	0	1	0	0		7
OG0000575	0	0	0	0	0	0	0	0	0	1	2	1	1	1	0	1	0	0	0	0	0		7
OG0000576	0	0	0	0	0	0	0	0	0	0	2	0	2	1	1	1	0	0	0	0	0		7
OG0000577	0	0	0	0	0	0	0	0	0	0	0	0	0	0	0	5	2	0	0	0	0		7
OG0000578	0	0	0	0	0	0	0	0	0	0	0	0	0	0	0	6	0	0	0	1	0		7
OG0000579	3	0	0	0	0	1	0	0	0	0	1	0	0	0	0	1	0	0	0	0	0		6
OG0000580	0	1	0	1	0	0	0	0	0	0	0	0	0	0	0	0	0	0	0	4	0		6
OG0000581	0	1	0	0	0	1	2	0	0	0	0	0	0	1	0	1	0	0	0	0	0		6
OG0000582	0	1	1	0	0	0	0	0	1	0	0	1	0	1	0	1	0	0	0	0	0		6
OG0000583	0	1	0	0	0	0	1	0	1	1	0	0	0	1	0	0	0	0	0	1	0		6
OG0000584	0	1	2	0	0	0	0	0	0	0	0	0	1	1	0	0	0	0	0	1	0		6
OG0000585	0	1	2	0	0	0	2	0	0	0	0	0	0	0	0	1	0	0	0	0	0		6
OG0000586	0	1	0	0	0	0	3	0	0	0	0	0	0	1	0	0	0	0	0	1	0		6
OG0000587	0	1	1	0	0	0	1	0	0	0	0	0	0	1	0	0	2	0	0	0	0		6
OG0000588	0	1	2	0	0	0	0	0	0	0	0	0	0	1	0	2	0	0	0	0	0		6
OG0000589	0	1	3	0	0	0	0	0	0	0	0	0	0	1	1	0	0	0	0	0	0		6
OG0000590	0	1	0	0	0	0	4	0	0	0	0	0	0	0	0	1	0	0	0	0	0		6
OG0000591	0	0	2	0	0	0	1	0	0	0	1	0	0	1	0	1	0	0	0	0	0		6
OG0000592	0	0	4	0	0	0	0	0	0	0	0	0	0	0	0	1	0	0	0	1	0		6
OG0000593	0	0	3	0	0	0	1	0	0	0	0	0	0	1	0	1	0	0	0	0	0		6
OG0000594	0	0	4	0	0	0	0	0	0	0	0	0	1	1	0	0	0	0	0	0	0		6
OG0000595	0	0	1	0	0	0	3	0	0	0	0	0	0	1	0	1	0	0	0	0	0		6
OG0000596	0	0	6	0	0	0	0	0	0	0	0	0	0	0	0	0	0	0	0	0	0		6
OG0000597	0	0	2	0	0	0	0	0	0	1	1	1	1	0	0	0	0	0	0	0	0		6
OG0000598	0	0	2	0	0	0	3	0	0	0	0	0	0	1	0	0	0	0	0	0	0		6
OG0000599	0	0	6	0	0	0	0	0	0	0	0	0	0	0	0	0	0	0	0	0	0		6
OG0000600	0	0	3	3	0	0	0	0	0	0	0	0	0	0	0	0	0	0	0	0	0		6
OG0000601	0	0	3	0	0	0	0	0	0	0	0	0	0	0	0	1	2	0	0	0	0		6
OG0000602	0	0	1	0	0	0	0	0	0	1	1	1	1	1	0	0	0	0	0	0	0		6
OG0000603	0	0	6	0	0	0	0	0	0	0	0	0	0	0	0	0	0	0	0	0	0		6
OG0000604	0	0	1	0	0	0	4	1	0	0	0	0	0	0	0	0	0	0	0	0	0		6
OG0000605	0	0	1	0	0	0	2	0	0	1	1	0	0	1	0	0	0	0	0	0	0		6
OG0000606	0	0	4	0	0	0	1	0	0	0	0	0	1	0	0	0	0	0	0	0	0		6
OG0000607	0	0	3	3	0	0	0	0	0	0	0	0	0	0	0	0	0	0	0	0	0		6
OG0000608	0	0	4	0	0	0	0	0	0	0	0	0	0	0	0	2	0	0	0	0	0		6
OG0000609	0	0	2	0	0	0	2	0	0	0	1	0	0	0	0	1	0	0	0	0	0		6
OG0000610	0	0	2	0	0	1	2	0	0	0	0	0	0	0	1	0	0	0	0	0	0		6
OG0000611	0	0	1	0	0	0	3	0	0	0	0	1	0	0	0	1	0	0	0	0	0		6
OG0000612	0	0	0	0	0	1	0	0	0	1	0	1	1	0	0	1	0	0	0	1	0		6
OG0000613	0	0	0	0	0	1	0	0	0	1	0	1	1	1	0	1	0	0	0	0	0		6
OG0000614	0	0	0	0	0	0	6	0	0	0	0	0	0	0	0	0	0	0	0	0	0		6
OG0000615	0	0	0	0	0	0	2	0	0	0	0	1	1	1	0	1	0	0	0	0	0		6
OG0000616	0	0	0	0	0	0	3	0	0	0	0	0	0	1	1	1	0	0	0	0	0		6
OG0000617	0	0	0	0	0	0	2	0	0	1	0	0	0	1	0	2	0	0	0	0	0		6
OG0000618	0	0	0	0	0	0	6	0	0	0	0	0	0	0	0	0	0	0	0	0	0		6
OG0000619	0	0	0	0	0	0	6	0	0	0	0	0	0	0	0	0	0	0	0	0	0		6
OG0000620	0	0	0	0	0	0	5	0	0	0	0	1	0	0	0	0	0	0	0	0	0		6
OG0000621	0	0	0	0	0	0	4	1	0	0	0	0	0	0	0	1	0	0	0	0	0		6
OG0000622	0	0	0	0	0	0	6	0	0	0	0	0	0	0	0	0	0	0	0	0	0		6
OG0000623	0	0	0	0	0	0	1	0	0	1	1	1	1	1	0	0	0	0	0	0	0		6
OG0000624	0	0	0	0	0	0	2	0	0	1	0	0	0	1	1	1	0	0	0	0	0		6
OG0000625	0	0	0	0	0	0	6	0	0	0	0	0	0	0	0	0	0	0	0	0	0		6
OG0000626	0	0	0	0	0	0	4	1	0	0	0	0	0	0	0	1	0	0	0	0	0		6
OG0000627	0	0	0	0	0	0	2	0	0	0	0	1	1	1	0	1	0	0	0	0	0		6
OG0000628	0	0	0	0	0	0	6	0	0	0	0	0	0	0	0	0	0	0	0	0	0		6
OG0000629	0	0	0	0	0	0	3	0	0	1	1	0	0	0	1	0	0	0	0	0	0		6
OG0000630	0	0	0	0	0	0	1	0	0	1	0	1	1	1	0	1	0	0	0	0	0		6
OG0000631	0	0	0	0	0	0	2	0	0	0	0	0	0	1	0	3	0	0	0	0	0		6
OG0000632	0	0	0	0	0	0	2	0	0	0	1	1	0	1	0	1	0	0	0	0	0		6
OG0000633	0	0	0	0	0	0	6	0	0	0	0	0	0	0	0	0	0	0	0	0	0		6
OG0000634	0	0	0	0	0	0	3	0	0	0	0	0	0	1	1	1	0	0	0	0	0		6
OG0000635	0	0	0	0	0	0	2	0	0	0	0	0	1	0	0	3	0	0	0	0	0		6
OG0000636	0	0	0	0	0	0	2	0	0	0	1	0	1	0	0	2	0	0	0	0	0		6
OG0000637	0	0	0	0	0	0	2	0	0	0	0	0	0	0	0	3	1	0	0	0	0		6
OG0000638	0	0	0	0	0	0	1	0	0	2	0	0	2	1	0	0	0	0	0	0	0		6
OG0000639	0	0	0	0	0	0	4	0	0	0	0	0	0	1	0	1	0	0	0	0	0		6
OG0000640	0	0	0	0	0	0	2	0	0	0	1	0	0	1	1	1	0	0	0	0	0		6
OG0000641	0	0	0	0	0	0	3	0	0	1	0	0	0	1	0	1	0	0	0	0	0		6
OG0000642	0	0	0	0	0	0	3	1	0	0	0	0	0	1	0	1	0	0	0	0	0		6
OG0000643	0	0	0	0	0	0	2	0	0	1	1	0	0	1	0	1	0	0	0	0	0		6
OG0000644	0	0	0	0	0	0	1	0	0	1	0	0	1	1	0	1	1	0	0	0	0		6
OG0000645	0	0	0	0	0	0	2	0	0	0	0	0	0	1	0	1	2	0	0	0	0		6
OG0000646	0	0	0	0	0	0	1	0	0	0	0	1	1	1	1	1	0	0	0	0	0		6
OG0000647	0	0	0	0	0	0	2	0	0	1	1	0	0	1	0	1	0	0	0	0	0		6
OG0000648	0	0	0	0	0	0	0	0	0	1	1	1	1	1	0	1	0	0	0	0	0		6
OG0000649	0	0	0	0	0	0	0	0	0	1	1	3	0	0	0	1	0	0	0	0	0		6
OG0000650	0	0	0	0	0	0	0	0	0	1	1	0	2	0	1	1	0	0	0	0	0		6
OG0000651	0	0	0	0	0	0	0	0	0	1	1	1	1	1	0	1	0	0	0	0	0		6
OG0000652	0	0	0	0	0	0	0	0	0	1	1	0	1	0	0	1	2	0	0	0	0		6
OG0000653	0	0	0	0	0	0	0	0	0	2	1	1	1	1	0	0	0	0	0	0	0		6
OG0000654	0	0	0	0	0	0	0	0	0	1	1	1	1	1	0	1	0	0	0	0	0		6
OG0000655	0	0	0	0	0	0	0	0	0	2	0	0	2	0	1	1	0	0	0	0	0		6
OG0000656	0	0	0	0	0	0	0	0	0	1	0	1	1	1	0	1	1	0	0	0	0		6
OG0000657	0	0	0	0	0	0	0	0	0	1	0	2	1	0	0	2	0	0	0	0	0		6
OG0000658	0	0	0	0	0	0	0	0	0	1	1	1	1	1	0	1	0	0	0	0	0		6
OG0000659	0	0	0	0	0	0	0	0	0	1	1	1	2	0	0	1	0	0	0	0	0		6
OG0000660	0	0	0	0	0	0	0	0	0	1	1	1	1	1	0	1	0	0	0	0	0		6
OG0000661	0	0	0	0	0	0	0	0	0	0	1	1	1	2	0	1	0	0	0	0	0		6
OG0000662	0	0	0	0	0	0	0	0	0	0	0	0	0	0	1	3	2	0	0	0	0		6
OG0000663	0	0	0	0	0	0	0	0	0	0	0	0	0	1	0	4	1	0	0	0	0		6
OG0000664	1	2	0	0	0	0	0	0	0	0	0	0	0	0	0	2	0	0	0	0	0		5
OG0000665	1	0	0	0	0	0	2	0	0	1	0	0	0	0	0	1	0	0	0	0	0		5
OG0000666	5	0	0	0	0	0	0	0	0	0	0	0	0	0	0	0	0	0	0	0	0		5
OG0000667	3	0	2	0	0	0	0	0	0	0	0	0	0	0	0	0	0	0	0	0	0		5
OG0000668	1	0	0	0	0	2	0	0	0	0	0	0	0	0	0	1	1	0	0	0	0		5
OG0000669	0	1	2	2	0	0	0	0	0	0	0	0	0	0	0	0	0	0	0	0	0		5
OG0000670	0	2	0	2	0	0	0	0	0	0	0	0	0	1	0	0	0	0	0	0	0		5
OG0000671	0	1	0	0	0	0	0	0	0	0	0	0	0	1	1	1	1	0	0	0	0		5
OG0000672	0	1	0	0	0	0	2	0	1	0	0	0	0	0	0	0	0	0	0	1	0		5
OG0000673	0	1	0	3	0	0	0	0	0	0	0	0	0	1	0	0	0	0	0	0	0		5
OG0000674	0	1	1	0	0	0	0	0	0	0	0	0	0	1	0	1	0	0	0	1	0		5
OG0000675	0	1	1	0	0	0	0	0	0	0	0	0	0	1	1	1	0	0	0	0	0		5
OG0000676	0	2	0	0	0	0	1	0	0	0	0	0	0	0	0	1	0	0	1	0	0		5
OG0000677	0	1	0	0	0	0	3	0	0	0	0	0	0	0	0	1	0	0	0	0	0		5
OG0000678	0	1	0	0	0	0	3	0	0	0	0	0	0	0	0	1	0	0	0	0	0		5
OG0000679	0	1	0	0	0	0	3	0	0	0	0	0	0	0	0	1	0	0	0	0	0		5
OG0000680	0	1	4	0	0	0	0	0	0	0	0	0	0	0	0	0	0	0	0	0	0		5
OG0000681	0	0	2	0	0	0	0	0	0	1	0	0	0	1	0	1	0	0	0	0	0		5
OG0000682	0	0	1	0	0	0	2	0	0	0	0	0	0	1	0	1	0	0	0	0	0		5
OG0000683	0	0	5	0	0	0	0	0	0	0	0	0	0	0	0	0	0	0	0	0	0		5
OG0000684	0	0	1	0	0	0	4	0	0	0	0	0	0	0	0	0	0	0	0	0	0		5
OG0000685	0	0	1	0	0	0	0	0	0	1	0	0	1	1	0	1	0	0	0	0	0		5
OG0000686	0	0	1	0	0	0	0	0	0	0	0	0	0	2	0	2	0	0	0	0	0		5
OG0000687	0	0	5	0	0	0	0	0	0	0	0	0	0	0	0	0	0	0	0	0	0		5
OG0000688	0	0	4	0	0	0	0	0	0	0	0	0	0	1	0	0	0	0	0	0	0		5
OG0000689	0	0	5	0	0	0	0	0	0	0	0	0	0	0	0	0	0	0	0	0	0		5
OG0000690	0	0	2	2	0	0	1	0	0	0	0	0	0	0	0	0	0	0	0	0	0		5
OG0000691	0	0	1	0	1	0	0	0	0	0	0	0	0	0	0	3	0	0	0	0	0		5
OG0000692	0	0	1	0	0	0	1	0	0	0	0	0	0	0	0	3	0	0	0	0	0		5
OG0000693	0	0	2	0	1	0	0	1	0	0	0	0	0	0	0	0	0	0	0	1	0		5
OG0000694	0	0	2	0	0	0	1	0	0	0	0	0	0	1	0	1	0	0	0	0	0		5
OG0000695	0	0	1	0	0	0	0	0	0	2	2	0	0	0	0	0	0	0	0	0	0		5
OG0000696	0	0	1	0	0	0	1	0	2	0	0	0	0	0	0	1	0	0	0	0	0		5
OG0000697	0	0	5	0	0	0	0	0	0	0	0	0	0	0	0	0	0	0	0	0	0		5
OG0000698	0	0	1	0	0	0	1	0	0	0	0	0	0	1	0	2	0	0	0	0	0		5
OG0000699	0	0	4	0	0	0	1	0	0	0	0	0	0	0	0	0	0	0	0	0	0		5
OG0000700	0	0	5	0	0	0	0	0	0	0	0	0	0	0	0	0	0	0	0	0	0		5
OG0000701	0	0	1	0	0	0	2	0	0	0	0	0	0	1	0	1	0	0	0	0	0		5
OG0000702	0	0	1	0	0	0	2	0	0	0	0	0	0	0	0	2	0	0	0	0	0		5
OG0000703	0	0	2	2	0	0	1	0	0	0	0	0	0	0	0	0	0	0	0	0	0		5
OG0000704	0	0	4	0	0	0	0	0	0	0	0	0	0	0	0	1	0	0	0	0	0		5
OG0000705	0	0	2	2	0	0	0	0	0	0	1	0	0	0	0	0	0	0	0	0	0		5
OG0000706	0	0	3	0	0	0	0	0	0	1	0	0	0	0	0	1	0	0	0	0	0		5
OG0000707	0	0	3	0	0	0	0	0	0	0	0	0	0	1	0	0	0	0	0	1	0		5
OG0000708	0	0	1	0	0	0	2	0	0	0	0	0	0	0	0	2	0	0	0	0	0		5
OG0000709	0	0	3	0	0	0	1	0	0	0	0	0	0	0	0	1	0	0	0	0	0		5
OG0000710	0	0	1	0	0	0	2	0	0	0	0	0	1	0	1	0	0	0	0	0	0		5
OG0000711	0	0	1	0	0	0	2	0	0	0	0	0	0	0	0	2	0	0	0	0	0		5
OG0000712	0	0	2	0	0	0	3	0	0	0	0	0	0	0	0	0	0	0	0	0	0		5
OG0000713	0	0	2	0	0	0	0	0	0	0	0	0	0	1	0	2	0	0	0	0	0		5
OG0000714	0	0	1	0	0	0	0	0	0	0	0	0	0	0	0	2	2	0	0	0	0		5
OG0000715	0	0	3	1	0	0	1	0	0	0	0	0	0	0	0	0	0	0	0	0	0		5
OG0000716	0	0	2	0	0	0	2	0	0	0	0	0	0	0	0	1	0	0	0	0	0		5
OG0000717	0	0	5	0	0	0	0	0	0	0	0	0	0	0	0	0	0	0	0	0	0		5
OG0000718	0	0	3	0	0	0	0	0	0	0	0	0	0	0	0	2	0	0	0	0	0		5
OG0000719	0	0	0	0	0	0	2	0	0	1	0	0	0	1	0	1	0	0	0	0	0		5
OG0000720	0	0	0	0	0	0	3	0	0	0	0	0	0	1	0	1	0	0	0	0	0		5
OG0000721	0	0	0	0	0	0	2	0	0	0	0	0	0	1	0	2	0	0	0	0	0		5
OG0000722	0	0	0	0	0	0	2	0	0	0	0	0	0	0	0	2	1	0	0	0	0		5
OG0000723	0	0	0	0	0	0	5	0	0	0	0	0	0	0	0	0	0	0	0	0	0		5
OG0000724	0	0	0	0	0	0	1	0	0	0	1	1	1	1	0	0	0	0	0	0	0		5
OG0000725	0	0	0	0	0	0	2	0	0	0	0	0	0	1	1	1	0	0	0	0	0		5
OG0000726	0	0	0	0	0	0	2	0	0	1	0	0	1	0	1	0	0	0	0	0	0		5
OG0000727	0	0	0	0	0	0	3	0	0	0	0	0	0	0	0	2	0	0	0	0	0		5
OG0000728	0	0	0	0	0	0	2	0	0	0	0	0	0	0	1	1	1	0	0	0	0		5
OG0000729	0	0	0	0	0	0	5	0	0	0	0	0	0	0	0	0	0	0	0	0	0		5
OG0000730	0	0	0	0	0	0	4	0	0	0	0	0	0	0	0	1	0	0	0	0	0		5
OG0000731	0	0	0	0	0	0	2	0	0	0	0	2	0	0	0	1	0	0	0	0	0		5
OG0000732	0	0	0	0	0	0	4	0	0	0	0	0	0	0	0	1	0	0	0	0	0		5
OG0000733	0	0	0	0	0	0	2	0	0	0	0	0	0	1	0	2	0	0	0	0	0		5
OG0000734	0	0	0	0	0	0	2	0	0	0	0	1	0	1	0	1	0	0	0	0	0		5
OG0000735	0	0	0	0	0	0	5	0	0	0	0	0	0	0	0	0	0	0	0	0	0		5
OG0000736	0	0	0	0	0	0	3	0	0	0	0	0	1	1	0	0	0	0	0	0	0		5
OG0000737	0	0	0	0	0	0	4	0	0	0	0	0	0	0	0	1	0	0	0	0	0		5
OG0000738	0	0	0	0	0	0	2	0	0	0	0	0	0	0	0	2	1	0	0	0	0		5
OG0000739	0	0	0	0	0	0	1	0	0	0	0	1	0	0	1	2	0	0	0	0	0		5
OG0000740	0	0	0	0	0	0	2	0	0	0	0	0	0	1	1	1	0	0	0	0	0		5
OG0000741	0	0	0	0	0	0	2	0	0	0	0	1	1	1	0	0	0	0	0	0	0		5
OG0000742	0	0	0	0	0	0	4	0	0	0	0	0	0	0	0	1	0	0	0	0	0		5
OG0000743	0	0	0	0	0	0	5	0	0	0	0	0	0	0	0	0	0	0	0	0	0		5
OG0000744	0	0	0	0	0	0	4	0	0	0	0	0	0	0	0	1	0	0	0	0	0		5
OG0000745	0	0	0	0	0	0	3	0	0	0	0	0	0	1	0	1	0	0	0	0	0		5
OG0000746	0	0	0	0	0	0	2	0	0	0	0	0	0	1	0	2	0	0	0	0	0		5
OG0000747	0	0	0	0	0	0	3	0	0	0	0	0	0	1	1	0	0	0	0	0	0		5
OG0000748	0	0	0	0	0	0	2	0	0	1	0	0	1	0	1	0	0	0	0	0	0		5
OG0000749	0	0	0	0	0	0	3	0	0	0	0	0	0	1	0	1	0	0	0	0	0		5
OG0000750	0	0	0	0	0	0	2	0	0	1	1	0	0	0	0	1	0	0	0	0	0		5
OG0000751	0	0	0	0	0	0	3	0	0	0	0	0	0	1	0	1	0	0	0	0	0		5
OG0000752	0	0	0	0	0	0	1	0	0	0	0	1	1	1	0	1	0	0	0	0	0		5
OG0000753	0	0	0	0	0	0	2	0	0	0	1	0	0	1	0	1	0	0	0	0	0		5
OG0000754	0	0	0	0	0	0	2	0	0	0	0	1	0	1	0	1	0	0	0	0	0		5
OG0000755	0	0	0	0	0	0	1	0	0	0	1	0	1	1	1	0	0	0	0	0	0		5
OG0000756	0	0	0	0	0	0	1	0	0	0	0	0	0	1	1	1	0	0	1	0	0		5
OG0000757	0	0	0	0	0	0	2	0	0	0	1	0	0	1	0	1	0	0	0	0	0		5
OG0000758	0	0	0	0	0	0	2	0	0	0	0	0	3	0	0	0	0	0	0	0	0		5
OG0000759	0	0	0	0	0	0	1	0	0	1	1	0	0	1	0	1	0	0	0	0	0		5
OG0000760	0	0	0	0	0	0	4	0	0	0	0	0	0	0	0	1	0	0	0	0	0		5
OG0000761	0	0	0	0	0	0	2	0	0	0	0	0	2	1	0	0	0	0	0	0	0		5
OG0000762	0	0	0	0	0	0	1	0	0	1	0	1	1	1	0	0	0	0	0	0	0		5
OG0000763	0	0	0	0	0	0	2	0	0	1	0	0	0	1	0	1	0	0	0	0	0		5
OG0000764	0	0	0	0	0	0	1	0	0	1	0	0	1	1	0	1	0	0	0	0	0		5
OG0000765	0	0	0	0	0	0	3	0	0	0	0	0	2	0	0	0	0	0	0	0	0		5
OG0000766	0	0	0	0	0	0	1	0	0	0	0	1	0	1	0	2	0	0	0	0	0		5
OG0000767	0	0	0	0	0	0	5	0	0	0	0	0	0	0	0	0	0	0	0	0	0		5
OG0000768	0	0	0	0	0	0	1	0	0	0	0	1	1	1	0	1	0	0	0	0	0		5
OG0000769	0	0	0	0	0	0	1	0	0	1	0	0	1	1	0	1	0	0	0	0	0		5
OG0000770	0	0	0	0	0	0	2	0	0	0	0	0	0	1	1	1	0	0	0	0	0		5
OG0000771	0	0	0	0	0	0	4	0	0	0	0	0	0	0	0	1	0	0	0	0	0		5
OG0000772	0	0	0	0	0	0	2	0	0	0	0	0	0	1	0	2	0	0	0	0	0		5
OG0000773	0	0	0	0	0	0	1	4	0	0	0	0	0	0	0	0	0	0	0	0	0		5
OG0000774	0	0	0	0	0	0	1	0	0	1	1	0	0	0	1	1	0	0	0	0	0		5
OG0000775	0	0	0	0	0	0	2	0	0	1	0	0	0	1	0	1	0	0	0	0	0		5
OG0000776	0	0	0	0	0	0	2	0	0	0	0	0	0	0	0	3	0	0	0	0	0		5
OG0000777	0	0	0	0	0	0	3	0	0	0	0	0	0	0	0	1	0	0	0	1	0		5
OG0000778	0	0	0	0	0	0	0	0	0	1	1	1	1	1	0	0	0	0	0	0	0		5
OG0000779	0	0	0	0	0	0	0	0	0	1	1	1	1	1	0	0	0	0	0	0	0		5
OG0000780	0	0	0	0	0	0	0	0	0	1	1	1	0	1	0	1	0	0	0	0	0		5
OG0000781	0	0	0	0	0	0	0	0	0	1	1	1	1	1	0	0	0	0	0	0	0		5
OG0000782	0	0	0	0	0	0	0	0	0	1	0	1	1	2	0	0	0	0	0	0	0		5
OG0000783	0	0	0	0	0	0	0	0	0	1	0	1	0	1	1	1	0	0	0	0	0		5
OG0000784	0	0	0	0	0	0	0	0	0	1	1	1	0	1	0	1	0	0	0	0	0		5
OG0000785	0	0	0	0	0	0	0	0	0	1	1	1	1	1	0	0	0	0	0	0	0		5
OG0000786	0	0	0	0	0	0	0	0	0	1	1	1	1	1	0	0	0	0	0	0	0		5
OG0000787	0	0	0	0	0	0	0	0	0	1	1	1	1	1	0	0	0	0	0	0	0		5
OG0000788	0	0	0	0	0	0	0	0	0	1	1	1	1	1	0	0	0	0	0	0	0		5
OG0000789	0	0	0	0	0	0	0	0	0	2	0	0	2	0	0	1	0	0	0	0	0		5
OG0000790	0	0	0	0	0	0	0	0	0	1	0	1	1	1	0	1	0	0	0	0	0		5
OG0000791	0	0	0	0	0	0	0	0	0	2	2	0	0	0	0	1	0	0	0	0	0		5
OG0000792	0	0	0	0	0	0	0	0	0	1	0	1	2	1	0	0	0	0	0	0	0		5
OG0000793	0	0	0	0	0	0	0	0	0	0	1	0	2	1	0	1	0	0	0	0	0		5
OG0000794	0	0	0	0	0	0	0	0	0	0	0	0	2	0	0	1	2	0	0	0	0		5
OG0000795	0	0	0	0	0	0	0	0	0	0	0	0	0	0	0	5	0	0	0	0	0		5
OG0000796	1	0	0	0	0	0	0	0	0	0	0	0	0	0	0	1	2	0	0	0	0		4
OG0000797	1	0	1	2	0	0	0	0	0	0	0	0	0	0	0	0	0	0	0	0	0		4
OG0000798	2	0	0	0	0	0	1	0	0	0	0	0	0	0	0	1	0	0	0	0	0		4
OG0000799	1	0	0	0	2	0	0	0	0	0	0	0	0	0	0	1	0	0	0	0	0		4
OG0000800	1	0	0	0	0	0	2	0	0	0	0	0	0	0	0	1	0	0	0	0	0		4
OG0000801	1	0	1	0	0	0	0	0	0	0	0	0	1	0	0	1	0	0	0	0	0		4
OG0000802	1	0	0	0	0	0	2	0	0	0	0	0	0	0	0	1	0	0	0	0	0		4
OG0000803	1	0	1	0	0	0	0	0	0	0	0	0	0	0	0	2	0	0	0	0	0		4
OG0000804	0	1	0	1	0	0	0	0	0	0	0	1	0	1	0	0	0	0	0	0	0		4
OG0000805	0	1	1	1	0	0	1	0	0	0	0	0	0	0	0	0	0	0	0	0	0		4
OG0000806	0	1	1	0	0	0	0	0	0	0	0	0	0	1	0	1	0	0	0	0	0		4
OG0000807	0	4	0	0	0	0	0	0	0	0	0	0	0	0	0	0	0	0	0	0	0		4
OG0000808	0	1	0	0	0	0	1	0	0	0	0	0	0	1	0	0	0	1	0	0	0		4
OG0000809	0	2	0	0	0	0	0	0	0	0	0	0	0	2	0	0	0	0	0	0	0		4
OG0000810	0	1	0	0	0	0	0	1	0	0	0	1	0	0	0	1	0	0	0	0	0		4
OG0000811	0	1	0	0	0	0	0	1	0	0	0	0	0	1	1	0	0	0	0	0	0		4
OG0000812	0	1	0	0	0	0	1	0	0	0	0	1	0	1	0	0	0	0	0	0	0		4
OG0000813	0	1	0	0	0	0	0	0	0	0	1	1	0	0	1	0	0	0	0	0	0		4
OG0000814	0	1	3	0	0	0	0	0	0	0	0	0	0	0	0	0	0	0	0	0	0		4
OG0000815	0	1	0	0	0	0	2	0	0	0	0	0	0	1	0	0	0	0	0	0	0		4
OG0000816	0	1	0	0	0	0	0	0	0	0	0	0	0	0	1	0	2	0	0	0	0		4
OG0000817	0	1	0	0	0	0	0	0	0	0	0	3	0	0	0	0	0	0	0	0	0		4
OG0000818	0	1	0	0	0	0	3	0	0	0	0	0	0	0	0	0	0	0	0	0	0		4
OG0000819	0	0	2	0	0	0	0	0	0	0	0	0	0	1	0	1	0	0	0	0	0		4
OG0000820	0	0	4	0	0	0	0	0	0	0	0	0	0	0	0	0	0	0	0	0	0		4
OG0000821	0	0	1	0	0	0	1	0	0	0	0	0	0	0	0	1	0	0	0	1	0		4
OG0000822	0	0	2	0	0	0	0	0	0	0	1	1	0	0	0	0	0	0	0	0	0		4
OG0000823	0	0	1	0	0	0	2	0	0	0	0	0	0	1	0	0	0	0	0	0	0		4
OG0000824	0	0	2	2	0	0	0	0	0	0	0	0	0	0	0	0	0	0	0	0	0		4
OG0000825	0	0	1	0	0	0	1	0	0	0	0	0	0	1	0	1	0	0	0	0	0		4
OG0000826	0	0	4	0	0	0	0	0	0	0	0	0	0	0	0	0	0	0	0	0	0		4
OG0000827	0	0	4	0	0	0	0	0	0	0	0	0	0	0	0	0	0	0	0	0	0		4
OG0000828	0	0	1	0	0	0	2	0	0	0	0	0	0	0	0	1	0	0	0	0	0		4
OG0000829	0	0	1	0	0	0	0	0	0	1	0	0	0	1	0	1	0	0	0	0	0		4
OG0000830	0	0	3	0	0	0	0	0	0	0	0	0	0	0	0	1	0	0	0	0	0		4
OG0000831	0	0	4	0	0	0	0	0	0	0	0	0	0	0	0	0	0	0	0	0	0		4
OG0000832	0	0	2	0	0	0	0	0	0	0	0	0	1	1	0	0	0	0	0	0	0		4
OG0000833	0	0	3	0	0	0	0	0	0	0	0	0	0	0	0	1	0	0	0	0	0		4
OG0000834	0	0	2	0	0	0	0	0	0	0	0	0	0	1	0	1	0	0	0	0	0		4
OG0000835	0	0	3	0	0	0	0	0	0	1	0	0	0	0	0	0	0	0	0	0	0		4
OG0000836	0	0	2	2	0	0	0	0	0	0	0	0	0	0	0	0	0	0	0	0	0		4
OG0000837	0	0	1	0	0	0	2	0	0	0	0	0	0	0	0	1	0	0	0	0	0		4
OG0000838	0	0	1	0	0	0	2	0	0	0	0	0	1	0	0	0	0	0	0	0	0		4
OG0000839	0	0	3	0	0	0	0	0	0	0	0	0	0	0	0	1	0	0	0	0	0		4
OG0000840	0	0	1	3	0	0	0	0	0	0	0	0	0	0	0	0	0	0	0	0	0		4
OG0000841	0	0	4	0	0	0	0	0	0	0	0	0	0	0	0	0	0	0	0	0	0		4
OG0000842	0	0	4	0	0	0	0	0	0	0	0	0	0	0	0	0	0	0	0	0	0		4
OG0000843	0	0	1	0	0	0	2	0	0	0	0	0	0	0	0	1	0	0	0	0	0		4
OG0000844	0	0	4	0	0	0	0	0	0	0	0	0	0	0	0	0	0	0	0	0	0		4
OG0000845	0	0	3	0	0	0	0	0	0	0	0	0	0	1	0	0	0	0	0	0	0		4
OG0000846	0	0	2	0	0	0	0	1	0	0	0	0	0	0	0	1	0	0	0	0	0		4
OG0000847	0	0	1	0	0	0	1	0	0	0	0	0	0	2	0	0	0	0	0	0	0		4
OG0000848	0	0	1	0	0	0	0	0	0	0	0	0	2	0	0	1	0	0	0	0	0		4
OG0000849	0	0	4	0	0	0	0	0	0	0	0	0	0	0	0	0	0	0	0	0	0		4
OG0000850	0	0	4	0	0	0	0	0	0	0	0	0	0	0	0	0	0	0	0	0	0		4
OG0000851	0	0	3	0	0	0	0	0	0	0	0	0	0	1	0	0	0	0	0	0	0		4
OG0000852	0	0	4	0	0	0	0	0	0	0	0	0	0	0	0	0	0	0	0	0	0		4
OG0000853	0	0	4	0	0	0	0	0	0	0	0	0	0	0	0	0	0	0	0	0	0		4
OG0000854	0	0	1	0	0	0	1	0	0	0	0	0	0	1	0	1	0	0	0	0	0		4
OG0000855	0	0	1	0	0	0	1	1	0	0	0	0	0	0	1	0	0	0	0	0	0		4
OG0000856	0	0	1	0	0	0	0	0	0	0	0	0	0	1	0	2	0	0	0	0	0		4
OG0000857	0	0	1	0	0	0	2	0	0	0	0	0	0	0	0	1	0	0	0	0	0		4
OG0000858	0	0	3	0	0	0	0	0	0	0	0	0	1	0	0	0	0	0	0	0	0		4
OG0000859	0	0	2	0	0	0	1	0	0	0	0	0	0	0	0	1	0	0	0	0	0		4
OG0000860	0	0	2	2	0	0	0	0	0	0	0	0	0	0	0	0	0	0	0	0	0		4
OG0000861	0	0	0	1	0	0	1	0	0	0	0	0	0	1	0	1	0	0	0	0	0		4
OG0000862	0	0	0	0	0	1	0	0	0	1	0	1	1	0	0	0	0	0	0	0	0		4
OG0000863	0	0	0	0	0	1	2	0	0	0	0	0	0	0	0	1	0	0	0	0	0		4
OG0000864	0	0	0	0	0	4	0	0	0	0	0	0	0	0	0	0	0	0	0	0	0		4
OG0000865	0	0	0	0	0	0	3	0	0	0	0	0	0	0	0	1	0	0	0	0	0		4
OG0000866	0	0	0	0	0	0	4	0	0	0	0	0	0	0	0	0	0	0	0	0	0		4
OG0000867	0	0	0	0	0	0	1	0	0	0	0	1	0	1	0	1	0	0	0	0	0		4
OG0000868	0	0	0	0	0	0	2	0	0	0	0	0	0	1	0	1	0	0	0	0	0		4
OG0000869	0	0	0	0	0	0	4	0	0	0	0	0	0	0	0	0	0	0	0	0	0		4
OG0000870	0	0	0	0	0	0	3	0	0	0	0	0	0	0	0	1	0	0	0	0	0		4
OG0000871	0	0	0	0	0	0	4	0	0	0	0	0	0	0	0	0	0	0	0	0	0		4
OG0000872	0	0	0	0	0	0	4	0	0	0	0	0	0	0	0	0	0	0	0	0	0		4
OG0000873	0	0	0	0	0	0	3	0	0	0	0	0	0	0	0	1	0	0	0	0	0		4
OG0000874	0	0	0	0	0	0	4	0	0	0	0	0	0	0	0	0	0	0	0	0	0		4
OG0000875	0	0	0	0	0	0	2	0	0	0	0	0	0	1	0	1	0	0	0	0	0		4
OG0000876	0	0	0	0	0	0	2	0	0	0	0	0	0	1	0	1	0	0	0	0	0		4
OG0000877	0	0	0	0	0	0	4	0	0	0	0	0	0	0	0	0	0	0	0	0	0		4
OG0000878	0	0	0	0	0	0	2	0	0	0	0	0	0	0	1	1	0	0	0	0	0		4
OG0000879	0	0	0	0	0	0	2	0	0	0	0	0	0	0	0	2	0	0	0	0	0		4
OG0000880	0	0	0	0	0	0	2	0	0	0	0	0	0	1	0	1	0	0	0	0	0		4
OG0000881	0	0	0	0	0	0	2	0	0	0	0	0	0	0	1	1	0	0	0	0	0		4
OG0000882	0	0	0	0	0	0	2	0	0	0	0	0	0	2	0	0	0	0	0	0	0		4
OG0000883	0	0	0	0	0	0	1	0	0	1	0	0	0	1	0	1	0	0	0	0	0		4
OG0000884	0	0	0	0	0	0	3	0	0	0	0	0	0	1	0	0	0	0	0	0	0		4
OG0000885	0	0	0	0	0	0	1	0	0	0	0	0	1	1	0	1	0	0	0	0	0		4
OG0000886	0	0	0	0	0	0	2	0	0	0	0	0	0	0	1	1	0	0	0	0	0		4
OG0000887	0	0	0	0	0	0	4	0	0	0	0	0	0	0	0	0	0	0	0	0	0		4
OG0000888	0	0	0	0	0	0	4	0	0	0	0	0	0	0	0	0	0	0	0	0	0		4
OG0000889	0	0	0	0	0	0	2	0	0	0	0	0	0	0	0	2	0	0	0	0	0		4
OG0000890	0	0	0	0	0	0	3	0	0	0	0	0	0	0	0	1	0	0	0	0	0		4
OG0000891	0	0	0	0	0	0	3	1	0	0	0	0	0	0	0	0	0	0	0	0	0		4
OG0000892	0	0	0	0	0	0	2	0	0	1	0	0	1	0	0	0	0	0	0	0	0		4
OG0000893	0	0	0	0	0	0	2	0	0	0	0	0	0	1	0	1	0	0	0	0	0		4
OG0000894	0	0	0	0	0	0	4	0	0	0	0	0	0	0	0	0	0	0	0	0	0		4
OG0000895	0	0	0	0	0	0	2	1	0	0	0	0	0	0	0	1	0	0	0	0	0		4
OG0000896	0	0	0	0	0	0	1	0	0	1	1	1	0	0	0	0	0	0	0	0	0		4
OG0000897	0	0	0	0	0	0	2	0	0	0	0	0	0	0	0	0	2	0	0	0	0		4
OG0000898	0	0	0	0	0	0	2	0	0	0	0	0	0	0	1	1	0	0	0	0	0		4
OG0000899	0	0	0	0	0	0	1	0	0	0	0	1	0	1	0	1	0	0	0	0	0		4
OG0000900	0	0	0	0	0	0	2	0	0	0	0	0	0	1	0	1	0	0	0	0	0		4
OG0000901	0	0	0	0	0	0	3	0	0	0	0	0	0	0	0	1	0	0	0	0	0		4
OG0000902	0	0	0	0	0	0	3	0	0	0	0	0	0	0	0	1	0	0	0	0	0		4
OG0000903	0	0	0	0	0	0	2	0	0	0	0	0	0	1	0	1	0	0	0	0	0		4
OG0000904	0	0	0	0	0	0	3	0	0	1	0	0	0	0	0	0	0	0	0	0	0		4
OG0000905	0	0	0	0	0	0	2	0	0	0	0	0	0	0	0	2	0	0	0	0	0		4
OG0000906	0	0	0	0	0	0	4	0	0	0	0	0	0	0	0	0	0	0	0	0	0		4
OG0000907	0	0	0	0	0	0	3	0	0	0	0	0	0	0	0	1	0	0	0	0	0		4
OG0000908	0	0	0	0	0	0	2	0	0	0	0	0	0	0	1	1	0	0	0	0	0		4
OG0000909	0	0	0	0	0	0	2	0	0	0	0	0	0	0	0	2	0	0	0	0	0		4
OG0000910	0	0	0	0	0	0	2	0	0	0	0	0	1	0	0	1	0	0	0	0	0		4
OG0000911	0	0	0	0	0	0	1	0	0	0	0	0	0	0	0	3	0	0	0	0	0		4
OG0000912	0	0	0	0	0	0	4	0	0	0	0	0	0	0	0	0	0	0	0	0	0		4
OG0000913	0	0	0	0	0	0	4	0	0	0	0	0	0	0	0	0	0	0	0	0	0		4
OG0000914	0	0	0	0	0	0	3	0	0	0	0	0	0	0	0	1	0	0	0	0	0		4
OG0000915	0	0	0	0	0	0	2	0	0	0	0	0	0	1	0	1	0	0	0	0	0		4
OG0000916	0	0	0	0	0	0	3	0	0	0	0	0	0	0	0	1	0	0	0	0	0		4
OG0000917	0	0	0	0	0	0	3	0	0	0	0	0	0	0	0	1	0	0	0	0	0		4
OG0000918	0	0	0	0	0	0	2	0	0	0	0	0	0	0	0	2	0	0	0	0	0		4
OG0000919	0	0	0	0	0	0	2	0	0	0	1	0	0	0	0	1	0	0	0	0	0		4
OG0000920	0	0	0	0	0	0	1	0	0	0	0	1	0	1	0	1	0	0	0	0	0		4
OG0000921	0	0	0	0	0	0	2	0	0	0	0	0	0	0	1	1	0	0	0	0	0		4
OG0000922	0	0	0	0	0	0	2	0	0	0	0	0	0	1	0	1	0	0	0	0	0		4
OG0000923	0	0	0	0	0	0	4	0	0	0	0	0	0	0	0	0	0	0	0	0	0		4
OG0000924	0	0	0	0	0	0	1	0	0	0	0	0	0	0	0	3	0	0	0	0	0		4
OG0000925	0	0	0	0	0	0	2	0	0	0	0	0	0	1	0	1	0	0	0	0	0		4
OG0000926	0	0	0	0	0	0	4	0	0	0	0	0	0	0	0	0	0	0	0	0	0		4
OG0000927	0	0	0	0	0	0	1	0	0	1	0	0	1	0	0	1	0	0	0	0	0		4
OG0000928	0	0	0	0	0	0	1	0	0	1	0	1	1	0	0	0	0	0	0	0	0		4
OG0000929	0	0	0	0	0	0	1	0	0	0	1	0	0	1	0	1	0	0	0	0	0		4
OG0000930	0	0	0	0	0	0	2	0	0	0	0	0	0	0	0	1	0	1	0	0	0		4
OG0000931	0	0	0	0	0	0	3	0	0	0	0	0	0	0	0	1	0	0	0	0	0		4
OG0000932	0	0	0	0	0	0	2	0	0	0	0	0	0	0	0	2	0	0	0	0	0		4
OG0000933	0	0	0	0	0	0	2	0	0	0	0	0	0	1	0	1	0	0	0	0	0		4
OG0000934	0	0	0	0	0	0	2	0	0	0	0	0	0	0	0	2	0	0	0	0	0		4
OG0000935	0	0	0	0	0	0	3	0	0	0	0	0	0	0	0	1	0	0	0	0	0		4
OG0000936	0	0	0	0	0	0	2	0	0	0	0	0	0	1	1	0	0	0	0	0	0		4
OG0000937	0	0	0	0	0	0	2	0	0	0	0	0	0	0	0	2	0	0	0	0	0		4
OG0000938	0	0	0	0	0	0	2	0	0	0	0	0	0	0	0	2	0	0	0	0	0		4
OG0000939	0	0	0	0	0	0	2	0	0	0	0	0	0	1	0	1	0	0	0	0	0		4
OG0000940	0	0	0	0	0	0	1	0	0	0	0	1	0	1	1	0	0	0	0	0	0		4
OG0000941	0	0	0	0	0	0	1	0	0	0	0	1	1	0	0	1	0	0	0	0	0		4
OG0000942	0	0	0	0	0	0	2	0	0	0	0	0	0	0	0	2	0	0	0	0	0		4
OG0000943	0	0	0	0	0	0	2	0	0	0	0	0	0	1	0	1	0	0	0	0	0		4
OG0000944	0	0	0	0	0	0	1	0	0	0	0	0	0	0	0	2	1	0	0	0	0		4
OG0000945	0	0	0	0	0	0	1	0	0	0	0	0	1	1	0	1	0	0	0	0	0		4
OG0000946	0	0	0	0	0	0	1	0	0	0	0	0	2	0	0	1	0	0	0	0	0		4
OG0000947	0	0	0	0	0	0	2	0	0	0	0	0	0	0	1	1	0	0	0	0	0		4
OG0000948	0	0	0	0	0	0	1	0	0	0	0	1	1	0	0	1	0	0	0	0	0		4
OG0000949	0	0	0	0	0	0	1	0	0	0	0	0	0	1	1	0	0	0	0	1	0		4
OG0000950	0	0	0	0	0	0	2	0	0	0	0	0	0	0	0	2	0	0	0	0	0		4
OG0000951	0	0	0	0	0	0	0	2	0	0	0	0	0	0	1	0	0	0	0	1	0		4
OG0000952	0	0	0	0	0	0	0	1	0	0	0	1	2	0	0	0	0	0	0	0	0		4
OG0000953	0	0	0	0	0	0	0	0	4	0	0	0	0	0	0	0	0	0	0	0	0		4
OG0000954	0	0	0	0	0	0	0	0	0	1	1	1	1	0	0	0	0	0	0	0	0		4
OG0000955	0	0	0	0	0	0	0	0	0	1	1	1	1	0	0	0	0	0	0	0	0		4
OG0000956	0	0	0	0	0	0	0	0	0	1	1	1	1	0	0	0	0	0	0	0	0		4
OG0000957	0	0	0	0	0	0	0	0	0	1	1	1	1	0	0	0	0	0	0	0	0		4
OG0000958	0	0	0	0	0	0	0	0	0	1	0	1	1	1	0	0	0	0	0	0	0		4
OG0000959	0	0	0	0	0	0	0	0	0	1	1	0	1	1	0	0	0	0	0	0	0		4
OG0000960	0	0	0	0	0	0	0	0	0	1	0	1	1	1	0	0	0	0	0	0	0		4
OG0000961	0	0	0	0	0	0	0	0	0	1	0	0	0	1	0	2	0	0	0	0	0		4
OG0000962	0	0	0	0	0	0	0	0	0	1	1	0	0	1	0	1	0	0	0	0	0		4
OG0000963	0	0	0	0	0	0	0	0	0	1	2	0	0	1	0	0	0	0	0	0	0		4
OG0000964	0	0	0	0	0	0	0	0	0	1	0	0	1	1	0	1	0	0	0	0	0		4
OG0000965	0	0	0	0	0	0	0	0	0	1	0	0	0	1	0	2	0	0	0	0	0		4
OG0000966	0	0	0	0	0	0	0	0	0	0	1	1	1	0	0	1	0	0	0	0	0		4
OG0000967	0	0	0	0	0	0	0	0	0	0	0	0	0	1	0	2	0	1	0	0	0		4
OG0000968	0	0	0	0	0	0	0	0	0	0	0	1	1	1	1	0	0	0	0	0	0		4
OG0000969	0	0	0	0	0	0	0	0	0	0	0	0	0	0	0	2	2	0	0	0	0		4
OG0000970	0	0	0	0	0	0	0	0	0	0	0	0	0	0	0	4	0	0	0	0	0		4
OG0000971	0	0	0	0	0	0	0	0	0	0	0	0	0	1	0	3	0	0	0	0	0		4
OG0000972	0	0	0	0	0	0	0	0	0	0	0	0	0	1	0	1	2	0	0	0	0		4
OG0000973	0	0	0	0	0	0	0	0	0	0	0	0	0	1	1	2	0	0	0	0	0		4
OG0000974	0	0	0	0	0	0	0	0	0	0	0	0	0	0	0	2	2	0	0	0	0		4
OG0000975	0	0	0	0	0	0	0	0	0	0	0	0	0	0	0	2	2	0	0	0	0		4
OG0000976	1	0	2	0	0	0	0	0	0	0	0	0	0	0	0	0	0	0	0	0	0		3
OG0000977	1	0	0	0	0	0	0	0	0	0	0	0	0	0	0	2	0	0	0	0	0		3
OG0000978	1	0	2	0	0	0	0	0	0	0	0	0	0	0	0	0	0	0	0	0	0		3
OG0000979	1	0	0	0	0	0	1	0	0	0	0	0	0	0	0	0	0	0	0	1	0		3
OG0000980	3	0	0	0	0	0	0	0	0	0	0	0	0	0	0	0	0	0	0	0	0		3
OG0000981	1	0	2	0	0	0	0	0	0	0	0	0	0	0	0	0	0	0	0	0	0		3
OG0000982	1	0	0	0	1	0	0	0	0	0	0	0	0	0	0	1	0	0	0	0	0		3
OG0000983	1	0	0	0	0	0	0	0	0	0	0	0	0	0	0	1	1	0	0	0	0		3
OG0000984	1	0	0	0	0	0	0	0	0	0	0	0	0	0	0	2	0	0	0	0	0		3
OG0000985	0	1	1	1	0	0	0	0	0	0	0	0	0	0	0	0	0	0	0	0	0		3
OG0000986	0	2	0	0	0	0	1	0	0	0	0	0	0	0	0	0	0	0	0	0	0		3
OG0000987	0	1	0	1	0	0	0	0	1	0	0	0	0	0	0	0	0	0	0	0	0		3
OG0000988	0	1	0	0	0	0	0	0	1	0	0	0	0	0	0	0	0	0	0	1	0		3
OG0000989	0	1	1	0	0	0	0	0	0	0	0	0	0	0	0	1	0	0	0	0	0		3
OG0000990	0	1	0	0	0	0	0	0	0	0	0	1	0	1	0	0	0	0	0	0	0		3
OG0000991	0	1	2	0	0	0	0	0	0	0	0	0	0	0	0	0	0	0	0	0	0		3
OG0000992	0	1	0	0	0	0	0	0	0	0	1	0	0	0	0	1	0	0	0	0	0		3
OG0000993	0	1	1	0	0	0	0	0	0	0	0	0	0	0	0	1	0	0	0	0	0		3
OG0000994	0	1	0	0	0	1	1	0	0	0	0	0	0	0	0	0	0	0	0	0	0		3
OG0000995	0	1	0	0	0	0	0	0	0	0	0	0	0	1	0	1	0	0	0	0	0		3
OG0000996	0	1	0	0	0	0	0	0	0	0	0	0	0	1	0	1	0	0	0	0	0		3
OG0000997	0	2	0	0	0	0	0	0	0	0	0	0	0	1	0	0	0	0	0	0	0		3
OG0000998	0	1	0	0	0	0	0	0	0	0	0	1	0	1	0	0	0	0	0	0	0		3
OG0000999	0	1	0	0	0	0	1	0	0	0	0	0	0	0	0	1	0	0	0	0	0		3
OG0001000	0	0	2	0	0	0	0	0	0	0	0	0	0	1	0	0	0	0	0	0	0		3
OG0001001	0	0	1	0	0	0	1	0	0	0	0	0	0	0	0	1	0	0	0	0	0		3
OG0001002	0	0	3	0	0	0	0	0	0	0	0	0	0	0	0	0	0	0	0	0	0		3
OG0001003	0	0	1	0	0	0	0	1	0	0	0	0	0	0	0	1	0	0	0	0	0		3
OG0001004	0	0	2	1	0	0	0	0	0	0	0	0	0	0	0	0	0	0	0	0	0		3
OG0001005	0	0	2	0	0	0	0	0	0	0	0	0	0	0	0	1	0	0	0	0	0		3
OG0001006	0	0	1	0	0	0	0	0	1	0	0	0	0	0	1	0	0	0	0	0	0		3
OG0001007	0	0	2	1	0	0	0	0	0	0	0	0	0	0	0	0	0	0	0	0	0		3
OG0001008	0	0	3	0	0	0	0	0	0	0	0	0	0	0	0	0	0	0	0	0	0		3
OG0001009	0	0	2	0	0	0	1	0	0	0	0	0	0	0	0	0	0	0	0	0	0		3
OG0001010	0	0	2	0	0	0	1	0	0	0	0	0	0	0	0	0	0	0	0	0	0		3
OG0001011	0	0	1	1	0	0	0	0	0	0	0	0	0	0	0	0	0	0	0	1	0		3
OG0001012	0	0	3	0	0	0	0	0	0	0	0	0	0	0	0	0	0	0	0	0	0		3
OG0001013	0	0	1	0	0	0	0	0	0	0	1	0	0	0	0	1	0	0	0	0	0		3
OG0001014	0	0	3	0	0	0	0	0	0	0	0	0	0	0	0	0	0	0	0	0	0		3
OG0001015	0	0	2	0	0	0	0	0	0	0	0	0	0	0	0	1	0	0	0	0	0		3
OG0001016	0	0	2	0	0	0	0	0	0	0	0	0	0	0	0	1	0	0	0	0	0		3
OG0001017	0	0	3	0	0	0	0	0	0	0	0	0	0	0	0	0	0	0	0	0	0		3
OG0001018	0	0	3	0	0	0	0	0	0	0	0	0	0	0	0	0	0	0	0	0	0		3
OG0001019	0	0	3	0	0	0	0	0	0	0	0	0	0	0	0	0	0	0	0	0	0		3
OG0001020	0	0	2	0	0	0	0	0	0	0	0	0	0	0	0	1	0	0	0	0	0		3
OG0001021	0	0	3	0	0	0	0	0	0	0	0	0	0	0	0	0	0	0	0	0	0		3
OG0001022	0	0	3	0	0	0	0	0	0	0	0	0	0	0	0	0	0	0	0	0	0		3
OG0001023	0	0	3	0	0	0	0	0	0	0	0	0	0	0	0	0	0	0	0	0	0		3
OG0001024	0	0	3	0	0	0	0	0	0	0	0	0	0	0	0	0	0	0	0	0	0		3
OG0001025	0	0	2	0	0	0	0	0	0	0	0	0	0	1	0	0	0	0	0	0	0		3
OG0001026	0	0	1	0	0	0	0	0	0	0	0	0	0	1	0	1	0	0	0	0	0		3
OG0001027	0	0	3	0	0	0	0	0	0	0	0	0	0	0	0	0	0	0	0	0	0		3
OG0001028	0	0	2	0	0	0	0	0	0	0	0	0	0	0	0	1	0	0	0	0	0		3
OG0001029	0	0	2	0	0	0	1	0	0	0	0	0	0	0	0	0	0	0	0	0	0		3
OG0001030	0	0	3	0	0	0	0	0	0	0	0	0	0	0	0	0	0	0	0	0	0		3
OG0001031	0	0	1	0	0	0	0	0	0	0	0	0	0	1	0	1	0	0	0	0	0		3
OG0001032	0	0	1	0	0	0	0	0	0	0	0	0	0	1	0	1	0	0	0	0	0		3
OG0001033	0	0	2	0	0	0	1	0	0	0	0	0	0	0	0	0	0	0	0	0	0		3
OG0001034	0	0	3	0	0	0	0	0	0	0	0	0	0	0	0	0	0	0	0	0	0		3
OG0001035	0	0	2	0	0	0	0	0	0	0	0	0	0	0	0	0	1	0	0	0	0		3
OG0001036	0	0	3	0	0	0	0	0	0	0	0	0	0	0	0	0	0	0	0	0	0		3
OG0001037	0	0	3	0	0	0	0	0	0	0	0	0	0	0	0	0	0	0	0	0	0		3
OG0001038	0	0	1	0	0	0	2	0	0	0	0	0	0	0	0	0	0	0	0	0	0		3
OG0001039	0	0	1	0	0	0	0	0	0	0	0	0	0	0	0	2	0	0	0	0	0		3
OG0001040	0	0	2	0	0	0	0	0	0	0	0	0	0	0	0	1	0	0	0	0	0		3
OG0001041	0	0	0	0	0	0	2	0	0	0	0	0	0	0	0	1	0	0	0	0	0		3
OG0001042	0	0	0	0	0	0	2	0	0	0	0	0	0	0	0	1	0	0	0	0	0		3
OG0001043	0	0	0	0	0	0	2	0	0	0	0	0	0	0	0	1	0	0	0	0	0		3
OG0001044	0	0	0	0	0	0	3	0	0	0	0	0	0	0	0	0	0	0	0	0	0		3
OG0001045	0	0	0	0	0	0	2	0	0	0	0	0	0	0	0	1	0	0	0	0	0		3
OG0001046	0	0	0	0	0	0	2	0	0	0	0	0	0	0	0	1	0	0	0	0	0		3
OG0001047	0	0	0	0	0	0	2	0	0	0	0	0	0	0	0	1	0	0	0	0	0		3
OG0001048	0	0	0	0	0	0	1	0	0	0	0	0	0	0	0	2	0	0	0	0	0		3
OG0001049	0	0	0	0	0	0	2	0	0	0	0	0	0	0	0	1	0	0	0	0	0		3
OG0001050	0	0	0	0	0	0	2	0	0	0	0	0	0	0	0	1	0	0	0	0	0		3
OG0001051	0	0	0	0	0	0	3	0	0	0	0	0	0	0	0	0	0	0	0	0	0		3
OG0001052	0	0	0	0	0	0	1	0	0	0	0	0	0	0	0	2	0	0	0	0	0		3
OG0001053	0	0	0	0	0	0	3	0	0	0	0	0	0	0	0	0	0	0	0	0	0		3
OG0001054	0	0	0	0	0	0	2	0	0	0	0	0	0	0	0	1	0	0	0	0	0		3
OG0001055	0	0	0	0	0	0	2	0	0	0	0	0	0	0	0	1	0	0	0	0	0		3
OG0001056	0	0	0	0	0	0	3	0	0	0	0	0	0	0	0	0	0	0	0	0	0		3
OG0001057	0	0	0	0	0	0	3	0	0	0	0	0	0	0	0	0	0	0	0	0	0		3
OG0001058	0	0	0	0	0	0	3	0	0	0	0	0	0	0	0	0	0	0	0	0	0		3
OG0001059	0	0	0	0	0	0	2	0	0	0	0	0	0	0	0	1	0	0	0	0	0		3
OG0001060	0	0	0	0	0	0	2	0	0	0	0	0	0	0	0	1	0	0	0	0	0		3
OG0001061	0	0	0	0	0	0	2	0	0	0	0	0	0	0	0	1	0	0	0	0	0		3
OG0001062	0	0	0	0	0	0	3	0	0	0	0	0	0	0	0	0	0	0	0	0	0		3
OG0001063	0	0	0	0	0	0	2	0	0	0	0	0	0	0	0	1	0	0	0	0	0		3
OG0001064	0	0	0	0	0	0	1	0	0	1	0	0	0	0	0	1	0	0	0	0	0		3
OG0001065	0	0	0	0	0	0	2	0	0	0	0	0	0	0	0	1	0	0	0	0	0		3
OG0001066	0	0	0	0	0	0	1	0	0	0	0	0	0	0	0	2	0	0	0	0	0		3
OG0001067	0	0	0	0	0	0	2	0	0	0	0	0	0	0	0	1	0	0	0	0	0		3
OG0001068	0	0	0	0	0	0	2	0	0	0	0	0	1	0	0	0	0	0	0	0	0		3
OG0001069	0	0	0	0	0	0	1	0	0	0	0	0	0	1	1	0	0	0	0	0	0		3
OG0001070	0	0	0	0	0	0	3	0	0	0	0	0	0	0	0	0	0	0	0	0	0		3
OG0001071	0	0	0	0	0	0	2	0	0	0	0	0	0	0	0	1	0	0	0	0	0		3
OG0001072	0	0	0	0	0	0	3	0	0	0	0	0	0	0	0	0	0	0	0	0	0		3
OG0001073	0	0	0	0	0	0	1	0	0	0	0	0	0	1	0	1	0	0	0	0	0		3
OG0001074	0	0	0	0	0	0	2	0	0	0	0	0	0	0	0	1	0	0	0	0	0		3
OG0001075	0	0	0	0	0	0	3	0	0	0	0	0	0	0	0	0	0	0	0	0	0		3
OG0001076	0	0	0	0	0	0	3	0	0	0	0	0	0	0	0	0	0	0	0	0	0		3
OG0001077	0	0	0	0	0	0	1	0	0	0	0	0	0	0	0	2	0	0	0	0	0		3
OG0001078	0	0	0	0	0	0	3	0	0	0	0	0	0	0	0	0	0	0	0	0	0		3
OG0001079	0	0	0	0	0	0	2	0	0	0	0	0	0	0	0	1	0	0	0	0	0		3
OG0001080	0	0	0	0	0	0	2	0	0	1	0	0	0	0	0	0	0	0	0	0	0		3
OG0001081	0	0	0	0	0	0	1	0	0	0	0	1	0	0	0	1	0	0	0	0	0		3
OG0001082	0	0	0	0	0	0	3	0	0	0	0	0	0	0	0	0	0	0	0	0	0		3
OG0001083	0	0	0	0	0	0	2	0	0	0	0	0	0	0	0	1	0	0	0	0	0		3
OG0001084	0	0	0	0	0	0	2	0	0	0	0	0	0	1	0	0	0	0	0	0	0		3
OG0001085	0	0	0	0	0	0	3	0	0	0	0	0	0	0	0	0	0	0	0	0	0		3
OG0001086	0	0	0	0	0	0	2	0	0	0	0	0	0	0	0	1	0	0	0	0	0		3
OG0001087	0	0	0	0	0	0	2	0	0	0	0	0	0	0	0	1	0	0	0	0	0		3
OG0001088	0	0	0	0	0	0	2	0	0	0	0	0	0	1	0	0	0	0	0	0	0		3
OG0001089	0	0	0	0	0	0	3	0	0	0	0	0	0	0	0	0	0	0	0	0	0		3
OG0001090	0	0	0	0	0	0	2	0	0	0	0	0	0	1	0	0	0	0	0	0	0		3
OG0001091	0	0	0	0	0	0	3	0	0	0	0	0	0	0	0	0	0	0	0	0	0		3
OG0001092	0	0	0	0	0	0	2	0	0	0	0	0	0	0	0	1	0	0	0	0	0		3
OG0001093	0	0	0	0	0	0	2	0	0	0	0	0	0	1	0	0	0	0	0	0	0		3
OG0001094	0	0	0	0	0	0	2	0	0	0	0	0	0	0	0	1	0	0	0	0	0		3
OG0001095	0	0	0	0	0	0	2	0	0	0	0	0	0	0	0	1	0	0	0	0	0		3
OG0001096	0	0	0	0	0	0	1	0	0	0	0	0	0	0	0	2	0	0	0	0	0		3
OG0001097	0	0	0	0	0	0	2	0	0	0	0	0	0	1	0	0	0	0	0	0	0		3
OG0001098	0	0	0	0	0	0	1	0	0	0	0	0	1	1	0	0	0	0	0	0	0		3
OG0001099	0	0	0	0	0	0	3	0	0	0	0	0	0	0	0	0	0	0	0	0	0		3
OG0001100	0	0	0	0	0	0	2	0	0	0	0	0	0	0	0	1	0	0	0	0	0		3
OG0001101	0	0	0	0	0	0	2	0	0	0	0	0	0	1	0	0	0	0	0	0	0		3
OG0001102	0	0	0	0	0	0	3	0	0	0	0	0	0	0	0	0	0	0	0	0	0		3
OG0001103	0	0	0	0	0	0	2	0	0	0	0	0	0	0	0	1	0	0	0	0	0		3
OG0001104	0	0	0	0	0	0	3	0	0	0	0	0	0	0	0	0	0	0	0	0	0		3
OG0001105	0	0	0	0	0	0	3	0	0	0	0	0	0	0	0	0	0	0	0	0	0		3
OG0001106	0	0	0	0	0	0	2	0	0	0	0	0	0	0	0	1	0	0	0	0	0		3
OG0001107	0	0	0	0	0	0	3	0	0	0	0	0	0	0	0	0	0	0	0	0	0		3
OG0001108	0	0	0	0	0	0	1	0	0	0	0	0	0	1	0	1	0	0	0	0	0		3
OG0001109	0	0	0	0	0	0	3	0	0	0	0	0	0	0	0	0	0	0	0	0	0		3
OG0001110	0	0	0	0	0	0	3	0	0	0	0	0	0	0	0	0	0	0	0	0	0		3
OG0001111	0	0	0	0	0	0	2	0	0	0	0	0	0	0	0	1	0	0	0	0	0		3
OG0001112	0	0	0	0	0	0	2	0	0	0	0	0	0	0	0	1	0	0	0	0	0		3
OG0001113	0	0	0	0	0	0	1	0	0	0	0	0	1	0	0	1	0	0	0	0	0		3
OG0001114	0	0	0	0	0	0	1	0	0	1	0	0	0	0	0	1	0	0	0	0	0		3
OG0001115	0	0	0	0	0	0	1	0	0	0	0	0	0	0	0	2	0	0	0	0	0		3
OG0001116	0	0	0	0	0	0	1	0	0	0	0	0	0	1	0	1	0	0	0	0	0		3
OG0001117	0	0	0	0	0	0	3	0	0	0	0	0	0	0	0	0	0	0	0	0	0		3
OG0001118	0	0	0	0	0	0	1	0	0	0	0	0	0	1	0	1	0	0	0	0	0		3
OG0001119	0	0	0	0	0	0	2	0	0	0	0	0	0	0	0	1	0	0	0	0	0		3
OG0001120	0	0	0	0	0	0	3	0	0	0	0	0	0	0	0	0	0	0	0	0	0		3
OG0001121	0	0	0	0	0	0	2	0	0	0	0	0	0	1	0	0	0	0	0	0	0		3
OG0001122	0	0	0	0	0	0	3	0	0	0	0	0	0	0	0	0	0	0	0	0	0		3
OG0001123	0	0	0	0	0	0	1	0	0	0	0	0	0	0	0	2	0	0	0	0	0		3
OG0001124	0	0	0	0	0	0	2	0	0	1	0	0	0	0	0	0	0	0	0	0	0		3
OG0001125	0	0	0	0	0	0	1	0	0	0	0	0	0	0	1	1	0	0	0	0	0		3
OG0001126	0	0	0	0	0	0	1	0	0	0	0	0	0	1	0	1	0	0	0	0	0		3
OG0001127	0	0	0	0	0	0	3	0	0	0	0	0	0	0	0	0	0	0	0	0	0		3
OG0001128	0	0	0	0	0	0	1	0	0	0	0	0	0	1	0	1	0	0	0	0	0		3
OG0001129	0	0	0	0	0	0	3	0	0	0	0	0	0	0	0	0	0	0	0	0	0		3
OG0001130	0	0	0	0	0	0	1	0	0	0	0	0	1	0	0	1	0	0	0	0	0		3
OG0001131	0	0	0	0	0	0	2	0	0	0	0	0	0	0	0	1	0	0	0	0	0		3
OG0001132	0	0	0	0	0	0	2	0	0	0	0	0	0	0	0	1	0	0	0	0	0		3
OG0001133	0	0	0	0	0	0	2	0	0	0	0	0	0	0	0	1	0	0	0	0	0		3
OG0001134	0	0	0	0	0	0	1	0	0	0	0	0	0	1	0	1	0	0	0	0	0		3
OG0001135	0	0	0	0	0	0	2	0	0	0	0	0	0	0	0	1	0	0	0	0	0		3
OG0001136	0	0	0	0	0	0	1	0	0	0	1	0	0	0	0	1	0	0	0	0	0		3
OG0001137	0	0	0	0	0	0	1	0	0	0	0	0	0	0	0	1	0	0	0	1	0		3
OG0001138	0	0	0	0	0	0	2	0	0	0	0	0	0	1	0	0	0	0	0	0	0		3
OG0001139	0	0	0	0	0	0	1	0	0	0	0	0	0	0	0	2	0	0	0	0	0		3
OG0001140	0	0	0	0	0	0	1	0	0	0	0	0	0	1	0	1	0	0	0	0	0		3
OG0001141	0	0	0	0	0	0	2	0	0	0	0	0	0	0	1	0	0	0	0	0	0		3
OG0001142	0	0	0	0	0	0	1	0	0	0	0	0	0	1	0	1	0	0	0	0	0		3
OG0001143	0	0	0	0	0	0	1	0	0	0	0	0	0	1	0	1	0	0	0	0	0		3
OG0001144	0	0	0	0	0	0	2	0	0	0	0	0	0	0	0	1	0	0	0	0	0		3
OG0001145	0	0	0	0	0	0	3	0	0	0	0	0	0	0	0	0	0	0	0	0	0		3
OG0001146	0	0	0	0	0	0	3	0	0	0	0	0	0	0	0	0	0	0	0	0	0		3
OG0001147	0	0	0	0	0	0	2	0	0	0	0	0	0	1	0	0	0	0	0	0	0		3
OG0001148	0	0	0	0	0	0	2	0	0	0	0	0	0	1	0	0	0	0	0	0	0		3
OG0001149	0	0	0	0	0	0	2	0	0	0	0	0	0	0	0	1	0	0	0	0	0		3
OG0001150	0	0	0	0	0	0	1	0	0	0	0	0	0	1	0	1	0	0	0	0	0		3
OG0001151	0	0	0	0	0	0	2	0	0	0	0	0	0	0	0	1	0	0	0	0	0		3
OG0001152	0	0	0	0	0	0	2	0	0	0	0	0	0	0	0	1	0	0	0	0	0		3
OG0001153	0	0	0	0	0	0	1	0	0	0	0	0	0	0	0	0	2	0	0	0	0		3
OG0001154	0	0	0	0	0	0	1	0	0	0	0	0	1	0	0	1	0	0	0	0	0		3
OG0001155	0	0	0	0	0	0	3	0	0	0	0	0	0	0	0	0	0	0	0	0	0		3
OG0001156	0	0	0	0	0	0	2	0	0	0	0	0	0	1	0	0	0	0	0	0	0		3
OG0001157	0	0	0	0	0	0	1	0	0	0	0	0	0	0	0	2	0	0	0	0	0		3
OG0001158	0	0	0	0	0	0	3	0	0	0	0	0	0	0	0	0	0	0	0	0	0		3
OG0001159	0	0	0	0	0	0	2	0	0	0	0	0	0	0	0	1	0	0	0	0	0		3
OG0001160	0	0	0	0	0	0	1	0	0	0	0	0	0	0	0	2	0	0	0	0	0		3
OG0001161	0	0	0	0	0	0	2	1	0	0	0	0	0	0	0	0	0	0	0	0	0		3
OG0001162	0	0	0	0	0	0	0	1	0	0	0	0	0	1	0	0	0	0	0	1	0		3
OG0001163	0	0	0	0	0	0	0	3	0	0	0	0	0	0	0	0	0	0	0	0	0		3
OG0001164	0	0	0	0	0	0	0	1	0	0	0	0	0	0	0	0	2	0	0	0	0		3
OG0001165	0	0	0	0	0	0	0	0	1	0	0	0	1	0	0	1	0	0	0	0	0		3
OG0001166	0	0	0	0	0	0	0	0	1	0	0	0	0	0	0	2	0	0	0	0	0		3
OG0001167	0	0	0	0	0	0	0	0	0	1	0	1	1	0	0	0	0	0	0	0	0		3
OG0001168	0	0	0	0	0	0	0	0	0	1	1	0	1	0	0	0	0	0	0	0	0		3
OG0001169	0	0	0	0	0	0	0	0	0	1	1	0	0	0	1	0	0	0	0	0	0		3
OG0001170	0	0	0	0	0	0	0	0	0	1	1	0	1	0	0	0	0	0	0	0	0		3
OG0001171	0	0	0	0	0	0	0	0	0	1	1	1	0	0	0	0	0	0	0	0	0		3
OG0001172	0	0	0	0	0	0	0	0	0	1	1	0	0	0	0	1	0	0	0	0	0		3
OG0001173	0	0	0	0	0	0	0	0	0	1	0	0	0	0	0	2	0	0	0	0	0		3
OG0001174	0	0	0	0	0	0	0	0	0	1	0	0	0	1	0	1	0	0	0	0	0		3
OG0001175	0	0	0	0	0	0	0	0	0	1	0	1	0	0	0	1	0	0	0	0	0		3
OG0001176	0	0	0	0	0	0	0	0	0	0	1	0	2	0	0	0	0	0	0	0	0		3
OG0001177	0	0	0	0	0	0	0	0	0	0	1	0	0	1	0	1	0	0	0	0	0		3
OG0001178	0	0	0	0	0	0	0	0	0	0	1	0	1	0	0	1	0	0	0	0	0		3
OG0001179	0	0	0	0	0	0	0	0	0	0	1	1	0	0	0	1	0	0	0	0	0		3
OG0001180	0	0	0	0	0	0	0	0	0	0	1	0	0	1	0	1	0	0	0	0	0		3
OG0001181	0	0	0	0	0	0	0	0	0	0	2	0	0	0	0	1	0	0	0	0	0		3
OG0001182	0	0	0	0	0	0	0	0	0	0	1	0	0	1	0	1	0	0	0	0	0		3
OG0001183	0	0	0	0	0	0	0	0	0	0	0	1	1	0	0	1	0	0	0	0	0		3
OG0001184	0	0	0	0	0	0	0	0	0	0	0	1	0	2	0	0	0	0	0	0	0		3
OG0001185	0	0	0	0	0	0	0	0	0	0	0	1	0	1	0	1	0	0	0	0	0		3
OG0001186	0	0	0	0	0	0	0	0	0	0	0	1	1	1	0	0	0	0	0	0	0		3
OG0001187	0	0	0	0	0	0	0	0	0	0	0	1	1	1	0	0	0	0	0	0	0		3
OG0001188	0	0	0	0	0	0	0	0	0	0	0	0	0	1	0	1	0	0	0	0	1		3
OG0001189	0	0	0	0	0	0	0	0	0	0	0	0	0	0	0	1	2	0	0	0	0		3
OG0001190	0	0	0	0	0	0	0	0	0	0	0	0	0	0	0	1	2	0	0	0	0		3
OG0001191	0	0	0	0	0	0	0	0	0	0	0	0	0	2	0	1	0	0	0	0	0		3
OG0001192	0	0	0	0	0	0	0	0	0	0	0	0	0	0	0	3	0	0	0	0	0		3
OG0001193	0	0	0	0	0	0	0	0	0	0	0	0	0	0	0	1	2	0	0	0	0		3
OG0001194	0	0	0	0	0	0	0	0	0	0	0	0	0	1	0	2	0	0	0	0	0		3
OG0001195	0	0	0	0	0	0	0	0	0	0	0	0	0	0	0	3	0	0	0	0	0		3
OG0001196	0	0	0	0	0	0	0	0	0	0	0	0	0	0	0	2	1	0	0	0	0		3
OG0001197	0	0	0	0	0	0	0	0	0	0	0	0	0	0	0	1	2	0	0	0	0		3
OG0001198	0	0	0	0	0	0	0	0	0	0	0	0	0	0	0	2	1	0	0	0	0		3
OG0001199	0	0	0	0	0	0	0	0	0	0	0	0	0	0	0	3	0	0	0	0	0		3
OG0001200	0	0	0	0	0	0	0	0	0	0	0	0	0	0	0	3	0	0	0	0	0		3
OG0001201	0	0	0	0	0	0	0	0	0	0	0	0	0	2	0	1	0	0	0	0	0		3
OG0001202	0	0	0	0	0	0	0	0	0	0	0	0	0	0	0	3	0	0	0	0	0		3
OG0001203	0	0	0	0	0	0	0	0	0	0	0	0	0	0	0	1	2	0	0	0	0		3
OG0001204	0	0	0	0	0	0	0	0	0	0	0	0	0	0	0	3	0	0	0	0	0		3
OG0001205	0	0	0	0	0	0	0	0	0	0	0	0	0	0	0	2	0	0	0	1	0		3
OG0001206	0	0	0	0	0	0	0	0	0	0	0	0	0	2	0	1	0	0	0	0	0		3
OG0001207	0	0	0	0	0	0	0	0	0	0	0	0	0	0	0	1	2	0	0	0	0		3
OG0001208	0	0	0	0	0	0	0	0	0	0	0	0	0	1	0	2	0	0	0	0	0		3
OG0001209	0	0	0	0	0	0	0	0	0	0	0	0	0	1	0	2	0	0	0	0	0		3
OG0001210	0	0	0	0	0	0	0	0	0	0	0	0	0	1	0	2	0	0	0	0	0		3
OG0001211	0	0	0	0	0	0	0	0	0	0	0	0	0	0	0	1	2	0	0	0	0		3
OG0001212	0	0	0	0	0	0	0	0	0	0	0	0	0	1	0	2	0	0	0	0	0		3
OG0001213	0	0	0	0	0	0	0	0	0	0	0	0	1	0	0	2	0	0	0	0	0		3
OG0001214	0	0	0	0	0	0	0	0	0	0	0	0	0	0	0	1	2	0	0	0	0		3
OG0001215	0	0	0	0	0	0	0	0	0	0	0	0	0	1	0	2	0	0	0	0	0		3
OG0001216	0	0	0	0	0	0	0	0	0	0	0	0	0	0	1	2	0	0	0	0	0		3
OG0001217	0	0	0	0	0	0	0	0	0	0	0	0	0	0	0	1	2	0	0	0	0		3
OG0001218	0	0	0	0	0	0	0	0	0	0	0	0	0	1	0	1	1	0	0	0	0		3
OG0001219	0	0	0	0	0	0	0	0	0	0	0	0	0	0	0	2	1	0	0	0	0		3
OG0001220	0	0	0	0	0	0	0	0	0	0	0	0	0	1	0	2	0	0	0	0	0		3
OG0001221	0	0	0	0	0	0	0	0	0	0	0	0	0	0	0	1	2	0	0	0	0		3
OG0001222	0	0	0	0	0	0	0	0	0	0	0	0	2	1	0	0	0	0	0	0	0		3
OG0001223	0	0	0	0	0	0	0	0	0	0	0	0	1	1	1	0	0	0	0	0	0		3
OG0001224	1	0	1	0	0	0	0	0	0	0	0	0	0	0	0	0	0	0	0	0	0		2
OG0001225	1	0	0	0	0	0	1	0	0	0	0	0	0	0	0	0	0	0	0	0	0		2
OG0001226	1	0	0	0	0	0	0	0	0	0	0	0	0	0	0	1	0	0	0	0	0		2
OG0001227	2	0	0	0	0	0	0	0	0	0	0	0	0	0	0	0	0	0	0	0	0		2
OG0001228	1	0	0	0	0	0	1	0	0	0	0	0	0	0	0	0	0	0	0	0	0		2
OG0001229	1	0	0	0	0	0	1	0	0	0	0	0	0	0	0	0	0	0	0	0	0		2
OG0001230	2	0	0	0	0	0	0	0	0	0	0	0	0	0	0	0	0	0	0	0	0		2
OG0001231	2	0	0	0	0	0	0	0	0	0	0	0	0	0	0	0	0	0	0	0	0		2
OG0001232	1	0	0	0	0	0	0	0	1	0	0	0	0	0	0	0	0	0	0	0	0		2
OG0001233	1	0	0	0	0	0	1	0	0	0	0	0	0	0	0	0	0	0	0	0	0		2
OG0001234	0	1	0	0	0	0	0	0	0	0	0	0	0	1	0	0	0	0	0	0	0		2
OG0001235	0	1	1	0	0	0	0	0	0	0	0	0	0	0	0	0	0	0	0	0	0		2
OG0001236	0	1	0	0	0	0	0	1	0	0	0	0	0	0	0	0	0	0	0	0	0		2
OG0001237	0	1	0	0	0	0	0	0	0	0	0	0	0	0	1	0	0	0	0	0	0		2
OG0001238	0	2	0	0	0	0	0	0	0	0	0	0	0	0	0	0	0	0	0	0	0		2
OG0001239	0	1	0	0	0	0	0	1	0	0	0	0	0	0	0	0	0	0	0	0	0		2
OG0001240	0	1	0	0	0	0	0	0	0	0	0	0	0	0	0	1	0	0	0	0	0		2
OG0001241	0	1	0	0	0	0	0	0	0	0	0	0	0	0	0	0	0	0	0	1	0		2
OG0001242	0	1	0	0	0	0	0	0	0	0	0	0	0	0	0	1	0	0	0	0	0		2
OG0001243	0	1	0	0	0	0	1	0	0	0	0	0	0	0	0	0	0	0	0	0	0		2
OG0001244	0	1	0	0	0	0	0	0	0	0	0	0	0	0	0	1	0	0	0	0	0		2
OG0001245	0	0	2	0	0	0	0	0	0	0	0	0	0	0	0	0	0	0	0	0	0		2
OG0001246	0	0	1	1	0	0	0	0	0	0	0	0	0	0	0	0	0	0	0	0	0		2
OG0001247	0	0	1	1	0	0	0	0	0	0	0	0	0	0	0	0	0	0	0	0	0		2
OG0001248	0	0	1	0	0	0	1	0	0	0	0	0	0	0	0	0	0	0	0	0	0		2
OG0001249	0	0	1	0	0	0	0	0	0	0	0	0	0	0	0	1	0	0	0	0	0		2
OG0001250	0	0	1	1	0	0	0	0	0	0	0	0	0	0	0	0	0	0	0	0	0		2
OG0001251	0	0	2	0	0	0	0	0	0	0	0	0	0	0	0	0	0	0	0	0	0		2
OG0001252	0	0	2	0	0	0	0	0	0	0	0	0	0	0	0	0	0	0	0	0	0		2
OG0001253	0	0	1	1	0	0	0	0	0	0	0	0	0	0	0	0	0	0	0	0	0		2
OG0001254	0	0	2	0	0	0	0	0	0	0	0	0	0	0	0	0	0	0	0	0	0		2
OG0001255	0	0	1	1	0	0	0	0	0	0	0	0	0	0	0	0	0	0	0	0	0		2
OG0001256	0	0	1	1	0	0	0	0	0	0	0	0	0	0	0	0	0	0	0	0	0		2
OG0001257	0	0	1	0	0	0	0	0	0	0	0	0	0	0	0	1	0	0	0	0	0		2
OG0001258	0	0	1	0	0	0	0	0	0	0	0	0	0	0	0	1	0	0	0	0	0		2
OG0001259	0	0	2	0	0	0	0	0	0	0	0	0	0	0	0	0	0	0	0	0	0		2
OG0001260	0	0	1	1	0	0	0	0	0	0	0	0	0	0	0	0	0	0	0	0	0		2
OG0001261	0	0	2	0	0	0	0	0	0	0	0	0	0	0	0	0	0	0	0	0	0		2
OG0001262	0	0	1	1	0	0	0	0	0	0	0	0	0	0	0	0	0	0	0	0	0		2
OG0001263	0	0	1	1	0	0	0	0	0	0	0	0	0	0	0	0	0	0	0	0	0		2
OG0001264	0	0	1	0	0	0	0	0	0	0	0	0	0	0	0	1	0	0	0	0	0		2
OG0001265	0	0	2	0	0	0	0	0	0	0	0	0	0	0	0	0	0	0	0	0	0		2
OG0001266	0	0	2	0	0	0	0	0	0	0	0	0	0	0	0	0	0	0	0	0	0		2
OG0001267	0	0	2	0	0	0	0	0	0	0	0	0	0	0	0	0	0	0	0	0	0		2
OG0001268	0	0	1	1	0	0	0	0	0	0	0	0	0	0	0	0	0	0	0	0	0		2
OG0001269	0	0	1	1	0	0	0	0	0	0	0	0	0	0	0	0	0	0	0	0	0		2
OG0001270	0	0	1	1	0	0	0	0	0	0	0	0	0	0	0	0	0	0	0	0	0		2
OG0001271	0	0	2	0	0	0	0	0	0	0	0	0	0	0	0	0	0	0	0	0	0		2
OG0001272	0	0	1	0	0	0	0	0	0	0	0	0	0	1	0	0	0	0	0	0	0		2
OG0001273	0	0	1	0	0	0	0	0	0	0	0	0	0	0	0	1	0	0	0	0	0		2
OG0001274	0	0	1	1	0	0	0	0	0	0	0	0	0	0	0	0	0	0	0	0	0		2
OG0001275	0	0	1	1	0	0	0	0	0	0	0	0	0	0	0	0	0	0	0	0	0		2
OG0001276	0	0	2	0	0	0	0	0	0	0	0	0	0	0	0	0	0	0	0	0	0		2
OG0001277	0	0	2	0	0	0	0	0	0	0	0	0	0	0	0	0	0	0	0	0	0		2
OG0001278	0	0	2	0	0	0	0	0	0	0	0	0	0	0	0	0	0	0	0	0	0		2
OG0001279	0	0	1	1	0	0	0	0	0	0	0	0	0	0	0	0	0	0	0	0	0		2
OG0001280	0	0	2	0	0	0	0	0	0	0	0	0	0	0	0	0	0	0	0	0	0		2
OG0001281	0	0	2	0	0	0	0	0	0	0	0	0	0	0	0	0	0	0	0	0	0		2
OG0001282	0	0	1	1	0	0	0	0	0	0	0	0	0	0	0	0	0	0	0	0	0		2
OG0001283	0	0	1	1	0	0	0	0	0	0	0	0	0	0	0	0	0	0	0	0	0		2
OG0001284	0	0	2	0	0	0	0	0	0	0	0	0	0	0	0	0	0	0	0	0	0		2
OG0001285	0	0	2	0	0	0	0	0	0	0	0	0	0	0	0	0	0	0	0	0	0		2
OG0001286	0	0	2	0	0	0	0	0	0	0	0	0	0	0	0	0	0	0	0	0	0		2
OG0001287	0	0	1	1	0	0	0	0	0	0	0	0	0	0	0	0	0	0	0	0	0		2
OG0001288	0	0	1	1	0	0	0	0	0	0	0	0	0	0	0	0	0	0	0	0	0		2
OG0001289	0	0	2	0	0	0	0	0	0	0	0	0	0	0	0	0	0	0	0	0	0		2
OG0001290	0	0	1	0	0	0	0	0	0	0	0	0	0	0	0	1	0	0	0	0	0		2
OG0001291	0	0	2	0	0	0	0	0	0	0	0	0	0	0	0	0	0	0	0	0	0		2
OG0001292	0	0	1	0	0	0	0	0	0	0	0	0	0	0	0	1	0	0	0	0	0		2
OG0001293	0	0	1	0	0	0	0	1	0	0	0	0	0	0	0	0	0	0	0	0	0		2
OG0001294	0	0	1	0	0	0	0	1	0	0	0	0	0	0	0	0	0	0	0	0	0		2
OG0001295	0	0	2	0	0	0	0	0	0	0	0	0	0	0	0	0	0	0	0	0	0		2
OG0001296	0	0	1	1	0	0	0	0	0	0	0	0	0	0	0	0	0	0	0	0	0		2
OG0001297	0	0	2	0	0	0	0	0	0	0	0	0	0	0	0	0	0	0	0	0	0		2
OG0001298	0	0	1	0	0	0	0	0	0	0	0	0	0	0	0	1	0	0	0	0	0		2
OG0001299	0	0	1	0	0	0	0	0	0	0	0	0	0	0	0	1	0	0	0	0	0		2
OG0001300	0	0	2	0	0	0	0	0	0	0	0	0	0	0	0	0	0	0	0	0	0		2
OG0001301	0	0	2	0	0	0	0	0	0	0	0	0	0	0	0	0	0	0	0	0	0		2
OG0001302	0	0	1	1	0	0	0	0	0	0	0	0	0	0	0	0	0	0	0	0	0		2
OG0001303	0	0	2	0	0	0	0	0	0	0	0	0	0	0	0	0	0	0	0	0	0		2
OG0001304	0	0	2	0	0	0	0	0	0	0	0	0	0	0	0	0	0	0	0	0	0		2
OG0001305	0	0	1	0	0	0	0	0	0	0	0	0	0	0	0	1	0	0	0	0	0		2
OG0001306	0	0	2	0	0	0	0	0	0	0	0	0	0	0	0	0	0	0	0	0	0		2
OG0001307	0	0	2	0	0	0	0	0	0	0	0	0	0	0	0	0	0	0	0	0	0		2
OG0001308	0	0	2	0	0	0	0	0	0	0	0	0	0	0	0	0	0	0	0	0	0		2
OG0001309	0	0	1	0	0	0	0	0	0	0	0	0	0	0	0	1	0	0	0	0	0		2
OG0001310	0	0	2	0	0	0	0	0	0	0	0	0	0	0	0	0	0	0	0	0	0		2
OG0001311	0	0	2	0	0	0	0	0	0	0	0	0	0	0	0	0	0	0	0	0	0		2
OG0001312	0	0	1	1	0	0	0	0	0	0	0	0	0	0	0	0	0	0	0	0	0		2
OG0001313	0	0	1	0	0	0	0	0	0	0	0	0	0	1	0	0	0	0	0	0	0		2
OG0001314	0	0	2	0	0	0	0	0	0	0	0	0	0	0	0	0	0	0	0	0	0		2
OG0001315	0	0	1	0	0	0	0	0	0	0	0	0	0	0	0	1	0	0	0	0	0		2
OG0001316	0	0	1	0	0	0	0	1	0	0	0	0	0	0	0	0	0	0	0	0	0		2
OG0001317	0	0	2	0	0	0	0	0	0	0	0	0	0	0	0	0	0	0	0	0	0		2
OG0001318	0	0	1	0	0	0	0	0	0	0	0	0	0	0	0	1	0	0	0	0	0		2
OG0001319	0	0	2	0	0	0	0	0	0	0	0	0	0	0	0	0	0	0	0	0	0		2
OG0001320	0	0	2	0	0	0	0	0	0	0	0	0	0	0	0	0	0	0	0	0	0		2
OG0001321	0	0	2	0	0	0	0	0	0	0	0	0	0	0	0	0	0	0	0	0	0		2
OG0001322	0	0	1	0	0	0	0	0	0	0	0	0	0	1	0	0	0	0	0	0	0		2
OG0001323	0	0	1	1	0	0	0	0	0	0	0	0	0	0	0	0	0	0	0	0	0		2
OG0001324	0	0	1	1	0	0	0	0	0	0	0	0	0	0	0	0	0	0	0	0	0		2
OG0001325	0	0	2	0	0	0	0	0	0	0	0	0	0	0	0	0	0	0	0	0	0		2
OG0001326	0	0	2	0	0	0	0	0	0	0	0	0	0	0	0	0	0	0	0	0	0		2
OG0001327	0	0	1	0	0	0	1	0	0	0	0	0	0	0	0	0	0	0	0	0	0		2
OG0001328	0	0	2	0	0	0	0	0	0	0	0	0	0	0	0	0	0	0	0	0	0		2
OG0001329	0	0	1	0	0	0	0	0	0	0	0	0	0	0	0	1	0	0	0	0	0		2
OG0001330	0	0	0	1	0	0	0	0	1	0	0	0	0	0	0	0	0	0	0	0	0		2
OG0001331	0	0	0	0	1	0	0	0	1	0	0	0	0	0	0	0	0	0	0	0	0		2
OG0001332	0	0	0	0	1	0	1	0	0	0	0	0	0	0	0	0	0	0	0	0	0		2
OG0001333	0	0	0	0	1	0	0	0	0	0	0	0	0	0	0	1	0	0	0	0	0		2
OG0001334	0	0	0	0	0	1	0	1	0	0	0	0	0	0	0	0	0	0	0	0	0		2
OG0001335	0	0	0	0	0	1	0	0	0	0	0	0	0	0	0	1	0	0	0	0	0		2
OG0001336	0	0	0	0	0	2	0	0	0	0	0	0	0	0	0	0	0	0	0	0	0		2
OG0001337	0	0	0	0	0	1	0	1	0	0	0	0	0	0	0	0	0	0	0	0	0		2
OG0001338	0	0	0	0	0	1	0	0	0	0	0	0	0	0	0	1	0	0	0	0	0		2
OG0001339	0	0	0	0	0	1	0	1	0	0	0	0	0	0	0	0	0	0	0	0	0		2
OG0001340	0	0	0	0	0	0	2	0	0	0	0	0	0	0	0	0	0	0	0	0	0		2
OG0001341	0	0	0	0	0	0	2	0	0	0	0	0	0	0	0	0	0	0	0	0	0		2
OG0001342	0	0	0	0	0	0	2	0	0	0	0	0	0	0	0	0	0	0	0	0	0		2
OG0001343	0	0	0	0	0	0	2	0	0	0	0	0	0	0	0	0	0	0	0	0	0		2
OG0001344	0	0	0	0	0	0	2	0	0	0	0	0	0	0	0	0	0	0	0	0	0		2
OG0001345	0	0	0	0	0	0	2	0	0	0	0	0	0	0	0	0	0	0	0	0	0		2
OG0001346	0	0	0	0	0	0	2	0	0	0	0	0	0	0	0	0	0	0	0	0	0		2
OG0001347	0	0	0	0	0	0	1	0	0	0	0	0	0	0	0	0	1	0	0	0	0		2
OG0001348	0	0	0	0	0	0	2	0	0	0	0	0	0	0	0	0	0	0	0	0	0		2
OG0001349	0	0	0	0	0	0	2	0	0	0	0	0	0	0	0	0	0	0	0	0	0		2
OG0001350	0	0	0	0	0	0	2	0	0	0	0	0	0	0	0	0	0	0	0	0	0		2
OG0001351	0	0	0	0	0	0	2	0	0	0	0	0	0	0	0	0	0	0	0	0	0		2
OG0001352	0	0	0	0	0	0	1	0	0	0	0	0	0	0	0	1	0	0	0	0	0		2
OG0001353	0	0	0	0	0	0	1	0	0	0	0	0	0	0	0	1	0	0	0	0	0		2
OG0001354	0	0	0	0	0	0	2	0	0	0	0	0	0	0	0	0	0	0	0	0	0		2
OG0001355	0	0	0	0	0	0	2	0	0	0	0	0	0	0	0	0	0	0	0	0	0		2
OG0001356	0	0	0	0	0	0	2	0	0	0	0	0	0	0	0	0	0	0	0	0	0		2
OG0001357	0	0	0	0	0	0	1	0	0	0	0	0	0	0	0	1	0	0	0	0	0		2
OG0001358	0	0	0	0	0	0	2	0	0	0	0	0	0	0	0	0	0	0	0	0	0		2
OG0001359	0	0	0	0	0	0	1	0	0	0	0	0	0	0	0	1	0	0	0	0	0		2
OG0001360	0	0	0	0	0	0	1	0	0	0	0	0	0	0	0	1	0	0	0	0	0		2
OG0001361	0	0	0	0	0	0	2	0	0	0	0	0	0	0	0	0	0	0	0	0	0		2
OG0001362	0	0	0	0	0	0	1	0	0	0	0	0	0	0	0	1	0	0	0	0	0		2
OG0001363	0	0	0	0	0	0	2	0	0	0	0	0	0	0	0	0	0	0	0	0	0		2
OG0001364	0	0	0	0	0	0	1	0	0	0	0	0	0	0	0	1	0	0	0	0	0		2
OG0001365	0	0	0	0	0	0	2	0	0	0	0	0	0	0	0	0	0	0	0	0	0		2
OG0001366	0	0	0	0	0	0	2	0	0	0	0	0	0	0	0	0	0	0	0	0	0		2
OG0001367	0	0	0	0	0	0	1	0	0	0	0	0	0	0	0	1	0	0	0	0	0		2
OG0001368	0	0	0	0	0	0	2	0	0	0	0	0	0	0	0	0	0	0	0	0	0		2
OG0001369	0	0	0	0	0	0	1	0	0	0	0	0	0	0	0	1	0	0	0	0	0		2
OG0001370	0	0	0	0	0	0	2	0	0	0	0	0	0	0	0	0	0	0	0	0	0		2
OG0001371	0	0	0	0	0	0	1	1	0	0	0	0	0	0	0	0	0	0	0	0	0		2
OG0001372	0	0	0	0	0	0	2	0	0	0	0	0	0	0	0	0	0	0	0	0	0		2
OG0001373	0	0	0	0	0	0	1	0	0	0	0	0	0	0	0	1	0	0	0	0	0		2
OG0001374	0	0	0	0	0	0	2	0	0	0	0	0	0	0	0	0	0	0	0	0	0		2
OG0001375	0	0	0	0	0	0	2	0	0	0	0	0	0	0	0	0	0	0	0	0	0		2
OG0001376	0	0	0	0	0	0	1	0	0	0	0	0	0	0	0	1	0	0	0	0	0		2
OG0001377	0	0	0	0	0	0	1	0	0	0	0	0	0	0	0	1	0	0	0	0	0		2
OG0001378	0	0	0	0	0	0	2	0	0	0	0	0	0	0	0	0	0	0	0	0	0		2
OG0001379	0	0	0	0	0	0	2	0	0	0	0	0	0	0	0	0	0	0	0	0	0		2
OG0001380	0	0	0	0	0	0	1	0	0	0	0	0	0	0	0	1	0	0	0	0	0		2
OG0001381	0	0	0	0	0	0	1	0	0	0	0	0	0	0	0	1	0	0	0	0	0		2
OG0001382	0	0	0	0	0	0	1	0	0	0	0	0	0	0	0	1	0	0	0	0	0		2
OG0001383	0	0	0	0	0	0	1	0	0	0	0	0	0	0	0	1	0	0	0	0	0		2
OG0001384	0	0	0	0	0	0	2	0	0	0	0	0	0	0	0	0	0	0	0	0	0		2
OG0001385	0	0	0	0	0	0	2	0	0	0	0	0	0	0	0	0	0	0	0	0	0		2
OG0001386	0	0	0	0	0	0	2	0	0	0	0	0	0	0	0	0	0	0	0	0	0		2
OG0001387	0	0	0	0	0	0	1	0	0	0	0	0	0	1	0	0	0	0	0	0	0		2
OG0001388	0	0	0	0	0	0	1	0	0	0	0	0	0	0	0	1	0	0	0	0	0		2
OG0001389	0	0	0	0	0	0	2	0	0	0	0	0	0	0	0	0	0	0	0	0	0		2
OG0001390	0	0	0	0	0	0	2	0	0	0	0	0	0	0	0	0	0	0	0	0	0		2
OG0001391	0	0	0	0	0	0	2	0	0	0	0	0	0	0	0	0	0	0	0	0	0		2
OG0001392	0	0	0	0	0	0	1	0	0	0	0	0	0	0	0	1	0	0	0	0	0		2
OG0001393	0	0	0	0	0	0	1	0	0	0	0	0	0	1	0	0	0	0	0	0	0		2
OG0001394	0	0	0	0	0	0	2	0	0	0	0	0	0	0	0	0	0	0	0	0	0		2
OG0001395	0	0	0	0	0	0	2	0	0	0	0	0	0	0	0	0	0	0	0	0	0		2
OG0001396	0	0	0	0	0	0	1	0	0	0	0	0	0	0	0	1	0	0	0	0	0		2
OG0001397	0	0	0	0	0	0	2	0	0	0	0	0	0	0	0	0	0	0	0	0	0		2
OG0001398	0	0	0	0	0	0	2	0	0	0	0	0	0	0	0	0	0	0	0	0	0		2
OG0001399	0	0	0	0	0	0	2	0	0	0	0	0	0	0	0	0	0	0	0	0	0		2
OG0001400	0	0	0	0	0	0	2	0	0	0	0	0	0	0	0	0	0	0	0	0	0		2
OG0001401	0	0	0	0	0	0	2	0	0	0	0	0	0	0	0	0	0	0	0	0	0		2
OG0001402	0	0	0	0	0	0	1	0	0	0	0	0	0	1	0	0	0	0	0	0	0		2
OG0001403	0	0	0	0	0	0	2	0	0	0	0	0	0	0	0	0	0	0	0	0	0		2
OG0001404	0	0	0	0	0	0	2	0	0	0	0	0	0	0	0	0	0	0	0	0	0		2
OG0001405	0	0	0	0	0	0	1	0	0	0	0	0	0	1	0	0	0	0	0	0	0		2
OG0001406	0	0	0	0	0	0	2	0	0	0	0	0	0	0	0	0	0	0	0	0	0		2
OG0001407	0	0	0	0	0	0	2	0	0	0	0	0	0	0	0	0	0	0	0	0	0		2
OG0001408	0	0	0	0	0	0	2	0	0	0	0	0	0	0	0	0	0	0	0	0	0		2
OG0001409	0	0	0	0	0	0	2	0	0	0	0	0	0	0	0	0	0	0	0	0	0		2
OG0001410	0	0	0	0	0	0	2	0	0	0	0	0	0	0	0	0	0	0	0	0	0		2
OG0001411	0	0	0	0	0	0	2	0	0	0	0	0	0	0	0	0	0	0	0	0	0		2
OG0001412	0	0	0	0	0	0	1	0	0	0	0	0	0	0	0	1	0	0	0	0	0		2
OG0001413	0	0	0	0	0	0	2	0	0	0	0	0	0	0	0	0	0	0	0	0	0		2
OG0001414	0	0	0	0	0	0	2	0	0	0	0	0	0	0	0	0	0	0	0	0	0		2
OG0001415	0	0	0	0	0	0	2	0	0	0	0	0	0	0	0	0	0	0	0	0	0		2
OG0001416	0	0	0	0	0	0	1	0	0	0	0	0	0	0	0	1	0	0	0	0	0		2
OG0001417	0	0	0	0	0	0	2	0	0	0	0	0	0	0	0	0	0	0	0	0	0		2
OG0001418	0	0	0	0	0	0	2	0	0	0	0	0	0	0	0	0	0	0	0	0	0		2
OG0001419	0	0	0	0	0	0	1	0	0	0	0	0	0	0	0	1	0	0	0	0	0		2
OG0001420	0	0	0	0	0	0	2	0	0	0	0	0	0	0	0	0	0	0	0	0	0		2
OG0001421	0	0	0	0	0	0	2	0	0	0	0	0	0	0	0	0	0	0	0	0	0		2
OG0001422	0	0	0	0	0	0	2	0	0	0	0	0	0	0	0	0	0	0	0	0	0		2
OG0001423	0	0	0	0	0	0	1	0	0	0	0	0	0	0	0	1	0	0	0	0	0		2
OG0001424	0	0	0	0	0	0	2	0	0	0	0	0	0	0	0	0	0	0	0	0	0		2
OG0001425	0	0	0	0	0	0	2	0	0	0	0	0	0	0	0	0	0	0	0	0	0		2
OG0001426	0	0	0	0	0	0	2	0	0	0	0	0	0	0	0	0	0	0	0	0	0		2
OG0001427	0	0	0	0	0	0	1	0	0	0	0	0	0	0	0	1	0	0	0	0	0		2
OG0001428	0	0	0	0	0	0	1	0	0	0	0	0	0	0	0	1	0	0	0	0	0		2
OG0001429	0	0	0	0	0	0	1	0	0	0	0	0	0	0	0	1	0	0	0	0	0		2
OG0001430	0	0	0	0	0	0	2	0	0	0	0	0	0	0	0	0	0	0	0	0	0		2
OG0001431	0	0	0	0	0	0	1	0	0	0	0	0	0	0	0	1	0	0	0	0	0		2
OG0001432	0	0	0	0	0	0	1	0	0	0	0	0	0	0	0	1	0	0	0	0	0		2
OG0001433	0	0	0	0	0	0	1	0	0	0	0	0	0	0	0	1	0	0	0	0	0		2
OG0001434	0	0	0	0	0	0	1	0	0	0	0	0	0	0	0	1	0	0	0	0	0		2
OG0001435	0	0	0	0	0	0	2	0	0	0	0	0	0	0	0	0	0	0	0	0	0		2
OG0001436	0	0	0	0	0	0	2	0	0	0	0	0	0	0	0	0	0	0	0	0	0		2
OG0001437	0	0	0	0	0	0	1	0	0	0	0	0	0	0	0	1	0	0	0	0	0		2
OG0001438	0	0	0	0	0	0	2	0	0	0	0	0	0	0	0	0	0	0	0	0	0		2
OG0001439	0	0	0	0	0	0	1	0	0	0	0	0	0	0	0	1	0	0	0	0	0		2
OG0001440	0	0	0	0	0	0	2	0	0	0	0	0	0	0	0	0	0	0	0	0	0		2
OG0001441	0	0	0	0	0	0	1	0	0	0	0	0	0	0	0	1	0	0	0	0	0		2
OG0001442	0	0	0	0	0	0	1	0	0	0	0	0	0	0	0	1	0	0	0	0	0		2
OG0001443	0	0	0	0	0	0	1	0	0	0	0	0	0	0	0	1	0	0	0	0	0		2
OG0001444	0	0	0	0	0	0	2	0	0	0	0	0	0	0	0	0	0	0	0	0	0		2
OG0001445	0	0	0	0	0	0	2	0	0	0	0	0	0	0	0	0	0	0	0	0	0		2
OG0001446	0	0	0	0	0	0	2	0	0	0	0	0	0	0	0	0	0	0	0	0	0		2
OG0001447	0	0	0	0	0	0	2	0	0	0	0	0	0	0	0	0	0	0	0	0	0		2
OG0001448	0	0	0	0	0	0	2	0	0	0	0	0	0	0	0	0	0	0	0	0	0		2
OG0001449	0	0	0	0	0	0	1	0	0	0	0	0	0	0	0	1	0	0	0	0	0		2
OG0001450	0	0	0	0	0	0	2	0	0	0	0	0	0	0	0	0	0	0	0	0	0		2
OG0001451	0	0	0	0	0	0	1	0	1	0	0	0	0	0	0	0	0	0	0	0	0		2
OG0001452	0	0	0	0	0	0	2	0	0	0	0	0	0	0	0	0	0	0	0	0	0		2
OG0001453	0	0	0	0	0	0	2	0	0	0	0	0	0	0	0	0	0	0	0	0	0		2
OG0001454	0	0	0	0	0	0	2	0	0	0	0	0	0	0	0	0	0	0	0	0	0		2
OG0001455	0	0	0	0	0	0	2	0	0	0	0	0	0	0	0	0	0	0	0	0	0		2
OG0001456	0	0	0	0	0	0	1	0	0	0	0	0	0	1	0	0	0	0	0	0	0		2
OG0001457	0	0	0	0	0	0	2	0	0	0	0	0	0	0	0	0	0	0	0	0	0		2
OG0001458	0	0	0	0	0	0	2	0	0	0	0	0	0	0	0	0	0	0	0	0	0		2
OG0001459	0	0	0	0	0	0	1	0	0	0	0	0	0	0	0	1	0	0	0	0	0		2
OG0001460	0	0	0	0	0	0	2	0	0	0	0	0	0	0	0	0	0	0	0	0	0		2
OG0001461	0	0	0	0	0	0	2	0	0	0	0	0	0	0	0	0	0	0	0	0	0		2
OG0001462	0	0	0	0	0	0	1	0	0	0	0	0	0	0	0	1	0	0	0	0	0		2
OG0001463	0	0	0	0	0	0	1	0	0	0	0	0	0	0	0	1	0	0	0	0	0		2
OG0001464	0	0	0	0	0	0	2	0	0	0	0	0	0	0	0	0	0	0	0	0	0		2
OG0001465	0	0	0	0	0	0	2	0	0	0	0	0	0	0	0	0	0	0	0	0	0		2
OG0001466	0	0	0	0	0	0	1	0	0	0	0	0	0	1	0	0	0	0	0	0	0		2
OG0001467	0	0	0	0	0	0	1	0	0	0	0	0	0	0	0	1	0	0	0	0	0		2
OG0001468	0	0	0	0	0	0	2	0	0	0	0	0	0	0	0	0	0	0	0	0	0		2
OG0001469	0	0	0	0	0	0	1	0	0	0	0	0	0	1	0	0	0	0	0	0	0		2
OG0001470	0	0	0	0	0	0	1	0	0	0	0	0	0	0	0	1	0	0	0	0	0		2
OG0001471	0	0	0	0	0	0	1	0	0	0	0	0	0	0	0	1	0	0	0	0	0		2
OG0001472	0	0	0	0	0	0	1	0	0	0	0	0	0	0	0	1	0	0	0	0	0		2
OG0001473	0	0	0	0	0	0	1	0	0	0	0	0	0	1	0	0	0	0	0	0	0		2
OG0001474	0	0	0	0	0	0	1	0	0	0	0	0	0	1	0	0	0	0	0	0	0		2
OG0001475	0	0	0	0	0	0	1	0	0	0	0	0	0	1	0	0	0	0	0	0	0		2
OG0001476	0	0	0	0	0	0	1	0	0	0	0	0	0	0	0	0	1	0	0	0	0		2
OG0001477	0	0	0	0	0	0	2	0	0	0	0	0	0	0	0	0	0	0	0	0	0		2
OG0001478	0	0	0	0	0	0	1	0	0	0	0	0	0	0	0	1	0	0	0	0	0		2
OG0001479	0	0	0	0	0	0	2	0	0	0	0	0	0	0	0	0	0	0	0	0	0		2
OG0001480	0	0	0	0	0	0	2	0	0	0	0	0	0	0	0	0	0	0	0	0	0		2
OG0001481	0	0	0	0	0	0	1	0	0	0	0	0	0	0	0	1	0	0	0	0	0		2
OG0001482	0	0	0	0	0	0	2	0	0	0	0	0	0	0	0	0	0	0	0	0	0		2
OG0001483	0	0	0	0	0	0	1	0	0	0	0	0	0	1	0	0	0	0	0	0	0		2
OG0001484	0	0	0	0	0	0	1	0	0	0	1	0	0	0	0	0	0	0	0	0	0		2
OG0001485	0	0	0	0	0	0	2	0	0	0	0	0	0	0	0	0	0	0	0	0	0		2
OG0001486	0	0	0	0	0	0	1	0	0	0	0	0	0	0	0	1	0	0	0	0	0		2
OG0001487	0	0	0	0	0	0	2	0	0	0	0	0	0	0	0	0	0	0	0	0	0		2
OG0001488	0	0	0	0	0	0	2	0	0	0	0	0	0	0	0	0	0	0	0	0	0		2
OG0001489	0	0	0	0	0	0	2	0	0	0	0	0	0	0	0	0	0	0	0	0	0		2
OG0001490	0	0	0	0	0	0	1	0	0	0	0	0	0	0	0	1	0	0	0	0	0		2
OG0001491	0	0	0	0	0	0	1	0	0	0	0	0	0	0	0	1	0	0	0	0	0		2
OG0001492	0	0	0	0	0	0	2	0	0	0	0	0	0	0	0	0	0	0	0	0	0		2
OG0001493	0	0	0	0	0	0	1	0	1	0	0	0	0	0	0	0	0	0	0	0	0		2
OG0001494	0	0	0	0	0	0	1	0	0	0	0	0	0	0	0	1	0	0	0	0	0		2
OG0001495	0	0	0	0	0	0	2	0	0	0	0	0	0	0	0	0	0	0	0	0	0		2
OG0001496	0	0	0	0	0	0	2	0	0	0	0	0	0	0	0	0	0	0	0	0	0		2
OG0001497	0	0	0	0	0	0	2	0	0	0	0	0	0	0	0	0	0	0	0	0	0		2
OG0001498	0	0	0	0	0	0	1	0	0	0	0	0	0	0	0	1	0	0	0	0	0		2
OG0001499	0	0	0	0	0	0	1	0	0	0	0	0	0	0	0	1	0	0	0	0	0		2
OG0001500	0	0	0	0	0	0	2	0	0	0	0	0	0	0	0	0	0	0	0	0	0		2
OG0001501	0	0	0	0	0	0	1	0	0	0	0	0	0	0	0	1	0	0	0	0	0		2
OG0001502	0	0	0	0	0	0	0	2	0	0	0	0	0	0	0	0	0	0	0	0	0		2
OG0001503	0	0	0	0	0	0	0	2	0	0	0	0	0	0	0	0	0	0	0	0	0		2
OG0001504	0	0	0	0	0	0	0	1	0	0	0	0	0	0	0	1	0	0	0	0	0		2
OG0001505	0	0	0	0	0	0	0	1	0	0	0	0	0	0	0	1	0	0	0	0	0		2
OG0001506	0	0	0	0	0	0	0	2	0	0	0	0	0	0	0	0	0	0	0	0	0		2
OG0001507	0	0	0	0	0	0	0	1	0	0	0	0	0	0	0	1	0	0	0	0	0		2
OG0001508	0	0	0	0	0	0	0	2	0	0	0	0	0	0	0	0	0	0	0	0	0		2
OG0001509	0	0	0	0	0	0	0	1	0	0	0	0	0	0	0	1	0	0	0	0	0		2
OG0001510	0	0	0	0	0	0	0	1	0	0	0	0	0	0	0	1	0	0	0	0	0		2
OG0001511	0	0	0	0	0	0	0	0	0	1	0	0	0	0	0	1	0	0	0	0	0		2
OG0001512	0	0	0	0	0	0	0	0	0	1	0	0	1	0	0	0	0	0	0	0	0		2
OG0001513	0	0	0	0	0	0	0	0	0	1	0	0	1	0	0	0	0	0	0	0	0		2
OG0001514	0	0	0	0	0	0	0	0	0	1	0	1	0	0	0	0	0	0	0	0	0		2
OG0001515	0	0	0	0	0	0	0	0	0	1	0	1	0	0	0	0	0	0	0	0	0		2
OG0001516	0	0	0	0	0	0	0	0	0	1	0	0	0	0	0	1	0	0	0	0	0		2
OG0001517	0	0	0	0	0	0	0	0	0	2	0	0	0	0	0	0	0	0	0	0	0		2
OG0001518	0	0	0	0	0	0	0	0	0	1	0	0	0	1	0	0	0	0	0	0	0		2
OG0001519	0	0	0	0	0	0	0	0	0	1	0	0	0	0	0	0	1	0	0	0	0		2
OG0001520	0	0	0	0	0	0	0	0	0	1	0	0	0	1	0	0	0	0	0	0	0		2
OG0001521	0	0	0	0	0	0	0	0	0	1	0	0	0	0	0	1	0	0	0	0	0		2
OG0001522	0	0	0	0	0	0	0	0	0	1	0	0	1	0	0	0	0	0	0	0	0		2
OG0001523	0	0	0	0	0	0	0	0	0	1	0	0	0	0	0	1	0	0	0	0	0		2
OG0001524	0	0	0	0	0	0	0	0	0	1	0	0	1	0	0	0	0	0	0	0	0		2
OG0001525	0	0	0	0	0	0	0	0	0	1	0	1	0	0	0	0	0	0	0	0	0		2
OG0001526	0	0	0	0	0	0	0	0	0	1	0	0	0	0	0	1	0	0	0	0	0		2
OG0001527	0	0	0	0	0	0	0	0	0	1	1	0	0	0	0	0	0	0	0	0	0		2
OG0001528	0	0	0	0	0	0	0	0	0	0	1	1	0	0	0	0	0	0	0	0	0		2
OG0001529	0	0	0	0	0	0	0	0	0	0	1	0	0	1	0	0	0	0	0	0	0		2
OG0001530	0	0	0	0	0	0	0	0	0	0	1	0	0	1	0	0	0	0	0	0	0		2
OG0001531	0	0	0	0	0	0	0	0	0	0	1	0	0	1	0	0	0	0	0	0	0		2
OG0001532	0	0	0	0	0	0	0	0	0	0	1	1	0	0	0	0	0	0	0	0	0		2
OG0001533	0	0	0	0	0	0	0	0	0	0	2	0	0	0	0	0	0	0	0	0	0		2
OG0001534	0	0	0	0	0	0	0	0	0	0	1	0	0	1	0	0	0	0	0	0	0		2
OG0001535	0	0	0	0	0	0	0	0	0	0	1	0	0	0	0	1	0	0	0	0	0		2
OG0001536	0	0	0	0	0	0	0	0	0	0	1	1	0	0	0	0	0	0	0	0	0		2
OG0001537	0	0	0	0	0	0	0	0	0	0	0	0	0	0	0	1	0	1	0	0	0		2
OG0001538	0	0	0	0	0	0	0	0	0	0	0	0	0	0	0	1	0	1	0	0	0		2
OG0001539	0	0	0	0	0	0	0	0	0	0	0	1	0	1	0	0	0	0	0	0	0		2
OG0001540	0	0	0	0	0	0	0	0	0	0	0	1	0	1	0	0	0	0	0	0	0		2
OG0001541	0	0	0	0	0	0	0	0	0	0	0	1	1	0	0	0	0	0	0	0	0		2
OG0001542	0	0	0	0	0	0	0	0	0	0	0	1	1	0	0	0	0	0	0	0	0		2
OG0001543	0	0	0	0	0	0	0	0	0	0	0	1	0	1	0	0	0	0	0	0	0		2
OG0001544	0	0	0	0	0	0	0	0	0	0	0	1	0	1	0	0	0	0	0	0	0		2
OG0001545	0	0	0	0	0	0	0	0	0	0	0	1	0	1	0	0	0	0	0	0	0		2
OG0001546	0	0	0	0	0	0	0	0	0	0	0	1	0	1	0	0	0	0	0	0	0		2
OG0001547	0	0	0	0	0	0	0	0	0	0	0	1	0	1	0	0	0	0	0	0	0		2
OG0001548	0	0	0	0	0	0	0	0	0	0	0	1	0	1	0	0	0	0	0	0	0		2
OG0001549	0	0	0	0	0	0	0	0	0	0	0	1	0	1	0	0	0	0	0	0	0		2
OG0001550	0	0	0	0	0	0	0	0	0	0	0	0	0	0	0	1	0	0	1	0	0		2
OG0001551	0	0	0	0	0	0	0	0	0	0	0	0	0	1	0	0	0	0	0	0	1		2
OG0001552	0	0	0	0	0	0	0	0	0	0	0	0	0	1	0	0	0	0	0	0	1		2
OG0001553	0	0	0	0	0	0	0	0	0	0	0	0	0	1	0	1	0	0	0	0	0		2
OG0001554	0	0	0	0	0	0	0	0	0	0	0	0	0	0	0	2	0	0	0	0	0		2
OG0001555	0	0	0	0	0	0	0	0	0	0	0	0	0	0	1	1	0	0	0	0	0		2
OG0001556	0	0	0	0	0	0	0	0	0	0	0	0	0	1	0	1	0	0	0	0	0		2
OG0001557	0	0	0	0	0	0	0	0	0	0	0	0	0	0	1	1	0	0	0	0	0		2
OG0001558	0	0	0	0	0	0	0	0	0	0	0	0	0	0	0	2	0	0	0	0	0		2
OG0001559	0	0	0	0	0	0	0	0	0	0	0	0	0	0	0	2	0	0	0	0	0		2
OG0001560	0	0	0	0	0	0	0	0	0	0	0	0	0	0	0	2	0	0	0	0	0		2
OG0001561	0	0	0	0	0	0	0	0	0	0	0	0	0	0	0	2	0	0	0	0	0		2
OG0001562	0	0	0	0	0	0	0	0	0	0	0	0	0	1	0	1	0	0	0	0	0		2
OG0001563	0	0	0	0	0	0	0	0	0	0	0	0	0	1	0	1	0	0	0	0	0		2
OG0001564	0	0	0	0	0	0	0	0	0	0	0	0	1	0	0	1	0	0	0	0	0		2
OG0001565	0	0	0	0	0	0	0	0	0	0	0	0	0	0	0	2	0	0	0	0	0		2
OG0001566	0	0	0	0	0	0	0	0	0	0	0	0	0	1	0	1	0	0	0	0	0		2
OG0001567	0	0	0	0	0	0	0	0	0	0	0	0	0	0	1	1	0	0	0	0	0		2
OG0001568	0	0	0	0	0	0	0	0	0	0	0	0	0	1	0	1	0	0	0	0	0		2
OG0001569	0	0	0	0	0	0	0	0	0	0	0	0	0	0	1	1	0	0	0	0	0		2
OG0001570	0	0	0	0	0	0	0	0	0	0	0	0	0	0	0	2	0	0	0	0	0		2
OG0001571	0	0	0	0	0	0	0	0	0	0	0	0	0	0	0	2	0	0	0	0	0		2
OG0001572	0	0	0	0	0	0	0	0	0	0	0	0	0	0	0	2	0	0	0	0	0		2
OG0001573	0	0	0	0	0	0	0	0	0	0	0	0	0	0	0	2	0	0	0	0	0		2
OG0001574	0	0	0	0	0	0	0	0	0	0	0	0	0	0	0	2	0	0	0	0	0		2
OG0001575	0	0	0	0	0	0	0	0	0	0	0	0	0	1	0	1	0	0	0	0	0		2
OG0001576	0	0	0	0	0	0	0	0	0	0	0	0	0	0	0	2	0	0	0	0	0		2
OG0001577	0	0	0	0	0	0	0	0	0	0	0	0	0	1	0	1	0	0	0	0	0		2
OG0001578	0	0	0	0	0	0	0	0	0	0	0	0	0	0	0	2	0	0	0	0	0		2
OG0001579	0	0	0	0	0	0	0	0	0	0	0	0	0	0	0	2	0	0	0	0	0		2
OG0001580	0	0	0	0	0	0	0	0	0	0	0	0	0	0	0	2	0	0	0	0	0		2
OG0001581	0	0	0	0	0	0	0	0	0	0	0	0	0	0	0	2	0	0	0	0	0		2
OG0001582	0	0	0	0	0	0	0	0	0	0	0	0	0	0	0	2	0	0	0	0	0		2
OG0001583	0	0	0	0	0	0	0	0	0	0	0	0	0	0	0	2	0	0	0	0	0		2
OG0001584	0	0	0	0	0	0	0	0	0	0	0	0	0	0	0	2	0	0	0	0	0		2
OG0001585	0	0	0	0	0	0	0	0	0	0	0	0	0	1	0	1	0	0	0	0	0		2
OG0001586	0	0	0	0	0	0	0	0	0	0	0	0	0	0	1	1	0	0	0	0	0		2
OG0001587	0	0	0	0	0	0	0	0	0	0	0	0	0	0	0	2	0	0	0	0	0		2
OG0001588	0	0	0	0	0	0	0	0	0	0	0	0	0	0	0	2	0	0	0	0	0		2
OG0001589	0	0	0	0	0	0	0	0	0	0	0	0	0	0	0	2	0	0	0	0	0		2
OG0001590	0	0	0	0	0	0	0	0	0	0	0	0	0	0	0	2	0	0	0	0	0		2
OG0001591	0	0	0	0	0	0	0	0	0	0	0	0	0	0	0	2	0	0	0	0	0		2
OG0001592	0	0	0	0	0	0	0	0	0	0	0	0	0	0	0	2	0	0	0	0	0		2
OG0001593	0	0	0	0	0	0	0	0	0	0	0	0	0	0	1	1	0	0	0	0	0		2
OG0001594	0	0	0	0	0	0	0	0	0	0	0	0	0	0	0	1	0	0	0	1	0		2
OG0001595	0	0	0	0	0	0	0	0	0	0	0	0	0	0	0	2	0	0	0	0	0		2
OG0001596	0	0	0	0	0	0	0	0	0	0	0	0	0	0	0	2	0	0	0	0	0		2
OG0001597	0	0	0	0	0	0	0	0	0	0	0	0	0	1	0	1	0	0	0	0	0		2
OG0001598	0	0	0	0	0	0	0	0	0	0	0	0	0	1	0	1	0	0	0	0	0		2
OG0001599	0	0	0	0	0	0	0	0	0	0	0	0	0	1	0	1	0	0	0	0	0		2
OG0001600	0	0	0	0	0	0	0	0	0	0	0	0	0	0	0	1	1	0	0	0	0		2
OG0001601	0	0	0	0	0	0	0	0	0	0	0	0	0	0	0	2	0	0	0	0	0		2
OG0001602	0	0	0	0	0	0	0	0	0	0	0	0	0	1	0	1	0	0	0	0	0		2
OG0001603	0	0	0	0	0	0	0	0	0	0	0	0	0	1	0	1	0	0	0	0	0		2
OG0001604	0	0	0	0	0	0	0	0	0	0	0	0	0	0	0	2	0	0	0	0	0		2
OG0001605	0	0	0	0	0	0	0	0	0	0	0	0	0	0	0	2	0	0	0	0	0		2
OG0001606	0	0	0	0	0	0	0	0	0	0	0	0	0	1	0	1	0	0	0	0	0		2
OG0001607	0	0	0	0	0	0	0	0	0	0	0	0	0	0	0	2	0	0	0	0	0		2
OG0001608	0	0	0	0	0	0	0	0	0	0	0	0	0	1	0	1	0	0	0	0	0		2
OG0001609	0	0	0	0	0	0	0	0	0	0	0	0	0	0	0	2	0	0	0	0	0		2
OG0001610	0	0	0	0	0	0	0	0	0	0	0	0	1	0	0	1	0	0	0	0	0		2
OG0001611	0	0	0	0	0	0	0	0	0	0	0	0	0	0	0	1	0	0	0	1	0		2
OG0001612	0	0	0	0	0	0	0	0	0	0	0	0	0	1	0	1	0	0	0	0	0		2
OG0001613	0	0	0	0	0	0	0	0	0	0	0	0	0	0	0	2	0	0	0	0	0		2
OG0001614	0	0	0	0	0	0	0	0	0	0	0	0	0	1	0	1	0	0	0	0	0		2
OG0001615	0	0	0	0	0	0	0	0	0	0	0	0	0	0	0	2	0	0	0	0	0		2
OG0001616	0	0	0	0	0	0	0	0	0	0	0	0	0	0	0	2	0	0	0	0	0		2
OG0001617	0	0	0	0	0	0	0	0	0	0	0	0	0	0	0	2	0	0	0	0	0		2
OG0001618	0	0	0	0	0	0	0	0	0	0	0	0	0	0	0	2	0	0	0	0	0		2
OG0001619	0	0	0	0	0	0	0	0	0	0	0	0	0	1	0	1	0	0	0	0	0		2
OG0001620	0	0	0	0	0	0	0	0	0	0	0	0	1	0	0	1	0	0	0	0	0		2
OG0001621	0	0	0	0	0	0	0	0	0	0	0	0	0	0	0	0	2	0	0	0	0		2
OG0001622	0	0	0	0	0	0	0	0	0	0	0	0	0	0	0	0	2	0	0	0	0		2
OG0001623	0	0	0	0	0	0	0	0	0	0	0	0	0	0	0	0	2	0	0	0	0		2
OG0001624	0	0	0	0	0	0	0	0	0	0	0	0	0	0	0	0	2	0	0	0	0		2
OG0001625	0	0	0	0	0	0	0	0	0	0	0	0	0	0	0	0	2	0	0	0	0		2
OG0001626	0	0	0	0	0	0	0	0	0	0	0	0	0	0	0	0	2	0	0	0	0		2
OG0001627	0	0	0	0	0	0	0	0	0	0	0	0	0	0	0	0	2	0	0	0	0		2
OG0001628	0	0	0	0	0	0	0	0	0	0	0	0	0	0	0	0	2	0	0	0	0		2
OG0001629	0	0	0	0	0	0	0	0	0	0	0	0	1	1	0	0	0	0	0	0	0		2
OG0001630	0	0	0	0	0	0	0	0	0	0	0	0	0	2	0	0	0	0	0	0	0		2
OG0001631	0	0	0	0	0	0	0	0	0	0	0	0	1	1	0	0	0	0	0	0	0		2
OG0001632	0	0	0	0	0	0	0	0	0	0	0	0	0	2	0	0	0	0	0	0	0		2
OG0001633	0	0	0	0	0	0	0	0	0	0	0	0	1	1	0	0	0	0	0	0	0		2
OG0001634	0	0	0	0	0	0	0	0	0	0	0	0	0	1	1	0	0	0	0	0	0		2
OG0001635	0	0	0	0	0	0	0	0	0	0	0	0	1	1	0	0	0	0	0	0	0		2
OG0001636	0	0	0	0	0	0	0	0	0	0	0	0	0	2	0	0	0	0	0	0	0		2
OG0001637	0	0	0	0	0	0	0	0	0	0	0	0	0	1	0	0	0	0	0	1	0		2
OG0001638	0	0	0	0	0	0	0	0	0	0	0	0	0	0	0	0	0	0	0	2	0		2
OG0001639	0	0	0	0	0	0	0	0	0	0	0	0	2	0	0	0	0	0	0	0	0		2

## Sheet: gEVs
Orthogroup	Regente et al., 2017	Chaya et al., 2024	He et al., 2021	Rutter and Innes, 2017	Cappetta et al., submitted.	Boccia et al., 2022	Vestuto et al., 2024	Suanno et al., 2023	De Palma et al., 2020
OG0000000	0	32	170	23	1	2	4	35	4
OG0000001	0	6	20	4	0	5	0	36	6
OG0000002	0	6	22	3	0	1	2	34	35
OG0000003	0	3	27	11	0	0	0	23	5
OG0000004	0	2	25	7	0	4	1	24	9
OG0000005	0	1	0	0	0	0	1	2	0
OG0000006	0	4	9	3	0	2	2	9	0
OG0000007	0	4	12	13	0	0	0	0	12
OG0000008	7	1	10	3	10	1	4	6	1
OG0000009	2	1	1	0	3	0	0	15	0
OG0000010	0	1	0	0	0	1	0	20	0
OG0000011	0	3	10	1	0	2	0	7	0
OG0000012	0	5	7	1	0	1	0	15	0
OG0000013	3	3	10	3	3	0	0	5	1
OG0000014	0	1	7	0	0	1	4	19	0
OG0000015	0	4	3	1	1	1	1	10	6
OG0000016	3	0	12	0	1	0	1	10	0
OG0000017	0	2	2	0	0	0	0	6	0
OG0000018	1	2	5	5	0	1	0	4	2
OG0000019	6	2	2	4	0	3	1	7	0
OG0000020	0	2	7	5	0	0	0	4	0
OG0000021	0	0	13	7	0	0	0	3	0
OG0000022	0	0	0	0	0	0	0	5	0
OG0000023	1	2	10	4	0	0	1	2	1
OG0000024	0	2	5	1	0	0	0	9	0
OG0000025	0	2	8	2	0	2	1	5	0
OG0000026	0	4	4	4	0	0	1	9	1
OG0000027	0	3	4	2	0	0	0	3	2
OG0000028	0	0	0	0	0	0	0	1	0
OG0000029	0	2	19	4	0	0	1	0	0
OG0000030	0	1	0	0	0	0	0	22	0
OG0000031	0	0	7	0	0	0	1	15	0
OG0000032	2	2	11	6	0	0	0	2	0
OG0000033	0	0	35	0	0	0	0	0	0
OG0000034	0	2	11	4	0	0	1	6	0
OG0000035	0	3	1	3	0	0	0	5	0
OG0000036	1	1	2	1	1	2	0	5	1
OG0000037	4	0	8	1	6	0	0	3	1
OG0000038	0	1	1	0	0	0	0	21	0
OG0000039	0	1	3	3	0	1	0	4	1
OG0000040	0	1	1	1	0	0	0	5	0
OG0000041	0	2	0	2	0	0	1	4	0
OG0000042	0	1	8	0	0	0	0	7	0
OG0000043	0	1	1	0	0	0	0	2	0
OG0000044	0	1	1	0	0	0	1	4	0
OG0000045	5	1	9	4	2	0	0	5	0
OG0000046	1	1	5	0	0	0	0	2	1
OG0000047	0	2	0	4	0	0	1	7	0
OG0000048	5	0	8	0	0	0	1	4	0
OG0000049	0	2	1	2	0	0	0	3	0
OG0000050	2	4	3	6	1	0	0	0	1
OG0000051	0	1	4	2	0	0	0	0	1
OG0000052	0	1	1	0	0	1	1	5	1
OG0000053	0	1	7	0	0	0	0	5	0
OG0000054	0	0	14	14	0	0	0	0	0
OG0000055	3	0	7	0	3	0	0	4	1
OG0000056	0	1	4	0	0	0	2	2	2
OG0000057	0	3	9	6	0	0	0	1	0
OG0000058	0	0	0	0	0	1	0	3	0
OG0000059	1	3	2	4	0	0	0	5	1
OG0000060	0	2	7	4	0	0	0	0	0
OG0000061	0	1	3	0	0	0	0	4	0
OG0000062	0	1	4	0	0	0	1	9	0
OG0000063	0	1	2	0	0	1	0	4	0
OG0000064	0	1	5	0	0	0	0	3	0
OG0000065	0	0	15	0	0	0	0	2	0
OG0000066	0	0	2	0	0	0	0	1	0
OG0000067	1	0	6	0	0	1	0	2	0
OG0000068	1	2	7	0	0	1	0	3	1
OG0000069	1	1	5	0	0	1	0	10	0
OG0000070	1	1	2	0	0	1	1	6	1
OG0000071	0	1	1	1	0	2	2	5	0
OG0000072	0	2	9	5	1	0	0	1	0
OG0000073	0	0	23	2	0	0	0	0	0
OG0000074	0	0	16	9	0	0	0	0	0
OG0000075	0	0	1	0	0	2	0	2	0
OG0000076	0	0	2	0	0	0	1	0	0
OG0000077	0	0	7	7	0	0	0	2	0
OG0000078	0	0	0	0	1	1	0	2	0
OG0000079	3	1	0	0	0	0	0	3	1
OG0000080	1	1	7	6	0	0	0	1	0
OG0000081	0	2	6	6	0	0	0	1	1
OG0000082	0	3	2	0	0	1	0	4	0
OG0000083	0	0	14	0	0	0	0	2	0
OG0000084	1	1	3	3	0	0	0	5	0
OG0000085	1	0	6	0	0	0	0	0	0
OG0000086	0	3	3	3	0	0	0	0	1
OG0000087	0	3	5	5	0	0	0	4	0
OG0000088	0	3	7	0	0	0	2	0	0
OG0000089	0	1	1	1	0	0	0	4	0
OG0000090	2	0	4	0	1	0	1	2	0
OG0000091	0	1	3	5	0	0	0	3	2
OG0000092	0	1	2	2	1	1	0	3	0
OG0000093	0	1	4	0	0	0	0	3	0
OG0000094	0	1	0	0	0	0	0	10	0
OG0000095	0	1	5	0	0	1	0	4	0
OG0000096	0	1	0	0	0	0	0	5	0
OG0000097	5	0	5	0	2	0	0	3	0
OG0000098	1	1	4	2	0	2	0	2	0
OG0000099	0	1	3	3	0	1	0	4	0
OG0000100	0	1	4	4	0	0	0	3	0
OG0000101	0	3	3	1	0	0	0	3	1
OG0000102	0	1	4	0	0	0	1	4	0
OG0000103	0	1	5	0	0	0	0	3	0
OG0000104	0	1	0	0	0	1	0	5	0
OG0000105	0	0	1	0	0	0	0	2	0
OG0000106	0	0	1	0	0	0	0	9	0
OG0000107	0	0	0	21	0	0	0	0	0
OG0000108	2	0	3	0	0	0	0	3	0
OG0000109	0	1	2	9	0	0	0	1	0
OG0000110	0	2	1	1	1	1	0	1	0
OG0000111	0	2	4	0	1	1	0	3	0
OG0000112	0	1	2	0	0	0	1	7	0
OG0000113	0	0	4	2	0	0	0	2	0
OG0000114	0	0	0	0	0	0	0	1	0
OG0000115	1	2	0	1	0	1	0	7	1
OG0000116	0	2	3	3	0	0	0	4	1
OG0000117	0	1	3	3	0	0	0	0	0
OG0000118	0	1	2	0	0	0	0	6	0
OG0000119	0	1	3	0	0	0	0	0	0
OG0000120	0	1	0	0	0	1	0	6	2
OG0000121	0	0	2	0	0	1	0	2	0
OG0000122	0	0	3	0	0	0	1	7	0
OG0000123	0	0	3	0	0	0	0	4	0
OG0000124	0	0	4	0	0	0	0	0	0
OG0000125	0	0	0	0	0	1	0	7	0
OG0000126	0	0	0	0	0	0	0	3	0
OG0000127	0	0	0	0	0	0	0	2	0
OG0000128	0	0	0	0	0	0	0	5	0
OG0000129	0	0	0	0	0	0	1	1	0
OG0000130	0	0	0	0	0	0	0	2	0
OG0000131	10	0	1	1	0	0	0	0	0
OG0000132	0	1	3	0	0	0	0	2	0
OG0000133	0	1	3	0	0	0	0	3	0
OG0000134	0	1	11	0	0	0	0	1	0
OG0000135	0	2	3	0	0	0	0	2	0
OG0000136	0	1	2	0	0	0	0	4	0
OG0000137	0	1	4	0	0	0	0	4	0
OG0000138	0	1	0	0	0	1	0	10	0
OG0000139	0	1	5	0	0	0	0	3	0
OG0000140	0	0	2	0	0	0	0	6	0
OG0000141	0	0	2	0	0	0	1	6	0
OG0000142	0	0	2	0	0	0	0	2	0
OG0000143	2	0	9	2	1	0	0	0	0
OG0000144	6	0	0	0	2	0	0	1	2
OG0000145	1	1	1	0	0	1	0	2	0
OG0000146	4	0	2	0	0	0	0	2	2
OG0000147	0	1	2	2	0	0	0	3	0
OG0000148	0	1	5	3	0	0	1	0	0
OG0000149	0	1	2	3	0	0	0	3	1
OG0000150	0	2	3	3	0	0	0	0	1
OG0000151	0	1	4	3	0	0	0	0	0
OG0000152	0	1	3	0	0	1	0	3	0
OG0000153	0	3	4	0	0	1	1	2	0
OG0000154	0	0	4	0	0	0	0	2	1
OG0000155	0	0	1	0	0	0	0	4	0
OG0000156	0	0	6	0	0	0	0	6	0
OG0000157	0	0	3	1	0	0	0	4	0
OG0000158	0	0	0	0	0	0	0	2	0
OG0000159	8	0	5	0	0	1	0	0	0
OG0000160	1	1	2	0	0	0	0	5	0
OG0000161	0	1	1	1	0	0	0	1	1
OG0000162	0	1	2	0	0	1	0	6	0
OG0000163	0	1	0	0	0	0	0	6	0
OG0000164	0	1	3	0	0	0	0	2	0
OG0000165	0	1	1	0	1	1	0	3	0
OG0000166	0	1	2	0	0	0	0	4	0
OG0000167	0	1	0	0	0	1	0	1	3
OG0000168	0	1	3	0	0	0	0	3	0
OG0000169	0	0	4	0	0	0	0	3	0
OG0000170	0	0	4	0	0	0	2	1	0
OG0000171	0	0	2	0	0	0	0	3	0
OG0000172	0	0	0	0	0	0	1	7	0
OG0000173	4	0	5	0	0	0	0	0	0
OG0000174	1	1	5	0	0	0	0	0	0
OG0000175	1	2	3	1	0	0	0	3	0
OG0000176	6	0	4	1	0	0	0	0	0
OG0000177	0	1	4	2	0	0	0	2	0
OG0000178	0	2	2	2	0	0	0	2	0
OG0000179	0	1	2	1	1	0	0	4	0
OG0000180	0	1	3	0	0	1	0	6	0
OG0000181	0	1	6	0	0	0	0	2	0
OG0000182	0	1	0	0	0	0	0	2	10
OG0000183	0	1	2	0	0	0	0	2	0
OG0000184	0	0	6	6	0	0	1	2	0
OG0000185	0	0	2	0	0	0	1	2	0
OG0000186	0	0	1	0	0	0	0	2	0
OG0000187	0	0	2	0	0	0	0	2	0
OG0000188	0	0	1	0	0	0	0	5	0
OG0000189	0	0	0	0	0	0	0	15	0
OG0000190	0	0	0	0	0	0	0	1	0
OG0000191	1	0	2	0	3	1	1	0	0
OG0000192	9	0	0	0	0	2	0	0	0
OG0000193	1	0	2	0	1	0	0	0	0
OG0000194	1	0	3	0	0	0	0	3	0
OG0000195	1	0	0	1	0	0	0	6	0
OG0000196	1	0	2	2	0	0	0	3	0
OG0000197	1	1	0	0	0	1	0	4	0
OG0000198	0	1	4	2	0	1	0	3	0
OG0000199	0	2	1	0	0	0	0	3	0
OG0000200	0	1	5	0	0	0	0	4	0
OG0000201	0	1	0	0	0	0	0	4	0
OG0000202	0	2	0	0	0	0	1	3	0
OG0000203	0	1	2	0	0	1	0	3	0
OG0000204	0	2	0	0	0	0	0	5	0
OG0000205	0	1	3	0	0	1	0	4	0
OG0000206	0	1	1	0	1	0	0	3	0
OG0000207	0	1	1	0	1	1	0	3	0
OG0000208	0	1	2	0	1	0	0	3	0
OG0000209	0	1	3	0	0	2	3	1	3
OG0000210	0	0	2	0	0	0	0	1	0
OG0000211	0	0	1	1	2	0	0	9	0
OG0000212	0	0	2	0	0	0	0	3	0
OG0000213	0	0	2	0	0	1	0	2	0
OG0000214	0	0	0	1	0	0	0	0	0
OG0000215	0	0	0	0	0	1	0	1	0
OG0000216	0	0	0	0	0	0	0	1	0
OG0000217	0	0	0	0	0	0	0	3	0
OG0000218	0	0	0	0	0	0	0	4	0
OG0000219	0	0	0	0	0	0	0	0	1
OG0000220	4	0	4	0	0	1	1	1	0
OG0000221	1	0	6	0	2	0	0	1	0
OG0000222	2	0	4	0	0	0	0	0	0
OG0000223	3	0	0	0	1	3	1	0	0
OG0000224	1	1	2	0	0	0	0	2	0
OG0000225	0	1	1	1	0	0	0	0	0
OG0000226	0	1	2	1	0	0	0	0	1
OG0000227	0	1	2	2	1	1	0	1	0
OG0000228	0	1	0	2	0	0	0	4	2
OG0000229	0	4	3	3	1	0	0	0	0
OG0000230	0	2	2	0	0	2	0	0	0
OG0000231	0	1	1	0	0	0	0	3	0
OG0000232	0	1	0	0	0	0	0	2	0
OG0000233	0	1	1	0	0	1	0	3	0
OG0000234	0	1	1	0	0	0	0	6	0
OG0000235	0	1	0	0	0	0	0	3	0
OG0000236	0	1	2	0	1	0	0	3	0
OG0000237	0	0	3	0	0	0	0	4	0
OG0000238	0	0	2	0	0	0	0	1	0
OG0000239	0	0	1	0	0	0	0	4	0
OG0000240	0	0	1	0	0	0	0	5	0
OG0000241	0	0	2	0	0	0	0	3	0
OG0000242	0	0	3	0	0	0	0	2	0
OG0000243	0	0	4	0	0	0	0	3	0
OG0000244	0	0	0	0	0	2	0	3	1
OG0000245	0	0	0	0	0	0	1	11	0
OG0000246	0	0	0	0	0	0	0	1	0
OG0000247	0	0	0	0	0	0	0	5	0
OG0000248	0	0	0	0	0	0	0	2	0
OG0000249	0	0	0	0	0	0	0	4	0
OG0000250	0	0	0	0	0	0	0	2	0
OG0000251	0	0	0	0	0	0	0	4	0
OG0000252	0	0	0	0	0	0	0	2	0
OG0000253	2	0	3	7	0	0	0	0	0
OG0000254	0	1	1	1	0	0	0	0	0
OG0000255	0	1	1	1	0	0	0	2	0
OG0000256	0	1	2	2	0	0	0	0	0
OG0000257	0	2	4	4	0	0	0	1	0
OG0000258	0	1	2	1	0	0	0	1	0
OG0000259	0	2	0	0	0	0	0	0	0
OG0000260	0	1	1	0	0	0	0	3	0
OG0000261	0	1	0	0	0	0	0	0	0
OG0000262	0	1	6	0	0	0	0	1	0
OG0000263	0	1	2	0	0	1	0	3	0
OG0000264	0	1	0	0	0	0	0	5	0
OG0000265	0	0	1	0	0	0	0	3	0
OG0000266	0	0	4	0	0	0	0	2	0
OG0000267	0	0	3	0	0	0	0	1	0
OG0000268	0	0	1	0	0	1	0	3	0
OG0000269	0	0	2	0	0	0	0	3	0
OG0000270	0	0	1	0	0	0	0	3	0
OG0000271	0	0	3	0	0	0	0	2	0
OG0000272	0	0	3	0	0	0	0	3	0
OG0000273	0	0	3	0	0	1	0	7	0
OG0000274	0	0	2	0	0	0	0	4	0
OG0000275	0	0	1	1	0	0	0	2	0
OG0000276	0	0	2	0	0	0	0	4	0
OG0000277	0	0	0	0	1	0	0	9	0
OG0000278	0	0	0	0	0	0	0	4	0
OG0000279	0	0	0	0	0	0	0	4	1
OG0000280	0	0	0	0	0	0	1	2	0
OG0000281	0	0	0	0	0	0	0	4	0
OG0000282	0	0	0	0	0	0	0	3	0
OG0000283	0	0	0	0	0	0	0	5	0
OG0000284	0	0	0	0	0	0	0	2	0
OG0000285	0	0	0	0	0	0	0	2	0
OG0000286	0	0	0	0	0	0	0	3	0
OG0000287	0	0	0	0	0	0	0	0	0
OG0000288	2	1	2	0	0	0	1	0	0
OG0000289	3	0	3	1	0	0	1	0	0
OG0000290	1	0	0	0	0	0	0	3	0
OG0000291	2	0	0	0	0	1	0	0	0
OG0000292	0	2	2	2	0	0	0	0	0
OG0000293	0	1	1	1	0	0	0	0	1
OG0000294	0	1	0	1	0	0	0	1	0
OG0000295	0	1	0	8	0	0	0	1	0
OG0000296	0	1	1	0	0	0	1	2	0
OG0000297	0	1	0	0	0	0	0	0	0
OG0000298	0	1	1	0	0	0	0	2	0
OG0000299	0	0	4	0	0	0	0	3	1
OG0000300	0	0	1	0	0	0	0	3	0
OG0000301	0	0	4	0	0	0	0	0	0
OG0000302	0	0	1	0	0	0	0	4	0
OG0000303	0	0	4	4	0	1	1	0	0
OG0000304	0	0	4	0	0	0	0	2	0
OG0000305	0	0	1	0	0	0	0	2	0
OG0000306	0	0	2	0	0	0	0	1	0
OG0000307	0	0	1	0	0	0	0	2	0
OG0000308	0	0	2	0	0	0	0	3	0
OG0000309	0	0	2	0	0	0	0	2	0
OG0000310	0	0	1	1	0	0	0	2	0
OG0000311	0	0	5	0	1	0	0	4	0
OG0000312	0	0	10	0	0	0	0	0	0
OG0000313	0	0	2	0	0	0	0	4	0
OG0000314	0	0	2	2	0	0	0	1	0
OG0000315	0	0	4	0	0	0	0	4	0
OG0000316	0	0	0	0	1	0	0	5	0
OG0000317	0	0	0	0	0	1	0	0	0
OG0000318	0	0	0	0	0	0	0	4	0
OG0000319	0	0	0	0	0	0	0	3	0
OG0000320	0	0	0	0	0	0	0	2	0
OG0000321	0	0	0	0	0	0	0	1	0
OG0000322	0	0	0	0	0	0	0	1	0
OG0000323	0	0	0	0	0	0	0	0	0
OG0000324	0	0	0	0	0	0	0	0	0
OG0000325	0	0	0	0	0	0	0	0	0
OG0000326	1	0	2	0	0	0	0	2	0
OG0000327	4	0	1	0	2	0	0	0	3
OG0000328	4	0	0	0	0	0	1	0	1
OG0000329	1	1	0	0	1	0	0	0	1
OG0000330	1	0	2	0	2	0	0	0	0
OG0000331	1	0	4	0	1	0	1	0	0
OG0000332	1	2	0	1	0	1	0	2	0
OG0000333	0	1	2	1	0	0	0	0	2
OG0000334	0	1	0	0	0	1	0	5	0
OG0000335	0	1	3	0	0	0	0	0	0
OG0000336	0	1	1	0	0	0	0	0	0
OG0000337	0	1	4	0	0	0	0	1	0
OG0000338	0	1	0	0	0	0	0	2	0
OG0000339	0	1	0	0	0	0	0	5	0
OG0000340	0	1	1	0	1	0	0	0	0
OG0000341	0	1	0	0	0	0	0	6	0
OG0000342	0	1	0	0	0	0	0	5	0
OG0000343	0	0	1	0	0	0	0	2	0
OG0000344	0	0	1	0	0	2	0	2	0
OG0000345	0	0	1	0	0	0	0	2	0
OG0000346	0	0	1	0	0	0	0	4	0
OG0000347	0	0	4	0	0	0	0	0	0
OG0000348	0	0	2	0	0	0	0	2	0
OG0000349	0	0	1	0	0	0	0	2	0
OG0000350	0	0	3	0	0	0	0	5	0
OG0000351	0	0	1	0	0	0	0	4	0
OG0000352	0	0	1	1	0	0	0	0	0
OG0000353	0	0	4	0	0	0	0	3	0
OG0000354	0	0	0	4	0	0	0	3	2
OG0000355	0	0	0	0	1	0	0	2	0
OG0000356	0	0	0	0	0	1	0	2	0
OG0000357	0	0	0	0	0	0	0	3	0
OG0000358	0	0	0	0	0	0	0	3	0
OG0000359	0	0	0	0	0	0	0	5	0
OG0000360	0	0	0	0	0	0	0	2	0
OG0000361	0	0	0	0	0	0	0	4	0
OG0000362	0	0	0	0	0	0	0	10	0
OG0000363	0	0	0	0	0	0	0	2	0
OG0000364	0	0	0	0	0	0	0	4	0
OG0000365	0	0	0	0	0	0	0	3	0
OG0000366	0	0	0	0	0	0	0	2	0
OG0000367	0	0	0	0	0	0	0	3	0
OG0000368	0	0	0	0	0	0	0	2	0
OG0000369	0	0	0	0	0	0	0	1	0
OG0000370	0	0	0	0	0	0	1	3	0
OG0000371	0	0	0	0	0	0	0	1	0
OG0000372	0	0	0	0	0	0	0	0	0
OG0000373	1	0	6	0	1	0	0	0	0
OG0000374	3	0	0	0	0	0	0	0	2
OG0000375	3	0	0	0	0	1	0	0	1
OG0000376	3	0	4	0	1	0	0	0	1
OG0000377	1	0	5	0	0	0	0	0	0
OG0000378	2	0	0	0	0	0	0	0	4
OG0000379	0	2	0	2	0	0	0	1	0
OG0000380	0	1	0	1	0	0	0	0	4
OG0000381	0	2	0	0	0	0	0	3	0
OG0000382	0	1	2	0	0	0	0	4	0
OG0000383	0	1	4	0	0	0	0	0	1
OG0000384	0	1	0	0	0	0	0	3	0
OG0000385	0	1	0	0	0	0	0	0	0
OG0000386	0	1	0	0	0	0	0	0	0
OG0000387	0	1	2	0	0	0	0	2	0
OG0000388	0	1	2	0	0	0	0	4	0
OG0000389	0	1	0	0	0	1	1	1	0
OG0000390	0	1	0	0	0	0	0	6	0
OG0000391	0	0	6	0	0	1	0	1	0
OG0000392	0	0	9	0	0	0	0	0	0
OG0000393	0	0	2	0	0	0	0	3	0
OG0000394	0	0	6	0	0	0	0	0	0
OG0000395	0	0	2	0	0	0	0	1	0
OG0000396	0	0	1	0	0	0	0	1	0
OG0000397	0	0	5	0	0	0	0	2	0
OG0000398	0	0	1	0	0	0	0	5	0
OG0000399	0	0	2	0	0	0	0	2	0
OG0000400	0	0	2	0	0	0	1	5	0
OG0000401	0	0	1	0	0	0	0	1	0
OG0000402	0	0	2	0	0	0	0	3	0
OG0000403	0	0	1	0	0	0	0	3	0
OG0000404	0	0	1	0	0	0	0	7	0
OG0000405	0	0	1	0	0	0	0	3	0
OG0000406	0	0	0	2	0	0	0	2	0
OG0000407	0	0	0	0	1	0	0	5	0
OG0000408	0	0	0	0	0	0	0	6	0
OG0000409	0	0	0	0	0	0	0	2	0
OG0000410	0	0	0	0	0	0	0	4	0
OG0000411	0	0	0	0	0	0	0	8	0
OG0000412	0	0	0	0	0	0	0	2	0
OG0000413	0	0	0	0	0	0	0	2	0
OG0000414	0	0	0	0	0	0	0	2	0
OG0000415	0	0	0	0	0	0	1	3	0
OG0000416	0	0	0	0	0	0	0	4	0
OG0000417	0	0	0	0	0	0	0	2	0
OG0000418	0	0	0	0	0	0	1	5	0
OG0000419	0	0	0	0	0	0	0	2	0
OG0000420	0	0	0	0	0	0	0	2	0
OG0000421	0	0	0	0	0	0	0	4	0
OG0000422	0	0	0	0	0	0	0	2	0
OG0000423	0	0	0	0	0	0	0	2	0
OG0000424	0	0	0	0	0	0	0	2	0
OG0000425	0	0	0	0	0	0	0	2	0
OG0000426	0	0	0	0	0	0	0	2	0
OG0000427	0	0	0	0	0	0	0	3	0
OG0000428	0	0	0	0	0	0	0	2	0
OG0000429	0	0	0	0	0	0	0	4	0
OG0000430	0	0	0	0	0	0	0	0	0
OG0000431	0	0	0	0	0	0	0	0	0
OG0000432	0	0	0	0	0	0	0	0	0
OG0000433	0	0	0	0	0	0	0	0	0
OG0000434	0	0	0	0	0	0	0	0	0
OG0000435	2	0	4	0	2	0	0	0	0
OG0000436	1	1	2	0	0	0	1	0	0
OG0000437	0	1	0	0	0	0	0	0	0
OG0000438	0	1	2	2	0	0	0	0	0
OG0000439	0	1	0	0	0	0	0	2	0
OG0000440	0	2	0	0	0	0	0	0	0
OG0000441	0	1	0	0	0	0	0	2	0
OG0000442	0	2	0	0	0	0	0	0	0
OG0000443	0	3	0	0	0	0	0	1	0
OG0000444	0	1	0	0	0	1	2	0	0
OG0000445	0	1	0	0	0	0	0	2	0
OG0000446	0	1	2	0	0	0	0	0	0
OG0000447	0	1	0	0	0	0	0	5	0
OG0000448	0	1	0	0	1	0	0	0	1
OG0000449	0	1	0	0	0	0	1	5	0
OG0000450	0	0	2	0	0	0	0	0	0
OG0000451	0	0	3	0	0	0	0	2	0
OG0000452	0	0	7	0	0	0	0	0	0
OG0000453	0	0	1	0	0	0	0	5	0
OG0000454	0	0	1	0	0	0	0	2	0
OG0000455	0	0	3	0	0	0	0	3	0
OG0000456	0	0	8	0	0	0	0	0	0
OG0000457	0	0	4	4	0	0	0	0	0
OG0000458	0	0	1	0	0	0	0	1	0
OG0000459	0	0	2	0	0	0	0	3	0
OG0000460	0	0	1	0	0	0	0	1	0
OG0000461	0	0	3	0	0	0	0	0	0
OG0000462	0	0	2	0	0	0	0	0	0
OG0000463	0	0	2	2	0	0	0	0	1
OG0000464	0	0	1	0	0	0	0	3	0
OG0000465	0	0	1	0	0	0	0	2	0
OG0000466	0	0	1	0	0	0	0	2	0
OG0000467	0	0	0	6	0	0	0	0	0
OG0000468	0	0	0	0	0	0	0	2	0
OG0000469	0	0	0	0	0	0	0	5	0
OG0000470	0	0	0	0	0	0	0	4	0
OG0000471	0	0	0	0	0	0	0	2	0
OG0000472	0	0	0	0	0	0	0	2	0
OG0000473	0	0	0	0	0	0	0	8	0
OG0000474	0	0	0	0	0	0	0	3	0
OG0000475	0	0	0	0	0	0	0	3	0
OG0000476	0	0	0	0	0	0	0	3	0
OG0000477	0	0	0	0	0	0	0	2	0
OG0000478	0	0	0	0	0	0	0	8	0
OG0000479	0	0	0	0	0	0	0	5	0
OG0000480	0	0	0	0	0	0	1	2	0
OG0000481	0	0	0	0	0	0	1	4	0
OG0000482	0	0	0	0	0	0	0	1	0
OG0000483	0	0	0	0	0	0	0	2	0
OG0000484	0	0	0	0	0	0	0	2	0
OG0000485	0	0	0	0	0	0	0	2	0
OG0000486	0	0	0	0	0	0	0	1	0
OG0000487	0	0	0	0	0	0	0	1	0
OG0000488	0	0	0	0	0	0	0	1	0
OG0000489	0	0	0	0	0	0	0	2	0
OG0000490	0	0	0	0	0	0	0	3	0
OG0000491	0	0	0	0	0	0	0	1	0
OG0000492	0	0	0	0	0	0	0	0	2
OG0000493	0	0	0	0	0	0	0	0	0
OG0000494	0	0	0	0	0	0	0	0	0
OG0000495	0	0	0	0	0	0	0	0	0
OG0000496	0	0	0	0	0	0	0	0	0
OG0000497	1	0	2	0	0	0	0	0	0
OG0000498	1	0	1	0	0	2	0	0	0
OG0000499	1	0	2	0	0	0	0	1	0
OG0000500	1	0	3	0	0	0	0	0	0
OG0000501	0	1	1	0	1	0	0	4	0
OG0000502	0	1	0	0	0	0	0	0	0
OG0000503	0	1	1	0	0	0	0	1	0
OG0000504	0	2	0	0	0	0	0	0	1
OG0000505	0	1	2	0	0	1	0	2	0
OG0000506	0	1	0	0	0	0	0	4	0
OG0000507	0	1	0	0	0	1	0	3	0
OG0000508	0	1	0	0	0	0	0	0	3
OG0000509	0	1	0	0	0	0	0	2	0
OG0000510	0	0	4	0	0	0	0	0	0
OG0000511	0	0	3	0	0	0	0	2	0
OG0000512	0	0	7	0	0	0	0	0	0
OG0000513	0	0	2	0	0	0	0	2	0
OG0000514	0	0	1	0	0	0	0	0	0
OG0000515	0	0	3	0	0	0	0	3	0
OG0000516	0	0	5	2	0	0	0	0	0
OG0000517	0	0	7	0	0	0	0	0	0
OG0000518	0	0	2	0	0	0	0	2	0
OG0000519	0	0	2	0	0	0	0	2	0
OG0000520	0	0	2	0	0	0	0	1	0
OG0000521	0	0	1	0	0	0	0	1	0
OG0000522	0	0	7	0	0	0	0	0	0
OG0000523	0	0	6	0	0	0	0	0	0
OG0000524	0	0	1	0	0	0	0	4	0
OG0000525	0	0	1	0	0	0	0	0	0
OG0000526	0	0	2	0	0	0	1	2	0
OG0000527	0	0	1	0	0	0	0	4	0
OG0000528	0	0	1	0	0	0	0	0	0
OG0000529	0	0	0	1	0	0	0	0	0
OG0000530	0	0	0	3	0	0	0	3	0
OG0000531	0	0	0	1	0	0	0	3	0
OG0000532	0	0	0	0	1	0	0	0	1
OG0000533	0	0	0	0	0	4	0	0	0
OG0000534	0	0	0	0	0	0	0	2	0
OG0000535	0	0	0	0	0	0	0	3	0
OG0000536	0	0	0	0	0	0	0	2	0
OG0000537	0	0	0	0	0	0	0	4	2
OG0000538	0	0	0	0	0	0	0	3	0
OG0000539	0	0	0	0	0	0	0	1	0
OG0000540	0	0	0	0	0	0	0	2	0
OG0000541	0	0	0	0	0	0	0	3	0
OG0000542	0	0	0	0	0	0	0	2	0
OG0000543	0	0	0	0	0	0	0	2	0
OG0000544	0	0	0	0	0	0	0	2	0
OG0000545	0	0	0	0	0	0	0	2	0
OG0000546	0	0	0	0	0	0	0	4	0
OG0000547	0	0	0	0	0	0	0	7	0
OG0000548	0	0	0	0	0	0	0	7	0
OG0000549	0	0	0	0	0	0	0	3	0
OG0000550	0	0	0	0	0	0	0	2	0
OG0000551	0	0	0	0	0	0	0	4	0
OG0000552	0	0	0	0	0	0	0	3	0
OG0000553	0	0	0	0	0	0	0	2	0
OG0000554	0	0	0	0	0	0	0	1	0
OG0000555	0	0	0	0	0	0	0	2	0
OG0000556	0	0	0	0	0	0	0	1	0
OG0000557	0	0	0	0	0	0	0	2	0
OG0000558	0	0	0	0	0	0	0	3	0
OG0000559	0	0	0	0	0	0	0	3	0
OG0000560	0	0	0	0	0	0	0	1	0
OG0000561	0	0	0	0	0	0	0	4	0
OG0000562	0	0	0	0	0	0	0	2	0
OG0000563	0	0	0	0	0	0	0	1	0
OG0000564	0	0	0	0	0	0	0	1	0
OG0000565	0	0	0	0	0	0	0	2	0
OG0000566	0	0	0	0	0	0	0	1	0
OG0000567	0	0	0	0	0	0	1	0	0
OG0000568	0	0	0	0	0	0	0	0	0
OG0000569	0	0	0	0	0	0	0	0	0
OG0000570	0	0	0	0	0	0	0	0	0
OG0000571	0	0	0	0	0	0	0	0	0
OG0000572	0	0	0	0	0	0	0	0	0
OG0000573	0	0	0	0	0	0	0	0	0
OG0000574	0	0	0	0	0	0	0	0	0
OG0000575	0	0	0	0	0	0	0	0	0
OG0000576	0	0	0	0	0	0	0	0	0
OG0000577	0	0	0	0	0	0	0	0	0
OG0000578	0	0	0	0	0	0	0	0	0
OG0000579	3	0	0	0	0	1	0	0	0
OG0000580	0	1	0	1	0	0	0	0	0
OG0000581	0	1	0	0	0	1	0	2	0
OG0000582	0	1	1	0	0	0	0	0	1
OG0000583	0	1	0	0	0	0	0	1	1
OG0000584	0	1	2	0	0	0	0	0	0
OG0000585	0	1	2	0	0	0	0	2	0
OG0000586	0	1	0	0	0	0	0	3	0
OG0000587	0	1	1	0	0	0	0	1	0
OG0000588	0	1	2	0	0	0	0	0	0
OG0000589	0	1	3	0	0	0	0	0	0
OG0000590	0	1	0	0	0	0	0	4	0
OG0000591	0	0	2	0	0	0	0	1	0
OG0000592	0	0	4	0	0	0	0	0	0
OG0000593	0	0	3	0	0	0	0	1	0
OG0000594	0	0	4	0	0	0	0	0	0
OG0000595	0	0	1	0	0	0	0	3	0
OG0000596	0	0	6	0	0	0	0	0	0
OG0000597	0	0	2	0	0	0	0	0	0
OG0000598	0	0	2	0	0	0	0	3	0
OG0000599	0	0	6	0	0	0	0	0	0
OG0000600	0	0	3	3	0	0	0	0	0
OG0000601	0	0	3	0	0	0	0	0	0
OG0000602	0	0	1	0	0	0	0	0	0
OG0000603	0	0	6	0	0	0	0	0	0
OG0000604	0	0	1	0	0	0	1	4	0
OG0000605	0	0	1	0	0	0	0	2	0
OG0000606	0	0	4	0	0	0	0	1	0
OG0000607	0	0	3	3	0	0	0	0	0
OG0000608	0	0	4	0	0	0	0	0	0
OG0000609	0	0	2	0	0	0	0	2	0
OG0000610	0	0	2	0	0	1	0	2	0
OG0000611	0	0	1	0	0	0	0	3	0
OG0000612	0	0	0	0	0	1	0	0	0
OG0000613	0	0	0	0	0	1	0	0	0
OG0000614	0	0	0	0	0	0	0	6	0
OG0000615	0	0	0	0	0	0	0	2	0
OG0000616	0	0	0	0	0	0	0	3	0
OG0000617	0	0	0	0	0	0	0	2	0
OG0000618	0	0	0	0	0	0	0	6	0
OG0000619	0	0	0	0	0	0	0	6	0
OG0000620	0	0	0	0	0	0	0	5	0
OG0000621	0	0	0	0	0	0	1	4	0
OG0000622	0	0	0	0	0	0	0	6	0
OG0000623	0	0	0	0	0	0	0	1	0
OG0000624	0	0	0	0	0	0	0	2	0
OG0000625	0	0	0	0	0	0	0	6	0
OG0000626	0	0	0	0	0	0	1	4	0
OG0000627	0	0	0	0	0	0	0	2	0
OG0000628	0	0	0	0	0	0	0	6	0
OG0000629	0	0	0	0	0	0	0	3	0
OG0000630	0	0	0	0	0	0	0	1	0
OG0000631	0	0	0	0	0	0	0	2	0
OG0000632	0	0	0	0	0	0	0	2	0
OG0000633	0	0	0	0	0	0	0	6	0
OG0000634	0	0	0	0	0	0	0	3	0
OG0000635	0	0	0	0	0	0	0	2	0
OG0000636	0	0	0	0	0	0	0	2	0
OG0000637	0	0	0	0	0	0	0	2	0
OG0000638	0	0	0	0	0	0	0	1	0
OG0000639	0	0	0	0	0	0	0	4	0
OG0000640	0	0	0	0	0	0	0	2	0
OG0000641	0	0	0	0	0	0	0	3	0
OG0000642	0	0	0	0	0	0	1	3	0
OG0000643	0	0	0	0	0	0	0	2	0
OG0000644	0	0	0	0	0	0	0	1	0
OG0000645	0	0	0	0	0	0	0	2	0
OG0000646	0	0	0	0	0	0	0	1	0
OG0000647	0	0	0	0	0	0	0	2	0
OG0000648	0	0	0	0	0	0	0	0	0
OG0000649	0	0	0	0	0	0	0	0	0
OG0000650	0	0	0	0	0	0	0	0	0
OG0000651	0	0	0	0	0	0	0	0	0
OG0000652	0	0	0	0	0	0	0	0	0
OG0000653	0	0	0	0	0	0	0	0	0
OG0000654	0	0	0	0	0	0	0	0	0
OG0000655	0	0	0	0	0	0	0	0	0
OG0000656	0	0	0	0	0	0	0	0	0
OG0000657	0	0	0	0	0	0	0	0	0
OG0000658	0	0	0	0	0	0	0	0	0
OG0000659	0	0	0	0	0	0	0	0	0
OG0000660	0	0	0	0	0	0	0	0	0
OG0000661	0	0	0	0	0	0	0	0	0
OG0000662	0	0	0	0	0	0	0	0	0
OG0000663	0	0	0	0	0	0	0	0	0
OG0000664	1	2	0	0	0	0	0	0	0
OG0000665	1	0	0	0	0	0	0	2	0
OG0000666	5	0	0	0	0	0	0	0	0
OG0000667	3	0	2	0	0	0	0	0	0
OG0000668	1	0	0	0	0	2	0	0	0
OG0000669	0	1	2	2	0	0	0	0	0
OG0000670	0	2	0	2	0	0	0	0	0
OG0000671	0	1	0	0	0	0	0	0	0
OG0000672	0	1	0	0	0	0	0	2	1
OG0000673	0	1	0	3	0	0	0	0	0
OG0000674	0	1	1	0	0	0	0	0	0
OG0000675	0	1	1	0	0	0	0	0	0
OG0000676	0	2	0	0	0	0	0	1	0
OG0000677	0	1	0	0	0	0	0	3	0
OG0000678	0	1	0	0	0	0	0	3	0
OG0000679	0	1	0	0	0	0	0	3	0
OG0000680	0	1	4	0	0	0	0	0	0
OG0000681	0	0	2	0	0	0	0	0	0
OG0000682	0	0	1	0	0	0	0	2	0
OG0000683	0	0	5	0	0	0	0	0	0
OG0000684	0	0	1	0	0	0	0	4	0
OG0000685	0	0	1	0	0	0	0	0	0
OG0000686	0	0	1	0	0	0	0	0	0
OG0000687	0	0	5	0	0	0	0	0	0
OG0000688	0	0	4	0	0	0	0	0	0
OG0000689	0	0	5	0	0	0	0	0	0
OG0000690	0	0	2	2	0	0	0	1	0
OG0000691	0	0	1	0	1	0	0	0	0
OG0000692	0	0	1	0	0	0	0	1	0
OG0000693	0	0	2	0	1	0	1	0	0
OG0000694	0	0	2	0	0	0	0	1	0
OG0000695	0	0	1	0	0	0	0	0	0
OG0000696	0	0	1	0	0	0	0	1	2
OG0000697	0	0	5	0	0	0	0	0	0
OG0000698	0	0	1	0	0	0	0	1	0
OG0000699	0	0	4	0	0	0	0	1	0
OG0000700	0	0	5	0	0	0	0	0	0
OG0000701	0	0	1	0	0	0	0	2	0
OG0000702	0	0	1	0	0	0	0	2	0
OG0000703	0	0	2	2	0	0	0	1	0
OG0000704	0	0	4	0	0	0	0	0	0
OG0000705	0	0	2	2	0	0	0	0	0
OG0000706	0	0	3	0	0	0	0	0	0
OG0000707	0	0	3	0	0	0	0	0	0
OG0000708	0	0	1	0	0	0	0	2	0
OG0000709	0	0	3	0	0	0	0	1	0
OG0000710	0	0	1	0	0	0	0	2	0
OG0000711	0	0	1	0	0	0	0	2	0
OG0000712	0	0	2	0	0	0	0	3	0
OG0000713	0	0	2	0	0	0	0	0	0
OG0000714	0	0	1	0	0	0	0	0	0
OG0000715	0	0	3	1	0	0	0	1	0
OG0000716	0	0	2	0	0	0	0	2	0
OG0000717	0	0	5	0	0	0	0	0	0
OG0000718	0	0	3	0	0	0	0	0	0
OG0000719	0	0	0	0	0	0	0	2	0
OG0000720	0	0	0	0	0	0	0	3	0
OG0000721	0	0	0	0	0	0	0	2	0
OG0000722	0	0	0	0	0	0	0	2	0
OG0000723	0	0	0	0	0	0	0	5	0
OG0000724	0	0	0	0	0	0	0	1	0
OG0000725	0	0	0	0	0	0	0	2	0
OG0000726	0	0	0	0	0	0	0	2	0
OG0000727	0	0	0	0	0	0	0	3	0
OG0000728	0	0	0	0	0	0	0	2	0
OG0000729	0	0	0	0	0	0	0	5	0
OG0000730	0	0	0	0	0	0	0	4	0
OG0000731	0	0	0	0	0	0	0	2	0
OG0000732	0	0	0	0	0	0	0	4	0
OG0000733	0	0	0	0	0	0	0	2	0
OG0000734	0	0	0	0	0	0	0	2	0
OG0000735	0	0	0	0	0	0	0	5	0
OG0000736	0	0	0	0	0	0	0	3	0
OG0000737	0	0	0	0	0	0	0	4	0
OG0000738	0	0	0	0	0	0	0	2	0
OG0000739	0	0	0	0	0	0	0	1	0
OG0000740	0	0	0	0	0	0	0	2	0
OG0000741	0	0	0	0	0	0	0	2	0
OG0000742	0	0	0	0	0	0	0	4	0
OG0000743	0	0	0	0	0	0	0	5	0
OG0000744	0	0	0	0	0	0	0	4	0
OG0000745	0	0	0	0	0	0	0	3	0
OG0000746	0	0	0	0	0	0	0	2	0
OG0000747	0	0	0	0	0	0	0	3	0
OG0000748	0	0	0	0	0	0	0	2	0
OG0000749	0	0	0	0	0	0	0	3	0
OG0000750	0	0	0	0	0	0	0	2	0
OG0000751	0	0	0	0	0	0	0	3	0
OG0000752	0	0	0	0	0	0	0	1	0
OG0000753	0	0	0	0	0	0	0	2	0
OG0000754	0	0	0	0	0	0	0	2	0
OG0000755	0	0	0	0	0	0	0	1	0
OG0000756	0	0	0	0	0	0	0	1	0
OG0000757	0	0	0	0	0	0	0	2	0
OG0000758	0	0	0	0	0	0	0	2	0
OG0000759	0	0	0	0	0	0	0	1	0
OG0000760	0	0	0	0	0	0	0	4	0
OG0000761	0	0	0	0	0	0	0	2	0
OG0000762	0	0	0	0	0	0	0	1	0
OG0000763	0	0	0	0	0	0	0	2	0
OG0000764	0	0	0	0	0	0	0	1	0
OG0000765	0	0	0	0	0	0	0	3	0
OG0000766	0	0	0	0	0	0	0	1	0
OG0000767	0	0	0	0	0	0	0	5	0
OG0000768	0	0	0	0	0	0	0	1	0
OG0000769	0	0	0	0	0	0	0	1	0
OG0000770	0	0	0	0	0	0	0	2	0
OG0000771	0	0	0	0	0	0	0	4	0
OG0000772	0	0	0	0	0	0	0	2	0
OG0000773	0	0	0	0	0	0	4	1	0
OG0000774	0	0	0	0	0	0	0	1	0
OG0000775	0	0	0	0	0	0	0	2	0
OG0000776	0	0	0	0	0	0	0	2	0
OG0000777	0	0	0	0	0	0	0	3	0
OG0000778	0	0	0	0	0	0	0	0	0
OG0000779	0	0	0	0	0	0	0	0	0
OG0000780	0	0	0	0	0	0	0	0	0
OG0000781	0	0	0	0	0	0	0	0	0
OG0000782	0	0	0	0	0	0	0	0	0
OG0000783	0	0	0	0	0	0	0	0	0
OG0000784	0	0	0	0	0	0	0	0	0
OG0000785	0	0	0	0	0	0	0	0	0
OG0000786	0	0	0	0	0	0	0	0	0
OG0000787	0	0	0	0	0	0	0	0	0
OG0000788	0	0	0	0	0	0	0	0	0
OG0000789	0	0	0	0	0	0	0	0	0
OG0000790	0	0	0	0	0	0	0	0	0
OG0000791	0	0	0	0	0	0	0	0	0
OG0000792	0	0	0	0	0	0	0	0	0
OG0000793	0	0	0	0	0	0	0	0	0
OG0000794	0	0	0	0	0	0	0	0	0
OG0000795	0	0	0	0	0	0	0	0	0
OG0000796	1	0	0	0	0	0	0	0	0
OG0000797	1	0	1	2	0	0	0	0	0
OG0000798	2	0	0	0	0	0	0	1	0
OG0000799	1	0	0	0	2	0	0	0	0
OG0000800	1	0	0	0	0	0	0	2	0
OG0000801	1	0	1	0	0	0	0	0	0
OG0000802	1	0	0	0	0	0	0	2	0
OG0000803	1	0	1	0	0	0	0	0	0
OG0000804	0	1	0	1	0	0	0	0	0
OG0000805	0	1	1	1	0	0	0	1	0
OG0000806	0	1	1	0	0	0	0	0	0
OG0000807	0	4	0	0	0	0	0	0	0
OG0000808	0	1	0	0	0	0	0	1	0
OG0000809	0	2	0	0	0	0	0	0	0
OG0000810	0	1	0	0	0	0	1	0	0
OG0000811	0	1	0	0	0	0	1	0	0
OG0000812	0	1	0	0	0	0	0	1	0
OG0000813	0	1	0	0	0	0	0	0	0
OG0000814	0	1	3	0	0	0	0	0	0
OG0000815	0	1	0	0	0	0	0	2	0
OG0000816	0	1	0	0	0	0	0	0	0
OG0000817	0	1	0	0	0	0	0	0	0
OG0000818	0	1	0	0	0	0	0	3	0
OG0000819	0	0	2	0	0	0	0	0	0
OG0000820	0	0	4	0	0	0	0	0	0
OG0000821	0	0	1	0	0	0	0	1	0
OG0000822	0	0	2	0	0	0	0	0	0
OG0000823	0	0	1	0	0	0	0	2	0
OG0000824	0	0	2	2	0	0	0	0	0
OG0000825	0	0	1	0	0	0	0	1	0
OG0000826	0	0	4	0	0	0	0	0	0
OG0000827	0	0	4	0	0	0	0	0	0
OG0000828	0	0	1	0	0	0	0	2	0
OG0000829	0	0	1	0	0	0	0	0	0
OG0000830	0	0	3	0	0	0	0	0	0
OG0000831	0	0	4	0	0	0	0	0	0
OG0000832	0	0	2	0	0	0	0	0	0
OG0000833	0	0	3	0	0	0	0	0	0
OG0000834	0	0	2	0	0	0	0	0	0
OG0000835	0	0	3	0	0	0	0	0	0
OG0000836	0	0	2	2	0	0	0	0	0
OG0000837	0	0	1	0	0	0	0	2	0
OG0000838	0	0	1	0	0	0	0	2	0
OG0000839	0	0	3	0	0	0	0	0	0
OG0000840	0	0	1	3	0	0	0	0	0
OG0000841	0	0	4	0	0	0	0	0	0
OG0000842	0	0	4	0	0	0	0	0	0
OG0000843	0	0	1	0	0	0	0	2	0
OG0000844	0	0	4	0	0	0	0	0	0
OG0000845	0	0	3	0	0	0	0	0	0
OG0000846	0	0	2	0	0	0	1	0	0
OG0000847	0	0	1	0	0	0	0	1	0
OG0000848	0	0	1	0	0	0	0	0	0
OG0000849	0	0	4	0	0	0	0	0	0
OG0000850	0	0	4	0	0	0	0	0	0
OG0000851	0	0	3	0	0	0	0	0	0
OG0000852	0	0	4	0	0	0	0	0	0
OG0000853	0	0	4	0	0	0	0	0	0
OG0000854	0	0	1	0	0	0	0	1	0
OG0000855	0	0	1	0	0	0	1	1	0
OG0000856	0	0	1	0	0	0	0	0	0
OG0000857	0	0	1	0	0	0	0	2	0
OG0000858	0	0	3	0	0	0	0	0	0
OG0000859	0	0	2	0	0	0	0	1	0
OG0000860	0	0	2	2	0	0	0	0	0
OG0000861	0	0	0	1	0	0	0	1	0
OG0000862	0	0	0	0	0	1	0	0	0
OG0000863	0	0	0	0	0	1	0	2	0
OG0000864	0	0	0	0	0	4	0	0	0
OG0000865	0	0	0	0	0	0	0	3	0
OG0000866	0	0	0	0	0	0	0	4	0
OG0000867	0	0	0	0	0	0	0	1	0
OG0000868	0	0	0	0	0	0	0	2	0
OG0000869	0	0	0	0	0	0	0	4	0
OG0000870	0	0	0	0	0	0	0	3	0
OG0000871	0	0	0	0	0	0	0	4	0
OG0000872	0	0	0	0	0	0	0	4	0
OG0000873	0	0	0	0	0	0	0	3	0
OG0000874	0	0	0	0	0	0	0	4	0
OG0000875	0	0	0	0	0	0	0	2	0
OG0000876	0	0	0	0	0	0	0	2	0
OG0000877	0	0	0	0	0	0	0	4	0
OG0000878	0	0	0	0	0	0	0	2	0
OG0000879	0	0	0	0	0	0	0	2	0
OG0000880	0	0	0	0	0	0	0	2	0
OG0000881	0	0	0	0	0	0	0	2	0
OG0000882	0	0	0	0	0	0	0	2	0
OG0000883	0	0	0	0	0	0	0	1	0
OG0000884	0	0	0	0	0	0	0	3	0
OG0000885	0	0	0	0	0	0	0	1	0
OG0000886	0	0	0	0	0	0	0	2	0
OG0000887	0	0	0	0	0	0	0	4	0
OG0000888	0	0	0	0	0	0	0	4	0
OG0000889	0	0	0	0	0	0	0	2	0
OG0000890	0	0	0	0	0	0	0	3	0
OG0000891	0	0	0	0	0	0	1	3	0
OG0000892	0	0	0	0	0	0	0	2	0
OG0000893	0	0	0	0	0	0	0	2	0
OG0000894	0	0	0	0	0	0	0	4	0
OG0000895	0	0	0	0	0	0	1	2	0
OG0000896	0	0	0	0	0	0	0	1	0
OG0000897	0	0	0	0	0	0	0	2	0
OG0000898	0	0	0	0	0	0	0	2	0
OG0000899	0	0	0	0	0	0	0	1	0
OG0000900	0	0	0	0	0	0	0	2	0
OG0000901	0	0	0	0	0	0	0	3	0
OG0000902	0	0	0	0	0	0	0	3	0
OG0000903	0	0	0	0	0	0	0	2	0
OG0000904	0	0	0	0	0	0	0	3	0
OG0000905	0	0	0	0	0	0	0	2	0
OG0000906	0	0	0	0	0	0	0	4	0
OG0000907	0	0	0	0	0	0	0	3	0
OG0000908	0	0	0	0	0	0	0	2	0
OG0000909	0	0	0	0	0	0	0	2	0
OG0000910	0	0	0	0	0	0	0	2	0
OG0000911	0	0	0	0	0	0	0	1	0
OG0000912	0	0	0	0	0	0	0	4	0
OG0000913	0	0	0	0	0	0	0	4	0
OG0000914	0	0	0	0	0	0	0	3	0
OG0000915	0	0	0	0	0	0	0	2	0
OG0000916	0	0	0	0	0	0	0	3	0
OG0000917	0	0	0	0	0	0	0	3	0
OG0000918	0	0	0	0	0	0	0	2	0
OG0000919	0	0	0	0	0	0	0	2	0
OG0000920	0	0	0	0	0	0	0	1	0
OG0000921	0	0	0	0	0	0	0	2	0
OG0000922	0	0	0	0	0	0	0	2	0
OG0000923	0	0	0	0	0	0	0	4	0
OG0000924	0	0	0	0	0	0	0	1	0
OG0000925	0	0	0	0	0	0	0	2	0
OG0000926	0	0	0	0	0	0	0	4	0
OG0000927	0	0	0	0	0	0	0	1	0
OG0000928	0	0	0	0	0	0	0	1	0
OG0000929	0	0	0	0	0	0	0	1	0
OG0000930	0	0	0	0	0	0	0	2	0
OG0000931	0	0	0	0	0	0	0	3	0
OG0000932	0	0	0	0	0	0	0	2	0
OG0000933	0	0	0	0	0	0	0	2	0
OG0000934	0	0	0	0	0	0	0	2	0
OG0000935	0	0	0	0	0	0	0	3	0
OG0000936	0	0	0	0	0	0	0	2	0
OG0000937	0	0	0	0	0	0	0	2	0
OG0000938	0	0	0	0	0	0	0	2	0
OG0000939	0	0	0	0	0	0	0	2	0
OG0000940	0	0	0	0	0	0	0	1	0
OG0000941	0	0	0	0	0	0	0	1	0
OG0000942	0	0	0	0	0	0	0	2	0
OG0000943	0	0	0	0	0	0	0	2	0
OG0000944	0	0	0	0	0	0	0	1	0
OG0000945	0	0	0	0	0	0	0	1	0
OG0000946	0	0	0	0	0	0	0	1	0
OG0000947	0	0	0	0	0	0	0	2	0
OG0000948	0	0	0	0	0	0	0	1	0
OG0000949	0	0	0	0	0	0	0	1	0
OG0000950	0	0	0	0	0	0	0	2	0
OG0000951	0	0	0	0	0	0	2	0	0
OG0000952	0	0	0	0	0	0	1	0	0
OG0000953	0	0	0	0	0	0	0	0	4
OG0000954	0	0	0	0	0	0	0	0	0
OG0000955	0	0	0	0	0	0	0	0	0
OG0000956	0	0	0	0	0	0	0	0	0
OG0000957	0	0	0	0	0	0	0	0	0
OG0000958	0	0	0	0	0	0	0	0	0
OG0000959	0	0	0	0	0	0	0	0	0
OG0000960	0	0	0	0	0	0	0	0	0
OG0000961	0	0	0	0	0	0	0	0	0
OG0000962	0	0	0	0	0	0	0	0	0
OG0000963	0	0	0	0	0	0	0	0	0
OG0000964	0	0	0	0	0	0	0	0	0
OG0000965	0	0	0	0	0	0	0	0	0
OG0000966	0	0	0	0	0	0	0	0	0
OG0000967	0	0	0	0	0	0	0	0	0
OG0000968	0	0	0	0	0	0	0	0	0
OG0000969	0	0	0	0	0	0	0	0	0
OG0000970	0	0	0	0	0	0	0	0	0
OG0000971	0	0	0	0	0	0	0	0	0
OG0000972	0	0	0	0	0	0	0	0	0
OG0000973	0	0	0	0	0	0	0	0	0
OG0000974	0	0	0	0	0	0	0	0	0
OG0000975	0	0	0	0	0	0	0	0	0
OG0000976	1	0	2	0	0	0	0	0	0
OG0000977	1	0	0	0	0	0	0	0	0
OG0000978	1	0	2	0	0	0	0	0	0
OG0000979	1	0	0	0	0	0	0	1	0
OG0000980	3	0	0	0	0	0	0	0	0
OG0000981	1	0	2	0	0	0	0	0	0
OG0000982	1	0	0	0	1	0	0	0	0
OG0000983	1	0	0	0	0	0	0	0	0
OG0000984	1	0	0	0	0	0	0	0	0
OG0000985	0	1	1	1	0	0	0	0	0
OG0000986	0	2	0	0	0	0	0	1	0
OG0000987	0	1	0	1	0	0	0	0	1
OG0000988	0	1	0	0	0	0	0	0	1
OG0000989	0	1	1	0	0	0	0	0	0
OG0000990	0	1	0	0	0	0	0	0	0
OG0000991	0	1	2	0	0	0	0	0	0
OG0000992	0	1	0	0	0	0	0	0	0
OG0000993	0	1	1	0	0	0	0	0	0
OG0000994	0	1	0	0	0	1	0	1	0
OG0000995	0	1	0	0	0	0	0	0	0
OG0000996	0	1	0	0	0	0	0	0	0
OG0000997	0	2	0	0	0	0	0	0	0
OG0000998	0	1	0	0	0	0	0	0	0
OG0000999	0	1	0	0	0	0	0	1	0
OG0001000	0	0	2	0	0	0	0	0	0
OG0001001	0	0	1	0	0	0	0	1	0
OG0001002	0	0	3	0	0	0	0	0	0
OG0001003	0	0	1	0	0	0	1	0	0
OG0001004	0	0	2	1	0	0	0	0	0
OG0001005	0	0	2	0	0	0	0	0	0
OG0001006	0	0	1	0	0	0	0	0	1
OG0001007	0	0	2	1	0	0	0	0	0
OG0001008	0	0	3	0	0	0	0	0	0
OG0001009	0	0	2	0	0	0	0	1	0
OG0001010	0	0	2	0	0	0	0	1	0
OG0001011	0	0	1	1	0	0	0	0	0
OG0001012	0	0	3	0	0	0	0	0	0
OG0001013	0	0	1	0	0	0	0	0	0
OG0001014	0	0	3	0	0	0	0	0	0
OG0001015	0	0	2	0	0	0	0	0	0
OG0001016	0	0	2	0	0	0	0	0	0
OG0001017	0	0	3	0	0	0	0	0	0
OG0001018	0	0	3	0	0	0	0	0	0
OG0001019	0	0	3	0	0	0	0	0	0
OG0001020	0	0	2	0	0	0	0	0	0
OG0001021	0	0	3	0	0	0	0	0	0
OG0001022	0	0	3	0	0	0	0	0	0
OG0001023	0	0	3	0	0	0	0	0	0
OG0001024	0	0	3	0	0	0	0	0	0
OG0001025	0	0	2	0	0	0	0	0	0
OG0001026	0	0	1	0	0	0	0	0	0
OG0001027	0	0	3	0	0	0	0	0	0
OG0001028	0	0	2	0	0	0	0	0	0
OG0001029	0	0	2	0	0	0	0	1	0
OG0001030	0	0	3	0	0	0	0	0	0
OG0001031	0	0	1	0	0	0	0	0	0
OG0001032	0	0	1	0	0	0	0	0	0
OG0001033	0	0	2	0	0	0	0	1	0
OG0001034	0	0	3	0	0	0	0	0	0
OG0001035	0	0	2	0	0	0	0	0	0
OG0001036	0	0	3	0	0	0	0	0	0
OG0001037	0	0	3	0	0	0	0	0	0
OG0001038	0	0	1	0	0	0	0	2	0
OG0001039	0	0	1	0	0	0	0	0	0
OG0001040	0	0	2	0	0	0	0	0	0
OG0001041	0	0	0	0	0	0	0	2	0
OG0001042	0	0	0	0	0	0	0	2	0
OG0001043	0	0	0	0	0	0	0	2	0
OG0001044	0	0	0	0	0	0	0	3	0
OG0001045	0	0	0	0	0	0	0	2	0
OG0001046	0	0	0	0	0	0	0	2	0
OG0001047	0	0	0	0	0	0	0	2	0
OG0001048	0	0	0	0	0	0	0	1	0
OG0001049	0	0	0	0	0	0	0	2	0
OG0001050	0	0	0	0	0	0	0	2	0
OG0001051	0	0	0	0	0	0	0	3	0
OG0001052	0	0	0	0	0	0	0	1	0
OG0001053	0	0	0	0	0	0	0	3	0
OG0001054	0	0	0	0	0	0	0	2	0
OG0001055	0	0	0	0	0	0	0	2	0
OG0001056	0	0	0	0	0	0	0	3	0
OG0001057	0	0	0	0	0	0	0	3	0
OG0001058	0	0	0	0	0	0	0	3	0
OG0001059	0	0	0	0	0	0	0	2	0
OG0001060	0	0	0	0	0	0	0	2	0
OG0001061	0	0	0	0	0	0	0	2	0
OG0001062	0	0	0	0	0	0	0	3	0
OG0001063	0	0	0	0	0	0	0	2	0
OG0001064	0	0	0	0	0	0	0	1	0
OG0001065	0	0	0	0	0	0	0	2	0
OG0001066	0	0	0	0	0	0	0	1	0
OG0001067	0	0	0	0	0	0	0	2	0
OG0001068	0	0	0	0	0	0	0	2	0
OG0001069	0	0	0	0	0	0	0	1	0
OG0001070	0	0	0	0	0	0	0	3	0
OG0001071	0	0	0	0	0	0	0	2	0
OG0001072	0	0	0	0	0	0	0	3	0
OG0001073	0	0	0	0	0	0	0	1	0
OG0001074	0	0	0	0	0	0	0	2	0
OG0001075	0	0	0	0	0	0	0	3	0
OG0001076	0	0	0	0	0	0	0	3	0
OG0001077	0	0	0	0	0	0	0	1	0
OG0001078	0	0	0	0	0	0	0	3	0
OG0001079	0	0	0	0	0	0	0	2	0
OG0001080	0	0	0	0	0	0	0	2	0
OG0001081	0	0	0	0	0	0	0	1	0
OG0001082	0	0	0	0	0	0	0	3	0
OG0001083	0	0	0	0	0	0	0	2	0
OG0001084	0	0	0	0	0	0	0	2	0
OG0001085	0	0	0	0	0	0	0	3	0
OG0001086	0	0	0	0	0	0	0	2	0
OG0001087	0	0	0	0	0	0	0	2	0
OG0001088	0	0	0	0	0	0	0	2	0
OG0001089	0	0	0	0	0	0	0	3	0
OG0001090	0	0	0	0	0	0	0	2	0
OG0001091	0	0	0	0	0	0	0	3	0
OG0001092	0	0	0	0	0	0	0	2	0
OG0001093	0	0	0	0	0	0	0	2	0
OG0001094	0	0	0	0	0	0	0	2	0
OG0001095	0	0	0	0	0	0	0	2	0
OG0001096	0	0	0	0	0	0	0	1	0
OG0001097	0	0	0	0	0	0	0	2	0
OG0001098	0	0	0	0	0	0	0	1	0
OG0001099	0	0	0	0	0	0	0	3	0
OG0001100	0	0	0	0	0	0	0	2	0
OG0001101	0	0	0	0	0	0	0	2	0
OG0001102	0	0	0	0	0	0	0	3	0
OG0001103	0	0	0	0	0	0	0	2	0
OG0001104	0	0	0	0	0	0	0	3	0
OG0001105	0	0	0	0	0	0	0	3	0
OG0001106	0	0	0	0	0	0	0	2	0
OG0001107	0	0	0	0	0	0	0	3	0
OG0001108	0	0	0	0	0	0	0	1	0
OG0001109	0	0	0	0	0	0	0	3	0
OG0001110	0	0	0	0	0	0	0	3	0
OG0001111	0	0	0	0	0	0	0	2	0
OG0001112	0	0	0	0	0	0	0	2	0
OG0001113	0	0	0	0	0	0	0	1	0
OG0001114	0	0	0	0	0	0	0	1	0
OG0001115	0	0	0	0	0	0	0	1	0
OG0001116	0	0	0	0	0	0	0	1	0
OG0001117	0	0	0	0	0	0	0	3	0
OG0001118	0	0	0	0	0	0	0	1	0
OG0001119	0	0	0	0	0	0	0	2	0
OG0001120	0	0	0	0	0	0	0	3	0
OG0001121	0	0	0	0	0	0	0	2	0
OG0001122	0	0	0	0	0	0	0	3	0
OG0001123	0	0	0	0	0	0	0	1	0
OG0001124	0	0	0	0	0	0	0	2	0
OG0001125	0	0	0	0	0	0	0	1	0
OG0001126	0	0	0	0	0	0	0	1	0
OG0001127	0	0	0	0	0	0	0	3	0
OG0001128	0	0	0	0	0	0	0	1	0
OG0001129	0	0	0	0	0	0	0	3	0
OG0001130	0	0	0	0	0	0	0	1	0
OG0001131	0	0	0	0	0	0	0	2	0
OG0001132	0	0	0	0	0	0	0	2	0
OG0001133	0	0	0	0	0	0	0	2	0
OG0001134	0	0	0	0	0	0	0	1	0
OG0001135	0	0	0	0	0	0	0	2	0
OG0001136	0	0	0	0	0	0	0	1	0
OG0001137	0	0	0	0	0	0	0	1	0
OG0001138	0	0	0	0	0	0	0	2	0
OG0001139	0	0	0	0	0	0	0	1	0
OG0001140	0	0	0	0	0	0	0	1	0
OG0001141	0	0	0	0	0	0	0	2	0
OG0001142	0	0	0	0	0	0	0	1	0
OG0001143	0	0	0	0	0	0	0	1	0
OG0001144	0	0	0	0	0	0	0	2	0
OG0001145	0	0	0	0	0	0	0	3	0
OG0001146	0	0	0	0	0	0	0	3	0
OG0001147	0	0	0	0	0	0	0	2	0
OG0001148	0	0	0	0	0	0	0	2	0
OG0001149	0	0	0	0	0	0	0	2	0
OG0001150	0	0	0	0	0	0	0	1	0
OG0001151	0	0	0	0	0	0	0	2	0
OG0001152	0	0	0	0	0	0	0	2	0
OG0001153	0	0	0	0	0	0	0	1	0
OG0001154	0	0	0	0	0	0	0	1	0
OG0001155	0	0	0	0	0	0	0	3	0
OG0001156	0	0	0	0	0	0	0	2	0
OG0001157	0	0	0	0	0	0	0	1	0
OG0001158	0	0	0	0	0	0	0	3	0
OG0001159	0	0	0	0	0	0	0	2	0
OG0001160	0	0	0	0	0	0	0	1	0
OG0001161	0	0	0	0	0	0	1	2	0
OG0001162	0	0	0	0	0	0	1	0	0
OG0001163	0	0	0	0	0	0	3	0	0
OG0001164	0	0	0	0	0	0	1	0	0
OG0001165	0	0	0	0	0	0	0	0	1
OG0001166	0	0	0	0	0	0	0	0	1
OG0001167	0	0	0	0	0	0	0	0	0
OG0001168	0	0	0	0	0	0	0	0	0
OG0001169	0	0	0	0	0	0	0	0	0
OG0001170	0	0	0	0	0	0	0	0	0
OG0001171	0	0	0	0	0	0	0	0	0
OG0001172	0	0	0	0	0	0	0	0	0
OG0001173	0	0	0	0	0	0	0	0	0
OG0001174	0	0	0	0	0	0	0	0	0
OG0001175	0	0	0	0	0	0	0	0	0
OG0001176	0	0	0	0	0	0	0	0	0
OG0001177	0	0	0	0	0	0	0	0	0
OG0001178	0	0	0	0	0	0	0	0	0
OG0001179	0	0	0	0	0	0	0	0	0
OG0001180	0	0	0	0	0	0	0	0	0
OG0001181	0	0	0	0	0	0	0	0	0
OG0001182	0	0	0	0	0	0	0	0	0
OG0001183	0	0	0	0	0	0	0	0	0
OG0001184	0	0	0	0	0	0	0	0	0
OG0001185	0	0	0	0	0	0	0	0	0
OG0001186	0	0	0	0	0	0	0	0	0
OG0001187	0	0	0	0	0	0	0	0	0
OG0001188	0	0	0	0	0	0	0	0	0
OG0001189	0	0	0	0	0	0	0	0	0
OG0001190	0	0	0	0	0	0	0	0	0
OG0001191	0	0	0	0	0	0	0	0	0
OG0001192	0	0	0	0	0	0	0	0	0
OG0001193	0	0	0	0	0	0	0	0	0
OG0001194	0	0	0	0	0	0	0	0	0
OG0001195	0	0	0	0	0	0	0	0	0
OG0001196	0	0	0	0	0	0	0	0	0
OG0001197	0	0	0	0	0	0	0	0	0
OG0001198	0	0	0	0	0	0	0	0	0
OG0001199	0	0	0	0	0	0	0	0	0
OG0001200	0	0	0	0	0	0	0	0	0
OG0001201	0	0	0	0	0	0	0	0	0
OG0001202	0	0	0	0	0	0	0	0	0
OG0001203	0	0	0	0	0	0	0	0	0
OG0001204	0	0	0	0	0	0	0	0	0
OG0001205	0	0	0	0	0	0	0	0	0
OG0001206	0	0	0	0	0	0	0	0	0
OG0001207	0	0	0	0	0	0	0	0	0
OG0001208	0	0	0	0	0	0	0	0	0
OG0001209	0	0	0	0	0	0	0	0	0
OG0001210	0	0	0	0	0	0	0	0	0
OG0001211	0	0	0	0	0	0	0	0	0
OG0001212	0	0	0	0	0	0	0	0	0
OG0001213	0	0	0	0	0	0	0	0	0
OG0001214	0	0	0	0	0	0	0	0	0
OG0001215	0	0	0	0	0	0	0	0	0
OG0001216	0	0	0	0	0	0	0	0	0
OG0001217	0	0	0	0	0	0	0	0	0
OG0001218	0	0	0	0	0	0	0	0	0
OG0001219	0	0	0	0	0	0	0	0	0
OG0001220	0	0	0	0	0	0	0	0	0
OG0001221	0	0	0	0	0	0	0	0	0
OG0001222	0	0	0	0	0	0	0	0	0
OG0001223	0	0	0	0	0	0	0	0	0
OG0001224	1	0	1	0	0	0	0	0	0
OG0001225	1	0	0	0	0	0	0	1	0
OG0001226	1	0	0	0	0	0	0	0	0
OG0001227	2	0	0	0	0	0	0	0	0
OG0001228	1	0	0	0	0	0	0	1	0
OG0001229	1	0	0	0	0	0	0	1	0
OG0001230	2	0	0	0	0	0	0	0	0
OG0001231	2	0	0	0	0	0	0	0	0
OG0001232	1	0	0	0	0	0	0	0	1
OG0001233	1	0	0	0	0	0	0	1	0
OG0001234	0	1	0	0	0	0	0	0	0
OG0001235	0	1	1	0	0	0	0	0	0
OG0001236	0	1	0	0	0	0	1	0	0
OG0001237	0	1	0	0	0	0	0	0	0
OG0001238	0	2	0	0	0	0	0	0	0
OG0001239	0	1	0	0	0	0	1	0	0
OG0001240	0	1	0	0	0	0	0	0	0
OG0001241	0	1	0	0	0	0	0	0	0
OG0001242	0	1	0	0	0	0	0	0	0
OG0001243	0	1	0	0	0	0	0	1	0
OG0001244	0	1	0	0	0	0	0	0	0
OG0001245	0	0	2	0	0	0	0	0	0
OG0001246	0	0	1	1	0	0	0	0	0
OG0001247	0	0	1	1	0	0	0	0	0
OG0001248	0	0	1	0	0	0	0	1	0
OG0001249	0	0	1	0	0	0	0	0	0
OG0001250	0	0	1	1	0	0	0	0	0
OG0001251	0	0	2	0	0	0	0	0	0
OG0001252	0	0	2	0	0	0	0	0	0
OG0001253	0	0	1	1	0	0	0	0	0
OG0001254	0	0	2	0	0	0	0	0	0
OG0001255	0	0	1	1	0	0	0	0	0
OG0001256	0	0	1	1	0	0	0	0	0
OG0001257	0	0	1	0	0	0	0	0	0
OG0001258	0	0	1	0	0	0	0	0	0
OG0001259	0	0	2	0	0	0	0	0	0
OG0001260	0	0	1	1	0	0	0	0	0
OG0001261	0	0	2	0	0	0	0	0	0
OG0001262	0	0	1	1	0	0	0	0	0
OG0001263	0	0	1	1	0	0	0	0	0
OG0001264	0	0	1	0	0	0	0	0	0
OG0001265	0	0	2	0	0	0	0	0	0
OG0001266	0	0	2	0	0	0	0	0	0
OG0001267	0	0	2	0	0	0	0	0	0
OG0001268	0	0	1	1	0	0	0	0	0
OG0001269	0	0	1	1	0	0	0	0	0
OG0001270	0	0	1	1	0	0	0	0	0
OG0001271	0	0	2	0	0	0	0	0	0
OG0001272	0	0	1	0	0	0	0	0	0
OG0001273	0	0	1	0	0	0	0	0	0
OG0001274	0	0	1	1	0	0	0	0	0
OG0001275	0	0	1	1	0	0	0	0	0
OG0001276	0	0	2	0	0	0	0	0	0
OG0001277	0	0	2	0	0	0	0	0	0
OG0001278	0	0	2	0	0	0	0	0	0
OG0001279	0	0	1	1	0	0	0	0	0
OG0001280	0	0	2	0	0	0	0	0	0
OG0001281	0	0	2	0	0	0	0	0	0
OG0001282	0	0	1	1	0	0	0	0	0
OG0001283	0	0	1	1	0	0	0	0	0
OG0001284	0	0	2	0	0	0	0	0	0
OG0001285	0	0	2	0	0	0	0	0	0
OG0001286	0	0	2	0	0	0	0	0	0
OG0001287	0	0	1	1	0	0	0	0	0
OG0001288	0	0	1	1	0	0	0	0	0
OG0001289	0	0	2	0	0	0	0	0	0
OG0001290	0	0	1	0	0	0	0	0	0
OG0001291	0	0	2	0	0	0	0	0	0
OG0001292	0	0	1	0	0	0	0	0	0
OG0001293	0	0	1	0	0	0	1	0	0
OG0001294	0	0	1	0	0	0	1	0	0
OG0001295	0	0	2	0	0	0	0	0	0
OG0001296	0	0	1	1	0	0	0	0	0
OG0001297	0	0	2	0	0	0	0	0	0
OG0001298	0	0	1	0	0	0	0	0	0
OG0001299	0	0	1	0	0	0	0	0	0
OG0001300	0	0	2	0	0	0	0	0	0
OG0001301	0	0	2	0	0	0	0	0	0
OG0001302	0	0	1	1	0	0	0	0	0
OG0001303	0	0	2	0	0	0	0	0	0
OG0001304	0	0	2	0	0	0	0	0	0
OG0001305	0	0	1	0	0	0	0	0	0
OG0001306	0	0	2	0	0	0	0	0	0
OG0001307	0	0	2	0	0	0	0	0	0
OG0001308	0	0	2	0	0	0	0	0	0
OG0001309	0	0	1	0	0	0	0	0	0
OG0001310	0	0	2	0	0	0	0	0	0
OG0001311	0	0	2	0	0	0	0	0	0
OG0001312	0	0	1	1	0	0	0	0	0
OG0001313	0	0	1	0	0	0	0	0	0
OG0001314	0	0	2	0	0	0	0	0	0
OG0001315	0	0	1	0	0	0	0	0	0
OG0001316	0	0	1	0	0	0	1	0	0
OG0001317	0	0	2	0	0	0	0	0	0
OG0001318	0	0	1	0	0	0	0	0	0
OG0001319	0	0	2	0	0	0	0	0	0
OG0001320	0	0	2	0	0	0	0	0	0
OG0001321	0	0	2	0	0	0	0	0	0
OG0001322	0	0	1	0	0	0	0	0	0
OG0001323	0	0	1	1	0	0	0	0	0
OG0001324	0	0	1	1	0	0	0	0	0
OG0001325	0	0	2	0	0	0	0	0	0
OG0001326	0	0	2	0	0	0	0	0	0
OG0001327	0	0	1	0	0	0	0	1	0
OG0001328	0	0	2	0	0	0	0	0	0
OG0001329	0	0	1	0	0	0	0	0	0
OG0001330	0	0	0	1	0	0	0	0	1
OG0001331	0	0	0	0	1	0	0	0	1
OG0001332	0	0	0	0	1	0	0	1	0
OG0001333	0	0	0	0	1	0	0	0	0
OG0001334	0	0	0	0	0	1	1	0	0
OG0001335	0	0	0	0	0	1	0	0	0
OG0001336	0	0	0	0	0	2	0	0	0
OG0001337	0	0	0	0	0	1	1	0	0
OG0001338	0	0	0	0	0	1	0	0	0
OG0001339	0	0	0	0	0	1	1	0	0
OG0001340	0	0	0	0	0	0	0	2	0
OG0001341	0	0	0	0	0	0	0	2	0
OG0001342	0	0	0	0	0	0	0	2	0
OG0001343	0	0	0	0	0	0	0	2	0
OG0001344	0	0	0	0	0	0	0	2	0
OG0001345	0	0	0	0	0	0	0	2	0
OG0001346	0	0	0	0	0	0	0	2	0
OG0001347	0	0	0	0	0	0	0	1	0
OG0001348	0	0	0	0	0	0	0	2	0
OG0001349	0	0	0	0	0	0	0	2	0
OG0001350	0	0	0	0	0	0	0	2	0
OG0001351	0	0	0	0	0	0	0	2	0
OG0001352	0	0	0	0	0	0	0	1	0
OG0001353	0	0	0	0	0	0	0	1	0
OG0001354	0	0	0	0	0	0	0	2	0
OG0001355	0	0	0	0	0	0	0	2	0
OG0001356	0	0	0	0	0	0	0	2	0
OG0001357	0	0	0	0	0	0	0	1	0
OG0001358	0	0	0	0	0	0	0	2	0
OG0001359	0	0	0	0	0	0	0	1	0
OG0001360	0	0	0	0	0	0	0	1	0
OG0001361	0	0	0	0	0	0	0	2	0
OG0001362	0	0	0	0	0	0	0	1	0
OG0001363	0	0	0	0	0	0	0	2	0
OG0001364	0	0	0	0	0	0	0	1	0
OG0001365	0	0	0	0	0	0	0	2	0
OG0001366	0	0	0	0	0	0	0	2	0
OG0001367	0	0	0	0	0	0	0	1	0
OG0001368	0	0	0	0	0	0	0	2	0
OG0001369	0	0	0	0	0	0	0	1	0
OG0001370	0	0	0	0	0	0	0	2	0
OG0001371	0	0	0	0	0	0	1	1	0
OG0001372	0	0	0	0	0	0	0	2	0
OG0001373	0	0	0	0	0	0	0	1	0
OG0001374	0	0	0	0	0	0	0	2	0
OG0001375	0	0	0	0	0	0	0	2	0
OG0001376	0	0	0	0	0	0	0	1	0
OG0001377	0	0	0	0	0	0	0	1	0
OG0001378	0	0	0	0	0	0	0	2	0
OG0001379	0	0	0	0	0	0	0	2	0
OG0001380	0	0	0	0	0	0	0	1	0
OG0001381	0	0	0	0	0	0	0	1	0
OG0001382	0	0	0	0	0	0	0	1	0
OG0001383	0	0	0	0	0	0	0	1	0
OG0001384	0	0	0	0	0	0	0	2	0
OG0001385	0	0	0	0	0	0	0	2	0
OG0001386	0	0	0	0	0	0	0	2	0
OG0001387	0	0	0	0	0	0	0	1	0
OG0001388	0	0	0	0	0	0	0	1	0
OG0001389	0	0	0	0	0	0	0	2	0
OG0001390	0	0	0	0	0	0	0	2	0
OG0001391	0	0	0	0	0	0	0	2	0
OG0001392	0	0	0	0	0	0	0	1	0
OG0001393	0	0	0	0	0	0	0	1	0
OG0001394	0	0	0	0	0	0	0	2	0
OG0001395	0	0	0	0	0	0	0	2	0
OG0001396	0	0	0	0	0	0	0	1	0
OG0001397	0	0	0	0	0	0	0	2	0
OG0001398	0	0	0	0	0	0	0	2	0
OG0001399	0	0	0	0	0	0	0	2	0
OG0001400	0	0	0	0	0	0	0	2	0
OG0001401	0	0	0	0	0	0	0	2	0
OG0001402	0	0	0	0	0	0	0	1	0
OG0001403	0	0	0	0	0	0	0	2	0
OG0001404	0	0	0	0	0	0	0	2	0
OG0001405	0	0	0	0	0	0	0	1	0
OG0001406	0	0	0	0	0	0	0	2	0
OG0001407	0	0	0	0	0	0	0	2	0
OG0001408	0	0	0	0	0	0	0	2	0
OG0001409	0	0	0	0	0	0	0	2	0
OG0001410	0	0	0	0	0	0	0	2	0
OG0001411	0	0	0	0	0	0	0	2	0
OG0001412	0	0	0	0	0	0	0	1	0
OG0001413	0	0	0	0	0	0	0	2	0
OG0001414	0	0	0	0	0	0	0	2	0
OG0001415	0	0	0	0	0	0	0	2	0
OG0001416	0	0	0	0	0	0	0	1	0
OG0001417	0	0	0	0	0	0	0	2	0
OG0001418	0	0	0	0	0	0	0	2	0
OG0001419	0	0	0	0	0	0	0	1	0
OG0001420	0	0	0	0	0	0	0	2	0
OG0001421	0	0	0	0	0	0	0	2	0
OG0001422	0	0	0	0	0	0	0	2	0
OG0001423	0	0	0	0	0	0	0	1	0
OG0001424	0	0	0	0	0	0	0	2	0
OG0001425	0	0	0	0	0	0	0	2	0
OG0001426	0	0	0	0	0	0	0	2	0
OG0001427	0	0	0	0	0	0	0	1	0
OG0001428	0	0	0	0	0	0	0	1	0
OG0001429	0	0	0	0	0	0	0	1	0
OG0001430	0	0	0	0	0	0	0	2	0
OG0001431	0	0	0	0	0	0	0	1	0
OG0001432	0	0	0	0	0	0	0	1	0
OG0001433	0	0	0	0	0	0	0	1	0
OG0001434	0	0	0	0	0	0	0	1	0
OG0001435	0	0	0	0	0	0	0	2	0
OG0001436	0	0	0	0	0	0	0	2	0
OG0001437	0	0	0	0	0	0	0	1	0
OG0001438	0	0	0	0	0	0	0	2	0
OG0001439	0	0	0	0	0	0	0	1	0
OG0001440	0	0	0	0	0	0	0	2	0
OG0001441	0	0	0	0	0	0	0	1	0
OG0001442	0	0	0	0	0	0	0	1	0
OG0001443	0	0	0	0	0	0	0	1	0
OG0001444	0	0	0	0	0	0	0	2	0
OG0001445	0	0	0	0	0	0	0	2	0
OG0001446	0	0	0	0	0	0	0	2	0
OG0001447	0	0	0	0	0	0	0	2	0
OG0001448	0	0	0	0	0	0	0	2	0
OG0001449	0	0	0	0	0	0	0	1	0
OG0001450	0	0	0	0	0	0	0	2	0
OG0001451	0	0	0	0	0	0	0	1	1
OG0001452	0	0	0	0	0	0	0	2	0
OG0001453	0	0	0	0	0	0	0	2	0
OG0001454	0	0	0	0	0	0	0	2	0
OG0001455	0	0	0	0	0	0	0	2	0
OG0001456	0	0	0	0	0	0	0	1	0
OG0001457	0	0	0	0	0	0	0	2	0
OG0001458	0	0	0	0	0	0	0	2	0
OG0001459	0	0	0	0	0	0	0	1	0
OG0001460	0	0	0	0	0	0	0	2	0
OG0001461	0	0	0	0	0	0	0	2	0
OG0001462	0	0	0	0	0	0	0	1	0
OG0001463	0	0	0	0	0	0	0	1	0
OG0001464	0	0	0	0	0	0	0	2	0
OG0001465	0	0	0	0	0	0	0	2	0
OG0001466	0	0	0	0	0	0	0	1	0
OG0001467	0	0	0	0	0	0	0	1	0
OG0001468	0	0	0	0	0	0	0	2	0
OG0001469	0	0	0	0	0	0	0	1	0
OG0001470	0	0	0	0	0	0	0	1	0
OG0001471	0	0	0	0	0	0	0	1	0
OG0001472	0	0	0	0	0	0	0	1	0
OG0001473	0	0	0	0	0	0	0	1	0
OG0001474	0	0	0	0	0	0	0	1	0
OG0001475	0	0	0	0	0	0	0	1	0
OG0001476	0	0	0	0	0	0	0	1	0
OG0001477	0	0	0	0	0	0	0	2	0
OG0001478	0	0	0	0	0	0	0	1	0
OG0001479	0	0	0	0	0	0	0	2	0
OG0001480	0	0	0	0	0	0	0	2	0
OG0001481	0	0	0	0	0	0	0	1	0
OG0001482	0	0	0	0	0	0	0	2	0
OG0001483	0	0	0	0	0	0	0	1	0
OG0001484	0	0	0	0	0	0	0	1	0
OG0001485	0	0	0	0	0	0	0	2	0
OG0001486	0	0	0	0	0	0	0	1	0
OG0001487	0	0	0	0	0	0	0	2	0
OG0001488	0	0	0	0	0	0	0	2	0
OG0001489	0	0	0	0	0	0	0	2	0
OG0001490	0	0	0	0	0	0	0	1	0
OG0001491	0	0	0	0	0	0	0	1	0
OG0001492	0	0	0	0	0	0	0	2	0
OG0001493	0	0	0	0	0	0	0	1	1
OG0001494	0	0	0	0	0	0	0	1	0
OG0001495	0	0	0	0	0	0	0	2	0
OG0001496	0	0	0	0	0	0	0	2	0
OG0001497	0	0	0	0	0	0	0	2	0
OG0001498	0	0	0	0	0	0	0	1	0
OG0001499	0	0	0	0	0	0	0	1	0
OG0001500	0	0	0	0	0	0	0	2	0
OG0001501	0	0	0	0	0	0	0	1	0
OG0001502	0	0	0	0	0	0	2	0	0
OG0001503	0	0	0	0	0	0	2	0	0
OG0001504	0	0	0	0	0	0	1	0	0
OG0001505	0	0	0	0	0	0	1	0	0
OG0001506	0	0	0	0	0	0	2	0	0
OG0001507	0	0	0	0	0	0	1	0	0
OG0001508	0	0	0	0	0	0	2	0	0
OG0001509	0	0	0	0	0	0	1	0	0
OG0001510	0	0	0	0	0	0	1	0	0
OG0001511	0	0	0	0	0	0	0	0	0
OG0001512	0	0	0	0	0	0	0	0	0
OG0001513	0	0	0	0	0	0	0	0	0
OG0001514	0	0	0	0	0	0	0	0	0
OG0001515	0	0	0	0	0	0	0	0	0
OG0001516	0	0	0	0	0	0	0	0	0
OG0001517	0	0	0	0	0	0	0	0	0
OG0001518	0	0	0	0	0	0	0	0	0
OG0001519	0	0	0	0	0	0	0	0	0
OG0001520	0	0	0	0	0	0	0	0	0
OG0001521	0	0	0	0	0	0	0	0	0
OG0001522	0	0	0	0	0	0	0	0	0
OG0001523	0	0	0	0	0	0	0	0	0
OG0001524	0	0	0	0	0	0	0	0	0
OG0001525	0	0	0	0	0	0	0	0	0
OG0001526	0	0	0	0	0	0	0	0	0
OG0001527	0	0	0	0	0	0	0	0	0
OG0001528	0	0	0	0	0	0	0	0	0
OG0001529	0	0	0	0	0	0	0	0	0
OG0001530	0	0	0	0	0	0	0	0	0
OG0001531	0	0	0	0	0	0	0	0	0
OG0001532	0	0	0	0	0	0	0	0	0
OG0001533	0	0	0	0	0	0	0	0	0
OG0001534	0	0	0	0	0	0	0	0	0
OG0001535	0	0	0	0	0	0	0	0	0
OG0001536	0	0	0	0	0	0	0	0	0
OG0001537	0	0	0	0	0	0	0	0	0
OG0001538	0	0	0	0	0	0	0	0	0
OG0001539	0	0	0	0	0	0	0	0	0
OG0001540	0	0	0	0	0	0	0	0	0
OG0001541	0	0	0	0	0	0	0	0	0
OG0001542	0	0	0	0	0	0	0	0	0
OG0001543	0	0	0	0	0	0	0	0	0
OG0001544	0	0	0	0	0	0	0	0	0
OG0001545	0	0	0	0	0	0	0	0	0
OG0001546	0	0	0	0	0	0	0	0	0
OG0001547	0	0	0	0	0	0	0	0	0
OG0001548	0	0	0	0	0	0	0	0	0
OG0001549	0	0	0	0	0	0	0	0	0
OG0001550	0	0	0	0	0	0	0	0	0
OG0001551	0	0	0	0	0	0	0	0	0
OG0001552	0	0	0	0	0	0	0	0	0
OG0001553	0	0	0	0	0	0	0	0	0
OG0001554	0	0	0	0	0	0	0	0	0
OG0001555	0	0	0	0	0	0	0	0	0
OG0001556	0	0	0	0	0	0	0	0	0
OG0001557	0	0	0	0	0	0	0	0	0
OG0001558	0	0	0	0	0	0	0	0	0
OG0001559	0	0	0	0	0	0	0	0	0
OG0001560	0	0	0	0	0	0	0	0	0
OG0001561	0	0	0	0	0	0	0	0	0
OG0001562	0	0	0	0	0	0	0	0	0
OG0001563	0	0	0	0	0	0	0	0	0
OG0001564	0	0	0	0	0	0	0	0	0
OG0001565	0	0	0	0	0	0	0	0	0
OG0001566	0	0	0	0	0	0	0	0	0
OG0001567	0	0	0	0	0	0	0	0	0
OG0001568	0	0	0	0	0	0	0	0	0
OG0001569	0	0	0	0	0	0	0	0	0
OG0001570	0	0	0	0	0	0	0	0	0
OG0001571	0	0	0	0	0	0	0	0	0
OG0001572	0	0	0	0	0	0	0	0	0
OG0001573	0	0	0	0	0	0	0	0	0
OG0001574	0	0	0	0	0	0	0	0	0
OG0001575	0	0	0	0	0	0	0	0	0
OG0001576	0	0	0	0	0	0	0	0	0
OG0001577	0	0	0	0	0	0	0	0	0
OG0001578	0	0	0	0	0	0	0	0	0
OG0001579	0	0	0	0	0	0	0	0	0
OG0001580	0	0	0	0	0	0	0	0	0
OG0001581	0	0	0	0	0	0	0	0	0
OG0001582	0	0	0	0	0	0	0	0	0
OG0001583	0	0	0	0	0	0	0	0	0
OG0001584	0	0	0	0	0	0	0	0	0
OG0001585	0	0	0	0	0	0	0	0	0
OG0001586	0	0	0	0	0	0	0	0	0
OG0001587	0	0	0	0	0	0	0	0	0
OG0001588	0	0	0	0	0	0	0	0	0
OG0001589	0	0	0	0	0	0	0	0	0
OG0001590	0	0	0	0	0	0	0	0	0
OG0001591	0	0	0	0	0	0	0	0	0
OG0001592	0	0	0	0	0	0	0	0	0
OG0001593	0	0	0	0	0	0	0	0	0
OG0001594	0	0	0	0	0	0	0	0	0
OG0001595	0	0	0	0	0	0	0	0	0
OG0001596	0	0	0	0	0	0	0	0	0
OG0001597	0	0	0	0	0	0	0	0	0
OG0001598	0	0	0	0	0	0	0	0	0
OG0001599	0	0	0	0	0	0	0	0	0
OG0001600	0	0	0	0	0	0	0	0	0
OG0001601	0	0	0	0	0	0	0	0	0
OG0001602	0	0	0	0	0	0	0	0	0
OG0001603	0	0	0	0	0	0	0	0	0
OG0001604	0	0	0	0	0	0	0	0	0
OG0001605	0	0	0	0	0	0	0	0	0
OG0001606	0	0	0	0	0	0	0	0	0
OG0001607	0	0	0	0	0	0	0	0	0
OG0001608	0	0	0	0	0	0	0	0	0
OG0001609	0	0	0	0	0	0	0	0	0
OG0001610	0	0	0	0	0	0	0	0	0
OG0001611	0	0	0	0	0	0	0	0	0
OG0001612	0	0	0	0	0	0	0	0	0
OG0001613	0	0	0	0	0	0	0	0	0
OG0001614	0	0	0	0	0	0	0	0	0
OG0001615	0	0	0	0	0	0	0	0	0
OG0001616	0	0	0	0	0	0	0	0	0
OG0001617	0	0	0	0	0	0	0	0	0
OG0001618	0	0	0	0	0	0	0	0	0
OG0001619	0	0	0	0	0	0	0	0	0
OG0001620	0	0	0	0	0	0	0	0	0
OG0001621	0	0	0	0	0	0	0	0	0
OG0001622	0	0	0	0	0	0	0	0	0
OG0001623	0	0	0	0	0	0	0	0	0
OG0001624	0	0	0	0	0	0	0	0	0
OG0001625	0	0	0	0	0	0	0	0	0
OG0001626	0	0	0	0	0	0	0	0	0
OG0001627	0	0	0	0	0	0	0	0	0
OG0001628	0	0	0	0	0	0	0	0	0
OG0001629	0	0	0	0	0	0	0	0	0
OG0001630	0	0	0	0	0	0	0	0	0
OG0001631	0	0	0	0	0	0	0	0	0
OG0001632	0	0	0	0	0	0	0	0	0
OG0001633	0	0	0	0	0	0	0	0	0
OG0001634	0	0	0	0	0	0	0	0	0
OG0001635	0	0	0	0	0	0	0	0	0
OG0001636	0	0	0	0	0	0	0	0	0
OG0001637	0	0	0	0	0	0	0	0	0
OG0001638	0	0	0	0	0	0	0	0	0
OG0001639	0	0	0	0	0	0	0	0	0

## Sheet: PDVs
Orthogroup	Pocsfalvi et al., 2019	Pocsfalvi et al., 2019	Pocsfalvi et al., 2019	Pocsfalvi et al., 2019	Stanly et al., 2019	Raimondo et al., 2015	Huang et al., 2024	Bokka et al., 2020	Timms et al., 2022	Pérez-Bermúdez et al., 2017	Trentini et al., 2024	Sánchez-López et al., 2022
OG0000000	7	6	1	8	17	4	22	6	1	0	6	0
OG0000001	17	12	10	12	7	0	15	2	0	9	5	4
OG0000002	6	3	4	7	12	2	16	5	0	0	2	0
OG0000003	13	11	9	13	10	1	6	6	1	3	4	0
OG0000004	9	9	10	9	8	1	11	10	0	1	3	0
OG0000005	11	6	12	15	7	1	24	4	1	0	0	0
OG0000006	10	8	9	9	5	0	1	6	0	2	1	0
OG0000007	4	3	6	5	5	1	5	6	0	0	4	0
OG0000008	4	2	2	2	4	0	3	6	1	0	5	0
OG0000009	6	6	6	7	7	6	9	2	0	0	0	0
OG0000010	6	5	5	7	6	6	11	2	0	0	0	0
OG0000011	9	6	6	8	4	1	1	4	0	0	0	0
OG0000012	6	7	4	4	2	0	2	2	0	0	0	0
OG0000013	3	2	1	2	4	0	9	1	0	0	4	0
OG0000014	2	2	2	2	2	1	6	0	0	1	0	0
OG0000015	2	2	2	3	3	2	3	0	0	1	2	0
OG0000016	3	3	1	4	0	1	1	2	0	0	3	0
OG0000017	7	3	10	8	2	0	5	0	0	0	0	0
OG0000018	3	3	2	3	4	1	5	2	0	0	1	0
OG0000019	2	2	2	2	3	0	3	2	0	1	2	0
OG0000020	5	5	4	5	2	1	0	2	0	0	1	0
OG0000021	4	3	0	4	2	1	3	3	0	0	0	0
OG0000022	6	3	6	6	5	0	8	2	0	0	1	0
OG0000023	3	3	3	3	2	0	0	0	0	0	3	2
OG0000024	4	5	4	4	3	0	2	0	0	0	0	0
OG0000025	3	1	2	3	4	0	1	0	1	0	4	0
OG0000026	2	2	3	2	3	0	0	2	0	0	2	0
OG0000027	4	4	4	4	4	0	0	0	0	2	2	0
OG0000028	3	2	6	6	9	1	4	6	0	0	0	0
OG0000029	0	2	2	1	3	0	2	0	0	0	1	0
OG0000030	0	1	2	1	2	0	3	4	0	1	0	0
OG0000031	0	0	0	0	1	2	9	2	0	0	0	0
OG0000032	1	1	2	2	1	1	2	2	0	0	0	0
OG0000033	0	0	0	0	0	0	0	0	0	0	0	0
OG0000034	0	0	0	0	1	0	5	2	0	0	2	0
OG0000035	4	4	2	4	3	0	1	0	0	0	4	0
OG0000036	3	3	3	5	1	1	2	0	0	1	0	0
OG0000037	2	2	1	2	2	0	0	0	0	0	1	0
OG0000038	1	1	1	1	1	2	0	0	0	0	1	2
OG0000039	3	2	3	3	1	0	1	2	0	1	2	0
OG0000040	5	2	4	4	3	1	3	0	1	0	0	0
OG0000041	2	2	2	3	3	1	9	0	0	0	0	0
OG0000042	2	2	1	2	1	0	3	0	0	1	1	2
OG0000043	5	4	5	6	3	1	3	0	0	0	0	0
OG0000044	0	0	0	0	4	1	13	5	0	0	1	0
OG0000045	1	0	0	1	1	0	0	0	0	0	1	0
OG0000046	4	1	3	2	4	0	3	2	0	0	1	0
OG0000047	2	0	2	2	0	1	4	4	0	0	1	0
OG0000048	1	1	1	1	1	0	6	0	0	0	0	0
OG0000049	1	3	2	1	2	1	6	4	0	0	1	0
OG0000050	2	1	0	2	1	0	4	0	0	0	1	0
OG0000051	2	2	2	3	2	0	3	4	0	0	2	0
OG0000052	1	1	1	1	2	0	6	3	0	2	1	0
OG0000053	3	2	3	3	1	0	2	0	0	1	0	0
OG0000054	0	0	0	0	0	0	0	0	0	0	0	0
OG0000055	0	0	0	0	1	0	8	0	0	0	0	0
OG0000056	2	2	2	2	2	0	5	0	0	0	1	0
OG0000057	1	1	1	1	2	0	2	0	0	0	0	0
OG0000058	0	2	1	0	1	1	16	2	0	0	0	0
OG0000059	1	1	1	3	1	0	0	0	1	0	2	0
OG0000060	1	1	0	0	3	0	4	4	0	0	0	0
OG0000061	4	4	4	4	2	0	0	0	0	0	0	0
OG0000062	1	1	1	1	1	1	3	2	0	0	0	0
OG0000063	5	1	2	4	3	0	3	0	0	0	0	0
OG0000064	2	4	2	4	2	1	2	0	0	0	0	0
OG0000065	0	3	0	2	2	1	1	0	0	0	0	0
OG0000066	3	3	6	5	1	1	4	0	0	0	0	0
OG0000067	2	2	4	4	2	1	0	0	0	0	0	0
OG0000068	1	1	1	2	1	1	2	0	0	1	0	0
OG0000069	2	0	1	2	2	0	0	0	0	0	0	0
OG0000070	1	1	1	1	2	1	2	2	0	0	1	0
OG0000071	2	2	1	2	1	2	0	2	0	0	1	0
OG0000072	1	1	1	1	0	0	2	0	0	0	1	0
OG0000073	0	0	0	0	0	0	0	0	0	0	0	0
OG0000074	0	0	0	0	0	0	0	0	0	0	0	0
OG0000075	3	2	2	4	2	1	3	3	0	0	0	0
OG0000076	3	3	3	2	1	1	5	4	0	0	0	0
OG0000077	1	1	1	1	1	0	1	2	0	0	1	0
OG0000078	4	2	4	4	2	0	4	1	0	0	0	0
OG0000079	2	1	2	2	2	0	4	2	0	0	1	0
OG0000080	2	1	1	1	1	1	1	0	0	0	0	0
OG0000081	1	1	1	1	1	0	2	0	0	1	0	0
OG0000082	2	2	2	3	2	1	2	0	0	0	0	0
OG0000083	1	1	1	1	1	1	2	0	0	0	0	0
OG0000084	1	1	1	1	1	1	3	0	0	1	0	0
OG0000085	2	3	2	2	2	1	4	0	0	0	0	0
OG0000086	3	2	3	2	2	0	0	0	0	1	0	0
OG0000087	1	0	0	0	2	0	2	0	0	0	1	0
OG0000088	1	1	0	1	2	0	6	0	0	0	0	0
OG0000089	4	3	3	4	1	1	0	0	0	0	0	0
OG0000090	4	1	1	1	0	1	4	0	0	0	0	0
OG0000091	1	1	1	1	1	0	2	0	0	1	0	0
OG0000092	1	1	0	2	2	1	5	0	0	0	0	0
OG0000093	1	3	2	3	1	0	2	0	0	1	1	0
OG0000094	2	1	2	2	1	1	2	0	0	0	0	0
OG0000095	3	3	2	2	0	0	1	0	0	0	0	0
OG0000096	3	3	1	1	3	1	4	0	0	0	0	0
OG0000097	0	0	1	1	0	0	4	0	0	0	0	0
OG0000098	2	1	1	1	1	1	0	0	0	1	1	0
OG0000099	2	1	1	1	1	1	0	0	0	1	1	0
OG0000100	2	2	0	1	1	0	1	2	0	0	0	0
OG0000101	2	1	1	1	2	0	2	0	0	0	1	0
OG0000102	1	1	0	1	4	0	3	0	0	1	0	0
OG0000103	2	2	2	2	2	0	2	0	0	0	0	0
OG0000104	3	0	2	0	1	0	4	4	0	0	0	0
OG0000105	4	2	4	3	1	0	2	2	0	0	0	0
OG0000106	2	2	1	3	0	1	0	2	0	0	0	0
OG0000107	0	0	0	0	0	0	0	0	0	0	0	0
OG0000108	2	2	2	2	1	1	2	0	0	0	0	0
OG0000109	2	0	1	2	1	0	1	0	0	0	0	0
OG0000110	2	1	1	1	2	0	2	0	0	0	3	1
OG0000111	2	1	0	1	1	1	3	0	0	0	0	0
OG0000112	1	1	1	1	1	0	2	2	0	0	0	0
OG0000113	2	2	2	2	1	1	2	0	0	0	0	0
OG0000114	2	3	5	2	2	1	2	2	0	0	0	0
OG0000115	0	0	0	0	1	2	0	2	0	1	0	0
OG0000116	1	1	1	1	1	0	1	0	0	0	0	0
OG0000117	3	2	2	3	2	0	0	0	0	0	0	0
OG0000118	1	1	1	2	2	0	1	2	0	0	0	0
OG0000119	2	3	1	2	2	1	3	0	0	0	0	1
OG0000120	0	1	0	2	1	0	3	2	0	0	0	0
OG0000121	2	2	1	3	2	1	3	0	0	0	0	0
OG0000122	1	1	1	1	3	0	1	0	0	0	0	0
OG0000123	1	3	0	1	2	1	4	0	0	0	0	0
OG0000124	2	2	2	2	2	0	2	0	0	2	0	1
OG0000125	2	1	2	2	2	0	1	1	0	0	0	0
OG0000126	3	3	3	3	1	0	3	0	0	0	0	0
OG0000127	3	3	3	4	3	0	1	0	0	0	0	0
OG0000128	3	0	1	3	1	0	4	2	0	0	0	0
OG0000129	3	3	2	3	1	1	4	0	0	0	0	0
OG0000130	3	3	3	2	2	0	4	0	0	0	0	0
OG0000131	1	0	1	0	0	1	1	2	0	0	0	0
OG0000132	2	2	2	2	2	1	1	0	0	0	0	0
OG0000133	2	2	2	1	1	0	1	2	0	0	0	0
OG0000134	0	0	0	0	0	0	4	0	0	0	1	0
OG0000135	1	1	2	2	2	0	2	0	0	1	0	0
OG0000136	2	2	1	2	1	1	2	0	0	0	0	0
OG0000137	2	2	1	2	1	0	1	0	0	0	0	0
OG0000138	1	1	1	1	1	0	1	0	0	0	0	0
OG0000139	1	0	1	1	2	0	4	0	0	0	0	0
OG0000140	0	2	2	4	0	1	1	0	0	0	0	0
OG0000141	0	1	0	1	0	0	5	2	0	0	0	0
OG0000142	4	1	2	4	2	0	1	0	0	0	0	0
OG0000143	0	0	0	0	0	0	3	0	0	0	0	0
OG0000144	0	0	0	0	0	0	3	3	0	0	0	0
OG0000145	2	2	2	2	1	1	1	0	0	0	0	0
OG0000146	0	0	0	0	0	0	0	3	0	1	3	0
OG0000147	1	1	1	1	1	1	2	0	0	1	0	0
OG0000148	1	1	1	1	1	0	2	0	0	0	0	0
OG0000149	1	1	1	1	2	0	0	0	0	0	1	0
OG0000150	1	1	1	1	1	0	1	0	0	0	2	0
OG0000151	1	1	1	1	1	1	0	2	0	0	1	0
OG0000152	2	1	2	0	2	0	2	0	0	0	0	0
OG0000153	0	0	0	0	0	1	2	3	0	0	0	0
OG0000154	1	1	0	0	4	1	3	0	0	0	0	0
OG0000155	2	2	2	2	1	1	1	0	1	0	0	0
OG0000156	0	0	0	0	2	1	2	0	0	0	0	0
OG0000157	1	1	1	1	1	1	3	0	0	0	0	0
OG0000158	4	2	0	2	2	0	2	2	0	0	1	0
OG0000159	0	0	0	0	0	0	0	0	0	0	2	0
OG0000160	0	0	0	0	1	0	4	2	0	0	0	0
OG0000161	2	0	2	2	1	0	2	2	0	0	0	0
OG0000162	1	1	1	1	1	0	0	0	0	0	0	1
OG0000163	2	2	1	2	2	0	0	0	0	0	0	0
OG0000164	1	1	1	1	1	0	3	2	0	0	0	0
OG0000165	1	1	1	1	1	0	2	2	0	0	0	0
OG0000166	2	2	1	2	2	0	0	0	0	0	0	0
OG0000167	1	1	1	1	1	1	1	2	0	0	1	0
OG0000168	0	0	0	0	0	1	8	0	0	0	0	0
OG0000169	1	1	0	1	1	1	2	2	0	0	0	0
OG0000170	1	0	2	1	1	1	1	2	0	0	0	0
OG0000171	2	2	2	2	1	0	2	0	0	0	0	0
OG0000172	1	1	1	1	1	0	1	2	0	0	0	0
OG0000173	0	0	0	1	0	0	3	2	0	0	0	0
OG0000174	1	0	0	1	1	0	3	2	0	0	0	0
OG0000175	1	0	0	1	0	0	3	0	0	0	0	0
OG0000176	0	0	0	0	0	0	2	2	0	0	0	0
OG0000177	1	0	1	1	1	0	1	0	0	1	0	0
OG0000178	1	1	1	1	1	0	2	0	0	0	0	0
OG0000179	0	0	0	0	1	0	3	2	0	0	0	0
OG0000180	0	0	0	0	0	0	2	2	0	0	0	0
OG0000181	1	0	0	1	1	0	3	0	0	0	0	0
OG0000182	0	0	0	0	1	0	1	0	0	0	0	0
OG0000183	1	1	1	1	1	0	2	3	0	0	0	0
OG0000184	0	0	0	0	0	0	0	0	0	0	0	0
OG0000185	2	0	2	2	1	1	2	0	0	0	0	0
OG0000186	2	2	2	2	2	1	1	0	0	0	0	0
OG0000187	1	2	2	1	3	0	1	0	0	0	0	1
OG0000188	1	1	1	2	1	0	1	2	0	0	0	0
OG0000189	0	0	0	0	0	0	0	0	0	0	0	0
OG0000190	3	2	3	2	1	1	1	0	0	0	1	0
OG0000191	1	1	2	1	0	0	0	0	0	0	1	0
OG0000192	0	0	1	0	0	0	2	0	0	0	0	0
OG0000193	1	1	1	1	1	3	0	0	1	0	1	0
OG0000194	1	1	0	1	0	0	4	0	0	0	0	0
OG0000195	1	1	1	1	0	0	2	0	0	0	0	0
OG0000196	1	0	1	1	1	0	2	0	0	0	0	0
OG0000197	1	1	1	1	1	0	2	0	0	0	0	0
OG0000198	1	1	0	0	0	0	1	0	0	0	0	0
OG0000199	1	1	1	1	1	0	3	0	0	0	0	0
OG0000200	1	1	1	1	0	0	0	0	0	0	0	0
OG0000201	1	0	1	0	1	1	3	1	0	1	0	0
OG0000202	0	0	0	0	2	2	3	0	0	0	0	1
OG0000203	1	1	1	1	1	0	0	2	0	0	0	0
OG0000204	2	0	0	1	1	1	2	0	0	0	0	0
OG0000205	1	1	1	0	1	0	1	0	0	0	0	0
OG0000206	1	1	1	1	1	0	1	2	0	0	0	0
OG0000207	1	1	1	1	1	0	2	0	0	0	0	0
OG0000208	2	1	1	1	1	0	1	0	0	0	0	0
OG0000209	1	0	0	0	0	0	0	0	0	0	0	0
OG0000210	2	2	2	2	1	1	1	0	0	0	0	0
OG0000211	0	0	0	0	0	0	1	0	0	0	0	0
OG0000212	2	2	0	2	1	1	1	0	0	0	0	0
OG0000213	2	2	2	2	1	0	0	0	0	0	0	0
OG0000214	1	1	1	1	1	1	2	4	0	0	1	0
OG0000215	2	2	2	2	1	1	1	1	0	0	0	0
OG0000216	3	1	2	2	0	0	3	2	0	0	0	0
OG0000217	2	2	2	2	1	0	2	0	0	0	0	0
OG0000218	1	1	1	1	1	1	2	2	0	0	0	0
OG0000219	1	2	1	0	1	1	6	0	0	1	0	0
OG0000220	0	0	0	0	0	0	2	0	0	0	0	0
OG0000221	0	0	0	0	0	0	2	0	0	0	1	0
OG0000222	0	0	0	1	0	1	5	0	0	0	0	0
OG0000223	0	0	0	0	0	1	1	2	0	0	1	0
OG0000224	1	1	1	2	1	1	0	0	0	0	0	0
OG0000225	1	1	1	1	1	1	1	2	0	1	0	0
OG0000226	1	1	2	2	1	0	1	0	0	0	0	0
OG0000227	1	1	0	1	1	0	1	0	0	0	0	0
OG0000228	1	0	0	0	0	0	3	0	0	0	0	0
OG0000229	0	0	0	0	0	0	1	0	0	0	1	0
OG0000230	0	0	0	0	0	0	0	6	0	0	1	0
OG0000231	2	1	1	0	2	0	2	0	0	0	0	0
OG0000232	1	1	1	1	1	0	3	2	0	0	0	0
OG0000233	1	1	0	1	1	1	2	0	0	0	0	0
OG0000234	0	0	1	1	1	1	1	0	0	0	0	0
OG0000235	1	1	2	1	1	0	3	0	0	0	0	0
OG0000236	1	1	0	1	1	1	1	0	0	0	0	0
OG0000237	0	0	0	0	1	1	3	1	0	0	0	0
OG0000238	2	2	2	2	1	1	0	0	0	0	0	0
OG0000239	1	1	0	1	1	1	1	2	0	0	0	0
OG0000240	1	1	0	1	1	0	2	0	0	1	0	0
OG0000241	1	1	1	1	1	1	2	0	0	0	0	0
OG0000242	2	1	2	1	1	0	1	0	0	0	0	0
OG0000243	1	1	1	1	2	0	0	0	0	0	0	0
OG0000244	1	1	0	0	1	1	3	0	0	0	0	0
OG0000245	0	0	0	0	0	0	1	0	0	0	0	0
OG0000246	3	2	1	3	1	1	1	0	0	0	0	0
OG0000247	1	1	1	1	1	1	1	0	0	0	1	0
OG0000248	1	1	1	2	1	0	5	0	0	0	0	0
OG0000249	2	0	0	2	2	0	1	2	0	0	0	0
OG0000250	1	1	1	1	1	0	4	2	0	0	0	0
OG0000251	2	0	1	2	1	0	3	0	0	0	0	0
OG0000252	2	2	2	2	1	1	1	0	0	0	0	0
OG0000253	0	0	0	0	0	0	0	0	0	0	0	0
OG0000254	1	1	1	1	1	0	1	2	0	1	0	0
OG0000255	1	1	1	1	1	0	1	0	0	0	1	0
OG0000256	0	0	1	1	1	0	2	2	0	0	0	0
OG0000257	0	0	0	0	0	0	1	0	0	0	0	0
OG0000258	1	1	1	1	2	0	0	0	0	0	1	0
OG0000259	0	1	2	0	2	1	4	0	0	0	0	0
OG0000260	1	1	1	1	1	0	2	0	0	0	0	0
OG0000261	1	1	0	0	0	0	1	3	0	0	5	0
OG0000262	0	0	0	0	1	1	2	0	0	0	0	0
OG0000263	0	1	0	0	1	1	2	0	0	0	0	0
OG0000264	0	0	1	2	2	0	1	0	0	0	0	0
OG0000265	1	1	0	2	2	0	2	0	0	0	0	0
OG0000266	0	0	1	0	3	0	2	0	0	0	0	0
OG0000267	1	1	1	2	1	1	1	0	0	0	0	0
OG0000268	1	1	1	1	1	0	2	0	0	0	0	0
OG0000269	1	1	1	1	1	0	2	0	0	0	0	0
OG0000270	1	1	1	1	1	1	2	0	0	0	0	0
OG0000271	1	1	0	1	1	1	2	0	0	0	0	0
OG0000272	0	0	0	1	1	0	2	2	0	0	0	0
OG0000273	0	0	0	0	0	1	0	0	0	0	0	0
OG0000274	1	1	0	1	0	1	2	0	0	0	0	0
OG0000275	1	1	1	1	1	1	0	1	0	0	1	0
OG0000276	1	1	0	1	2	0	1	0	0	0	0	0
OG0000277	0	0	0	2	0	0	0	0	0	0	0	0
OG0000278	1	1	1	1	2	0	2	0	0	0	0	0
OG0000279	0	0	0	0	0	0	7	0	0	0	0	0
OG0000280	0	1	0	0	2	1	3	2	0	0	0	0
OG0000281	2	2	1	1	1	0	1	0	0	0	0	0
OG0000282	2	2	2	2	0	0	1	0	0	0	0	0
OG0000283	0	0	0	0	2	1	4	0	0	0	0	0
OG0000284	2	2	2	1	1	1	1	0	0	0	0	0
OG0000285	2	2	2	1	1	0	2	0	0	0	0	0
OG0000286	1	1	1	1	1	1	1	2	0	0	0	0
OG0000287	2	2	2	2	1	0	1	2	0	0	0	0
OG0000288	1	0	0	1	0	0	3	0	0	0	0	0
OG0000289	0	0	0	0	0	0	3	0	0	0	0	0
OG0000290	1	1	1	1	1	1	1	0	0	0	0	0
OG0000291	0	0	0	0	0	1	5	2	0	0	0	0
OG0000292	0	0	1	0	3	0	1	0	0	0	0	0
OG0000293	1	1	1	1	1	0	2	0	0	0	0	0
OG0000294	1	1	1	1	2	0	2	0	0	0	0	0
OG0000295	0	0	0	0	0	0	0	0	0	0	1	0
OG0000296	2	0	0	1	1	1	1	0	0	0	0	0
OG0000297	0	0	1	1	2	0	4	2	0	0	0	0
OG0000298	1	1	1	1	1	1	1	0	0	0	0	0
OG0000299	0	0	0	0	0	0	3	0	0	0	0	0
OG0000300	2	1	2	1	1	0	0	0	0	0	0	0
OG0000301	0	2	0	0	1	0	2	2	0	0	0	0
OG0000302	1	1	1	1	1	1	0	0	0	0	0	0
OG0000303	0	0	0	0	0	0	1	0	0	0	0	0
OG0000304	1	1	0	1	0	0	2	0	0	0	0	0
OG0000305	1	1	1	1	1	1	2	0	0	0	0	0
OG0000306	2	2	2	1	1	0	0	0	0	0	0	0
OG0000307	0	0	0	0	1	1	5	0	0	0	1	0
OG0000308	1	1	1	1	1	1	0	0	0	0	0	0
OG0000309	1	1	1	1	1	0	2	0	0	0	0	0
OG0000310	0	2	1	1	1	1	1	0	0	0	0	0
OG0000311	0	0	0	0	0	1	0	0	0	0	0	0
OG0000312	0	0	0	0	1	0	0	0	0	0	0	0
OG0000313	2	2	0	0	0	0	1	0	0	0	0	0
OG0000314	1	1	1	1	1	0	1	0	0	0	0	0
OG0000315	0	0	0	0	2	0	1	0	0	0	0	0
OG0000316	0	0	0	0	0	0	2	2	0	0	1	0
OG0000317	1	1	1	1	1	1	2	2	0	0	0	0
OG0000318	2	0	1	1	1	0	2	0	0	0	0	0
OG0000319	1	1	0	0	2	1	3	0	0	0	0	0
OG0000320	1	1	1	2	1	0	3	0	0	0	0	0
OG0000321	2	2	2	2	1	0	1	0	0	0	0	0
OG0000322	1	1	1	1	1	0	3	2	0	0	0	0
OG0000323	1	0	1	1	1	1	2	3	0	0	1	0
OG0000324	2	2	2	2	1	0	1	0	0	0	1	0
OG0000325	2	2	2	2	1	0	2	0	0	0	0	0
OG0000326	1	1	1	1	0	0	1	0	0	0	0	0
OG0000327	0	0	0	0	0	0	0	0	0	0	0	0
OG0000328	0	0	0	0	0	0	4	0	0	0	0	0
OG0000329	0	0	0	0	0	0	2	4	0	0	0	0
OG0000330	0	0	0	0	0	0	4	0	0	1	0	0
OG0000331	0	0	0	0	0	0	1	2	0	0	0	0
OG0000332	1	1	0	1	0	0	0	0	0	0	0	0
OG0000333	0	0	0	0	1	0	0	2	0	0	1	0
OG0000334	0	0	0	0	1	0	2	0	0	0	0	0
OG0000335	0	0	2	0	1	0	3	0	0	0	0	0
OG0000336	3	3	0	0	0	0	0	2	0	0	0	0
OG0000337	0	0	0	0	2	1	1	0	0	0	0	0
OG0000338	2	1	0	2	0	0	2	0	0	0	0	0
OG0000339	0	0	0	0	1	0	3	0	0	0	0	0
OG0000340	1	0	1	1	1	0	3	0	0	0	0	0
OG0000341	1	0	0	0	2	0	0	0	0	0	0	0
OG0000342	0	0	0	0	1	0	2	1	0	0	0	0
OG0000343	1	1	1	1	1	0	2	0	0	0	0	0
OG0000344	0	1	1	1	1	0	1	0	0	0	0	0
OG0000345	1	1	1	1	2	0	1	0	0	0	0	0
OG0000346	1	1	1	1	0	0	1	0	0	0	0	0
OG0000347	1	1	1	1	1	0	1	0	0	0	0	0
OG0000348	0	2	0	0	2	0	2	0	0	0	0	0
OG0000349	2	2	0	2	1	0	0	0	0	0	0	0
OG0000350	0	0	0	0	0	1	1	0	0	0	0	0
OG0000351	1	1	0	1	1	0	1	0	0	0	0	0
OG0000352	1	1	1	1	1	0	1	0	0	1	0	1
OG0000353	0	0	0	0	1	0	2	0	0	0	0	0
OG0000354	0	0	0	0	0	0	1	0	0	0	0	0
OG0000355	1	1	1	1	1	1	1	0	0	0	0	0
OG0000356	1	1	0	1	1	0	3	0	0	0	0	0
OG0000357	0	0	0	3	2	1	0	1	0	0	0	0
OG0000358	1	1	1	1	1	1	1	0	0	0	0	0
OG0000359	0	0	0	1	1	0	1	2	0	0	0	0
OG0000360	1	1	1	1	1	1	2	0	0	0	0	0
OG0000361	1	1	0	1	1	0	2	0	0	0	0	0
OG0000362	0	0	0	0	0	0	0	0	0	0	0	0
OG0000363	1	1	1	1	1	1	0	2	0	0	0	0
OG0000364	2	2	0	0	1	0	1	0	0	0	0	0
OG0000365	0	1	0	0	2	1	3	0	0	0	0	0
OG0000366	1	1	1	1	1	0	1	2	0	0	0	0
OG0000367	1	1	1	1	1	1	1	0	0	0	0	0
OG0000368	2	0	0	2	1	0	3	0	0	0	0	0
OG0000369	2	0	2	2	1	1	1	0	0	0	0	0
OG0000370	1	1	1	1	1	0	1	0	0	0	0	0
OG0000371	2	2	2	2	1	0	0	0	0	0	0	0
OG0000372	1	1	1	1	1	0	1	4	0	0	0	0
OG0000373	0	0	0	0	1	0	0	0	0	0	0	0
OG0000374	0	0	2	0	1	0	0	0	0	0	1	0
OG0000375	0	0	1	1	1	0	0	1	0	0	0	0
OG0000376	0	0	0	0	0	0	0	0	0	0	0	0
OG0000377	0	0	0	0	0	0	3	0	0	0	0	0
OG0000378	0	0	0	0	0	0	2	0	0	0	1	0
OG0000379	1	0	0	1	1	0	0	0	0	0	1	0
OG0000380	0	0	0	1	1	0	1	0	0	0	0	0
OG0000381	0	0	0	0	0	0	3	0	0	0	1	0
OG0000382	0	0	0	0	0	0	2	0	0	0	0	0
OG0000383	0	0	0	0	1	0	1	0	0	0	1	0
OG0000384	0	0	0	1	1	0	1	2	0	0	0	0
OG0000385	1	1	1	1	1	0	2	0	0	0	0	1
OG0000386	2	0	2	1	1	0	1	0	0	0	1	0
OG0000387	0	1	0	1	0	0	2	0	0	0	0	0
OG0000388	0	1	0	0	0	0	1	0	0	0	0	0
OG0000389	0	1	0	0	0	1	0	2	0	0	1	0
OG0000390	0	0	0	0	1	0	1	0	0	0	0	0
OG0000391	0	0	0	0	1	0	0	0	0	0	0	0
OG0000392	0	0	0	0	0	0	0	0	0	0	0	0
OG0000393	0	1	0	0	0	0	2	0	0	0	1	0
OG0000394	2	0	0	1	0	0	0	0	0	0	0	0
OG0000395	1	0	1	1	1	1	1	0	0	0	0	0
OG0000396	1	1	1	1	1	0	2	0	0	0	0	0
OG0000397	0	0	0	0	1	0	1	0	0	0	0	0
OG0000398	0	0	0	1	1	0	1	0	0	0	0	0
OG0000399	1	1	1	1	1	0	0	0	0	0	0	0
OG0000400	0	0	0	0	1	0	0	0	0	0	0	0
OG0000401	1	1	1	1	1	1	1	0	0	0	0	0
OG0000402	0	0	1	1	1	0	1	0	0	0	0	0
OG0000403	1	0	1	0	1	0	2	0	0	0	0	0
OG0000404	0	0	0	0	0	0	1	0	0	0	0	0
OG0000405	0	0	1	2	1	0	1	0	0	0	0	0
OG0000406	0	0	0	0	0	0	4	0	0	0	1	0
OG0000407	0	0	0	0	1	0	2	0	0	0	0	0
OG0000408	0	0	0	1	1	0	1	0	0	0	0	0
OG0000409	1	1	1	1	1	1	1	0	0	0	0	0
OG0000410	1	1	0	1	1	1	0	0	0	0	0	0
OG0000411	0	0	0	0	0	0	1	0	0	0	0	0
OG0000412	1	1	1	1	1	1	1	0	0	0	0	0
OG0000413	1	0	0	0	1	0	4	1	0	0	0	0
OG0000414	1	1	0	1	2	0	0	2	0	0	0	0
OG0000415	1	0	0	0	2	0	2	0	0	0	0	0
OG0000416	0	0	1	1	1	1	1	0	0	0	0	0
OG0000417	2	0	2	2	1	0	0	0	0	0	0	0
OG0000418	0	0	0	1	0	0	2	0	0	0	0	0
OG0000419	1	1	1	1	1	0	0	2	0	0	0	0
OG0000420	1	1	1	1	1	1	1	0	0	0	0	0
OG0000421	0	1	1	1	1	0	1	0	0	0	0	0
OG0000422	1	1	1	1	1	1	1	0	0	0	0	0
OG0000423	1	1	1	1	1	1	1	0	0	0	0	0
OG0000424	1	1	1	2	1	0	1	0	0	0	0	0
OG0000425	1	1	1	1	1	1	1	0	0	0	0	0
OG0000426	2	0	1	2	1	0	1	0	0	0	0	0
OG0000427	1	1	1	1	1	0	1	0	0	0	0	0
OG0000428	1	1	1	1	1	1	1	0	0	0	0	0
OG0000429	1	1	0	1	1	0	1	0	0	0	0	0
OG0000430	1	2	1	2	2	0	1	0	0	0	0	0
OG0000431	1	0	1	2	2	0	3	0	0	0	0	0
OG0000432	1	1	1	1	2	1	2	0	0	0	0	0
OG0000433	2	2	2	2	1	0	0	0	0	0	0	0
OG0000434	1	1	2	2	1	0	2	0	0	0	0	0
OG0000435	0	0	0	0	0	0	0	0	0	0	0	0
OG0000436	0	0	0	0	0	0	3	0	0	0	0	0
OG0000437	1	1	1	1	0	0	1	0	0	0	1	1
OG0000438	0	0	0	0	0	0	2	0	0	0	1	0
OG0000439	1	0	1	1	1	0	1	0	0	0	0	0
OG0000440	1	1	1	1	2	0	0	0	0	0	0	0
OG0000441	0	1	1	1	1	0	1	0	0	0	0	0
OG0000442	1	0	0	0	3	0	2	0	0	0	0	0
OG0000443	0	0	0	0	1	1	1	0	0	0	1	0
OG0000444	0	1	0	0	0	0	0	3	0	0	0	0
OG0000445	0	0	0	1	1	0	1	2	0	0	0	0
OG0000446	0	0	0	2	1	0	1	0	0	0	1	0
OG0000447	0	0	1	0	1	0	0	0	0	0	0	0
OG0000448	1	1	0	1	1	0	0	0	0	0	1	0
OG0000449	0	0	0	0	0	0	1	0	0	0	0	0
OG0000450	2	1	1	1	1	0	0	0	0	0	0	0
OG0000451	0	0	0	1	1	0	1	0	0	0	0	0
OG0000452	0	0	0	0	1	0	0	0	0	0	0	0
OG0000453	0	0	0	0	1	0	1	0	0	0	0	0
OG0000454	0	1	0	1	1	0	2	0	0	0	0	0
OG0000455	0	0	0	0	0	0	2	0	0	0	0	0
OG0000456	0	0	0	0	0	0	0	0	0	0	0	0
OG0000457	0	0	0	0	0	0	0	0	0	0	0	0
OG0000458	1	1	1	1	1	0	1	0	0	0	0	0
OG0000459	0	0	0	0	2	0	1	0	0	0	0	0
OG0000460	1	1	1	1	1	1	0	0	0	0	0	0
OG0000461	3	1	0	0	0	0	1	0	0	0	0	0
OG0000462	2	2	0	0	0	0	2	0	0	0	0	0
OG0000463	0	0	1	0	1	0	1	0	0	0	0	0
OG0000464	1	1	0	0	0	1	1	0	0	0	0	0
OG0000465	1	1	1	1	1	0	0	0	0	0	0	0
OG0000466	1	1	1	1	0	0	1	0	0	0	0	0
OG0000467	0	0	0	1	1	0	0	0	0	0	0	0
OG0000468	1	1	1	1	1	0	1	0	0	0	0	0
OG0000469	1	0	0	0	1	0	1	0	0	0	0	0
OG0000470	0	0	0	1	1	0	1	0	0	1	0	0
OG0000471	0	1	0	1	0	0	2	0	0	0	2	0
OG0000472	1	1	1	1	1	0	1	0	0	0	0	0
OG0000473	0	0	0	0	0	0	0	0	0	0	0	0
OG0000474	1	1	0	1	1	1	0	0	0	0	0	0
OG0000475	0	1	1	0	0	1	0	2	0	0	0	0
OG0000476	0	1	1	1	1	0	1	0	0	0	0	0
OG0000477	1	1	1	1	1	0	1	0	0	0	0	0
OG0000478	0	0	0	0	0	0	0	0	0	0	0	0
OG0000479	0	0	0	0	0	0	1	2	0	0	0	0
OG0000480	0	0	0	0	1	1	2	0	0	0	1	0
OG0000481	1	0	0	0	0	0	2	0	0	0	0	0
OG0000482	2	0	0	2	1	1	1	0	0	0	0	0
OG0000483	0	0	1	0	1	1	3	0	0	0	0	0
OG0000484	0	1	0	0	0	0	5	0	0	0	0	0
OG0000485	1	1	1	1	1	0	1	0	0	0	0	0
OG0000486	2	1	1	2	0	0	1	0	0	0	0	0
OG0000487	1	1	1	1	1	0	2	0	0	0	0	0
OG0000488	1	1	1	1	1	1	1	0	0	0	0	0
OG0000489	1	1	1	1	1	0	1	0	0	0	0	0
OG0000490	1	1	0	1	1	1	0	0	0	0	0	0
OG0000491	1	1	1	0	2	0	1	0	1	0	0	0
OG0000492	0	0	0	0	0	0	4	2	0	0	0	0
OG0000493	1	1	1	1	1	0	1	2	0	0	0	0
OG0000494	1	1	3	1	1	0	1	0	0	0	0	0
OG0000495	1	1	2	1	1	1	1	0	0	0	0	0
OG0000496	2	0	1	0	2	0	1	2	0	0	0	0
OG0000497	0	0	0	0	0	0	2	2	0	0	0	0
OG0000498	0	0	0	0	0	0	3	0	0	0	0	0
OG0000499	1	0	0	0	0	0	1	0	1	0	0	0
OG0000500	1	0	0	0	0	0	0	2	0	0	0	0
OG0000501	0	0	0	0	0	0	0	0	0	0	0	0
OG0000502	1	1	1	1	1	0	1	0	0	0	0	0
OG0000503	1	1	0	1	1	0	0	0	0	0	0	0
OG0000504	1	0	1	1	1	0	0	0	0	0	0	0
OG0000505	0	0	0	0	0	0	1	0	0	0	0	0
OG0000506	1	1	0	0	0	0	0	0	0	0	0	0
OG0000507	0	0	0	0	0	0	1	1	0	0	0	0
OG0000508	0	1	0	1	1	0	0	0	0	0	0	0
OG0000509	0	0	0	0	0	0	3	0	0	0	1	0
OG0000510	0	2	0	0	0	0	1	0	0	0	0	0
OG0000511	0	0	0	0	1	0	1	0	0	0	0	0
OG0000512	0	0	0	0	0	0	0	0	0	0	0	0
OG0000513	0	1	0	0	1	0	1	0	0	0	0	0
OG0000514	0	1	1	0	1	0	2	0	0	0	1	0
OG0000515	0	0	0	0	0	0	1	0	0	0	0	0
OG0000516	0	0	0	0	0	0	0	0	0	0	0	0
OG0000517	0	0	0	0	0	0	0	0	0	0	0	0
OG0000518	0	0	0	1	0	0	2	0	0	0	0	0
OG0000519	0	1	0	0	1	1	0	0	0	0	0	0
OG0000520	0	0	0	2	1	1	0	0	0	0	0	0
OG0000521	0	0	0	0	1	1	3	0	0	0	0	0
OG0000522	0	0	0	0	0	0	0	0	0	0	0	0
OG0000523	0	0	0	0	0	0	1	0	0	0	0	0
OG0000524	0	0	0	1	0	1	0	0	0	0	0	0
OG0000525	0	0	0	1	4	0	1	0	0	0	0	0
OG0000526	1	0	0	0	1	0	0	0	0	0	0	0
OG0000527	0	0	0	0	0	0	2	0	0	0	0	0
OG0000528	0	0	1	1	1	2	1	0	0	0	0	0
OG0000529	1	1	2	1	1	0	0	0	0	0	0	0
OG0000530	0	0	0	0	0	0	0	0	0	0	1	0
OG0000531	0	0	0	0	0	0	3	0	0	0	0	0
OG0000532	1	1	0	0	0	1	0	0	0	0	2	0
OG0000533	0	0	0	0	0	0	1	2	0	0	0	0
OG0000534	1	1	0	0	1	1	1	0	0	0	0	0
OG0000535	1	1	0	0	1	1	0	0	0	0	0	0
OG0000536	0	1	1	1	1	0	1	0	0	0	0	0
OG0000537	0	0	0	0	1	0	0	0	0	0	0	0
OG0000538	1	1	0	1	1	0	0	0	0	0	0	0
OG0000539	1	1	1	1	1	0	1	0	0	0	0	0
OG0000540	1	1	0	0	1	1	1	0	0	0	0	0
OG0000541	0	0	1	1	0	0	2	0	0	0	0	0
OG0000542	1	0	1	1	1	1	0	0	0	0	0	0
OG0000543	1	0	1	1	1	0	1	0	0	0	0	0
OG0000544	1	0	1	1	1	0	1	0	0	0	0	0
OG0000545	0	1	1	1	1	0	1	0	0	0	0	0
OG0000546	0	0	0	0	0	1	2	0	0	0	0	0
OG0000547	0	0	0	0	0	0	0	0	0	0	0	0
OG0000548	0	0	0	0	0	0	0	0	0	0	0	0
OG0000549	0	0	1	0	1	1	1	0	0	0	0	0
OG0000550	0	0	1	1	1	1	1	0	0	0	0	0
OG0000551	0	0	0	0	0	0	3	0	0	0	0	0
OG0000552	0	0	1	1	1	0	1	0	0	0	0	0
OG0000553	1	1	1	0	1	0	1	0	0	0	0	0
OG0000554	1	1	1	1	1	0	1	0	0	0	0	0
OG0000555	0	0	1	1	1	1	1	0	0	0	0	0
OG0000556	1	1	1	1	1	0	1	0	0	0	0	0
OG0000557	2	0	0	0	1	0	2	0	0	0	0	0
OG0000558	0	0	0	0	1	1	2	0	0	0	0	0
OG0000559	1	0	0	1	1	0	1	0	0	0	0	0
OG0000560	2	0	0	0	0	0	2	0	0	0	2	0
OG0000561	0	0	0	0	1	0	2	0	0	0	0	0
OG0000562	0	0	0	2	1	1	1	0	0	0	0	0
OG0000563	1	0	1	1	1	0	2	0	0	0	0	0
OG0000564	1	1	1	2	1	0	0	0	0	0	0	0
OG0000565	0	0	0	2	1	0	2	0	0	0	0	0
OG0000566	1	0	1	1	1	0	2	0	0	0	0	0
OG0000567	0	1	2	0	1	0	0	2	0	0	0	0
OG0000568	1	2	1	2	1	0	0	0	0	0	0	0
OG0000569	2	1	2	1	1	0	0	0	0	0	0	0
OG0000570	1	1	1	1	1	1	1	0	0	0	0	0
OG0000571	1	1	1	1	1	1	1	0	0	0	0	0
OG0000572	2	2	2	0	1	0	0	0	0	0	0	0
OG0000573	1	1	1	1	1	0	1	0	1	0	0	0
OG0000574	1	1	1	1	1	0	1	0	0	1	0	0
OG0000575	1	2	1	1	1	0	1	0	0	0	0	0
OG0000576	0	2	0	2	1	1	1	0	0	0	0	0
OG0000577	0	0	0	0	0	0	5	2	0	0	0	0
OG0000578	0	0	0	0	0	0	6	0	0	0	1	0
OG0000579	0	1	0	0	0	0	1	0	0	0	0	0
OG0000580	0	0	0	0	0	0	0	0	0	0	4	0
OG0000581	0	0	0	0	1	0	1	0	0	0	0	0
OG0000582	0	0	1	0	1	0	1	0	0	0	0	0
OG0000583	1	0	0	0	1	0	0	0	0	0	1	0
OG0000584	0	0	0	1	1	0	0	0	0	0	1	0
OG0000585	0	0	0	0	0	0	1	0	0	0	0	0
OG0000586	0	0	0	0	1	0	0	0	0	0	1	0
OG0000587	0	0	0	0	1	0	0	2	0	0	0	0
OG0000588	0	0	0	0	1	0	2	0	0	0	0	0
OG0000589	0	0	0	0	1	1	0	0	0	0	0	0
OG0000590	0	0	0	0	0	0	1	0	0	0	0	0
OG0000591	0	1	0	0	1	0	1	0	0	0	0	0
OG0000592	0	0	0	0	0	0	1	0	0	0	1	0
OG0000593	0	0	0	0	1	0	1	0	0	0	0	0
OG0000594	0	0	0	1	1	0	0	0	0	0	0	0
OG0000595	0	0	0	0	1	0	1	0	0	0	0	0
OG0000596	0	0	0	0	0	0	0	0	0	0	0	0
OG0000597	1	1	1	1	0	0	0	0	0	0	0	0
OG0000598	0	0	0	0	1	0	0	0	0	0	0	0
OG0000599	0	0	0	0	0	0	0	0	0	0	0	0
OG0000600	0	0	0	0	0	0	0	0	0	0	0	0
OG0000601	0	0	0	0	0	0	1	2	0	0	0	0
OG0000602	1	1	1	1	1	0	0	0	0	0	0	0
OG0000603	0	0	0	0	0	0	0	0	0	0	0	0
OG0000604	0	0	0	0	0	0	0	0	0	0	0	0
OG0000605	1	1	0	0	1	0	0	0	0	0	0	0
OG0000606	0	0	0	1	0	0	0	0	0	0	0	0
OG0000607	0	0	0	0	0	0	0	0	0	0	0	0
OG0000608	0	0	0	0	0	0	2	0	0	0	0	0
OG0000609	0	1	0	0	0	0	1	0	0	0	0	0
OG0000610	0	0	0	0	0	1	0	0	0	0	0	0
OG0000611	0	0	1	0	0	0	1	0	0	0	0	0
OG0000612	1	0	1	1	0	0	1	0	0	0	1	0
OG0000613	1	0	1	1	1	0	1	0	0	0	0	0
OG0000614	0	0	0	0	0	0	0	0	0	0	0	0
OG0000615	0	0	1	1	1	0	1	0	0	0	0	0
OG0000616	0	0	0	0	1	1	1	0	0	0	0	0
OG0000617	1	0	0	0	1	0	2	0	0	0	0	0
OG0000618	0	0	0	0	0	0	0	0	0	0	0	0
OG0000619	0	0	0	0	0	0	0	0	0	0	0	0
OG0000620	0	0	1	0	0	0	0	0	0	0	0	0
OG0000621	0	0	0	0	0	0	1	0	0	0	0	0
OG0000622	0	0	0	0	0	0	0	0	0	0	0	0
OG0000623	1	1	1	1	1	0	0	0	0	0	0	0
OG0000624	1	0	0	0	1	1	1	0	0	0	0	0
OG0000625	0	0	0	0	0	0	0	0	0	0	0	0
OG0000626	0	0	0	0	0	0	1	0	0	0	0	0
OG0000627	0	0	1	1	1	0	1	0	0	0	0	0
OG0000628	0	0	0	0	0	0	0	0	0	0	0	0
OG0000629	1	1	0	0	0	1	0	0	0	0	0	0
OG0000630	1	0	1	1	1	0	1	0	0	0	0	0
OG0000631	0	0	0	0	1	0	3	0	0	0	0	0
OG0000632	0	1	1	0	1	0	1	0	0	0	0	0
OG0000633	0	0	0	0	0	0	0	0	0	0	0	0
OG0000634	0	0	0	0	1	1	1	0	0	0	0	0
OG0000635	0	0	0	1	0	0	3	0	0	0	0	0
OG0000636	0	1	0	1	0	0	2	0	0	0	0	0
OG0000637	0	0	0	0	0	0	3	1	0	0	0	0
OG0000638	2	0	0	2	1	0	0	0	0	0	0	0
OG0000639	0	0	0	0	1	0	1	0	0	0	0	0
OG0000640	0	1	0	0	1	1	1	0	0	0	0	0
OG0000641	1	0	0	0	1	0	1	0	0	0	0	0
OG0000642	0	0	0	0	1	0	1	0	0	0	0	0
OG0000643	1	1	0	0	1	0	1	0	0	0	0	0
OG0000644	1	0	0	1	1	0	1	1	0	0	0	0
OG0000645	0	0	0	0	1	0	1	2	0	0	0	0
OG0000646	0	0	1	1	1	1	1	0	0	0	0	0
OG0000647	1	1	0	0	1	0	1	0	0	0	0	0
OG0000648	1	1	1	1	1	0	1	0	0	0	0	0
OG0000649	1	1	3	0	0	0	1	0	0	0	0	0
OG0000650	1	1	0	2	0	1	1	0	0	0	0	0
OG0000651	1	1	1	1	1	0	1	0	0	0	0	0
OG0000652	1	1	0	1	0	0	1	2	0	0	0	0
OG0000653	2	1	1	1	1	0	0	0	0	0	0	0
OG0000654	1	1	1	1	1	0	1	0	0	0	0	0
OG0000655	2	0	0	2	0	1	1	0	0	0	0	0
OG0000656	1	0	1	1	1	0	1	1	0	0	0	0
OG0000657	1	0	2	1	0	0	2	0	0	0	0	0
OG0000658	1	1	1	1	1	0	1	0	0	0	0	0
OG0000659	1	1	1	2	0	0	1	0	0	0	0	0
OG0000660	1	1	1	1	1	0	1	0	0	0	0	0
OG0000661	0	1	1	1	2	0	1	0	0	0	0	0
OG0000662	0	0	0	0	0	1	3	2	0	0	0	0
OG0000663	0	0	0	0	1	0	4	1	0	0	0	0
OG0000664	0	0	0	0	0	0	2	0	0	0	0	0
OG0000665	1	0	0	0	0	0	1	0	0	0	0	0
OG0000666	0	0	0	0	0	0	0	0	0	0	0	0
OG0000667	0	0	0	0	0	0	0	0	0	0	0	0
OG0000668	0	0	0	0	0	0	1	1	0	0	0	0
OG0000669	0	0	0	0	0	0	0	0	0	0	0	0
OG0000670	0	0	0	0	1	0	0	0	0	0	0	0
OG0000671	0	0	0	0	1	1	1	1	0	0	0	0
OG0000672	0	0	0	0	0	0	0	0	0	0	1	0
OG0000673	0	0	0	0	1	0	0	0	0	0	0	0
OG0000674	0	0	0	0	1	0	1	0	0	0	1	0
OG0000675	0	0	0	0	1	1	1	0	0	0	0	0
OG0000676	0	0	0	0	0	0	1	0	0	1	0	0
OG0000677	0	0	0	0	0	0	1	0	0	0	0	0
OG0000678	0	0	0	0	0	0	1	0	0	0	0	0
OG0000679	0	0	0	0	0	0	1	0	0	0	0	0
OG0000680	0	0	0	0	0	0	0	0	0	0	0	0
OG0000681	1	0	0	0	1	0	1	0	0	0	0	0
OG0000682	0	0	0	0	1	0	1	0	0	0	0	0
OG0000683	0	0	0	0	0	0	0	0	0	0	0	0
OG0000684	0	0	0	0	0	0	0	0	0	0	0	0
OG0000685	1	0	0	1	1	0	1	0	0	0	0	0
OG0000686	0	0	0	0	2	0	2	0	0	0	0	0
OG0000687	0	0	0	0	0	0	0	0	0	0	0	0
OG0000688	0	0	0	0	1	0	0	0	0	0	0	0
OG0000689	0	0	0	0	0	0	0	0	0	0	0	0
OG0000690	0	0	0	0	0	0	0	0	0	0	0	0
OG0000691	0	0	0	0	0	0	3	0	0	0	0	0
OG0000692	0	0	0	0	0	0	3	0	0	0	0	0
OG0000693	0	0	0	0	0	0	0	0	0	0	1	0
OG0000694	0	0	0	0	1	0	1	0	0	0	0	0
OG0000695	2	2	0	0	0	0	0	0	0	0	0	0
OG0000696	0	0	0	0	0	0	1	0	0	0	0	0
OG0000697	0	0	0	0	0	0	0	0	0	0	0	0
OG0000698	0	0	0	0	1	0	2	0	0	0	0	0
OG0000699	0	0	0	0	0	0	0	0	0	0	0	0
OG0000700	0	0	0	0	0	0	0	0	0	0	0	0
OG0000701	0	0	0	0	1	0	1	0	0	0	0	0
OG0000702	0	0	0	0	0	0	2	0	0	0	0	0
OG0000703	0	0	0	0	0	0	0	0	0	0	0	0
OG0000704	0	0	0	0	0	0	1	0	0	0	0	0
OG0000705	0	1	0	0	0	0	0	0	0	0	0	0
OG0000706	1	0	0	0	0	0	1	0	0	0	0	0
OG0000707	0	0	0	0	1	0	0	0	0	0	1	0
OG0000708	0	0	0	0	0	0	2	0	0	0	0	0
OG0000709	0	0	0	0	0	0	1	0	0	0	0	0
OG0000710	0	0	0	1	0	1	0	0	0	0	0	0
OG0000711	0	0	0	0	0	0	2	0	0	0	0	0
OG0000712	0	0	0	0	0	0	0	0	0	0	0	0
OG0000713	0	0	0	0	1	0	2	0	0	0	0	0
OG0000714	0	0	0	0	0	0	2	2	0	0	0	0
OG0000715	0	0	0	0	0	0	0	0	0	0	0	0
OG0000716	0	0	0	0	0	0	1	0	0	0	0	0
OG0000717	0	0	0	0	0	0	0	0	0	0	0	0
OG0000718	0	0	0	0	0	0	2	0	0	0	0	0
OG0000719	1	0	0	0	1	0	1	0	0	0	0	0
OG0000720	0	0	0	0	1	0	1	0	0	0	0	0
OG0000721	0	0	0	0	1	0	2	0	0	0	0	0
OG0000722	0	0	0	0	0	0	2	1	0	0	0	0
OG0000723	0	0	0	0	0	0	0	0	0	0	0	0
OG0000724	0	1	1	1	1	0	0	0	0	0	0	0
OG0000725	0	0	0	0	1	1	1	0	0	0	0	0
OG0000726	1	0	0	1	0	1	0	0	0	0	0	0
OG0000727	0	0	0	0	0	0	2	0	0	0	0	0
OG0000728	0	0	0	0	0	1	1	1	0	0	0	0
OG0000729	0	0	0	0	0	0	0	0	0	0	0	0
OG0000730	0	0	0	0	0	0	1	0	0	0	0	0
OG0000731	0	0	2	0	0	0	1	0	0	0	0	0
OG0000732	0	0	0	0	0	0	1	0	0	0	0	0
OG0000733	0	0	0	0	1	0	2	0	0	0	0	0
OG0000734	0	0	1	0	1	0	1	0	0	0	0	0
OG0000735	0	0	0	0	0	0	0	0	0	0	0	0
OG0000736	0	0	0	1	1	0	0	0	0	0	0	0
OG0000737	0	0	0	0	0	0	1	0	0	0	0	0
OG0000738	0	0	0	0	0	0	2	1	0	0	0	0
OG0000739	0	0	1	0	0	1	2	0	0	0	0	0
OG0000740	0	0	0	0	1	1	1	0	0	0	0	0
OG0000741	0	0	1	1	1	0	0	0	0	0	0	0
OG0000742	0	0	0	0	0	0	1	0	0	0	0	0
OG0000743	0	0	0	0	0	0	0	0	0	0	0	0
OG0000744	0	0	0	0	0	0	1	0	0	0	0	0
OG0000745	0	0	0	0	1	0	1	0	0	0	0	0
OG0000746	0	0	0	0	1	0	2	0	0	0	0	0
OG0000747	0	0	0	0	1	1	0	0	0	0	0	0
OG0000748	1	0	0	1	0	1	0	0	0	0	0	0
OG0000749	0	0	0	0	1	0	1	0	0	0	0	0
OG0000750	1	1	0	0	0	0	1	0	0	0	0	0
OG0000751	0	0	0	0	1	0	1	0	0	0	0	0
OG0000752	0	0	1	1	1	0	1	0	0	0	0	0
OG0000753	0	1	0	0	1	0	1	0	0	0	0	0
OG0000754	0	0	1	0	1	0	1	0	0	0	0	0
OG0000755	0	1	0	1	1	1	0	0	0	0	0	0
OG0000756	0	0	0	0	1	1	1	0	0	1	0	0
OG0000757	0	1	0	0	1	0	1	0	0	0	0	0
OG0000758	0	0	0	3	0	0	0	0	0	0	0	0
OG0000759	1	1	0	0	1	0	1	0	0	0	0	0
OG0000760	0	0	0	0	0	0	1	0	0	0	0	0
OG0000761	0	0	0	2	1	0	0	0	0	0	0	0
OG0000762	1	0	1	1	1	0	0	0	0	0	0	0
OG0000763	1	0	0	0	1	0	1	0	0	0	0	0
OG0000764	1	0	0	1	1	0	1	0	0	0	0	0
OG0000765	0	0	0	2	0	0	0	0	0	0	0	0
OG0000766	0	0	1	0	1	0	2	0	0	0	0	0
OG0000767	0	0	0	0	0	0	0	0	0	0	0	0
OG0000768	0	0	1	1	1	0	1	0	0	0	0	0
OG0000769	1	0	0	1	1	0	1	0	0	0	0	0
OG0000770	0	0	0	0	1	1	1	0	0	0	0	0
OG0000771	0	0	0	0	0	0	1	0	0	0	0	0
OG0000772	0	0	0	0	1	0	2	0	0	0	0	0
OG0000773	0	0	0	0	0	0	0	0	0	0	0	0
OG0000774	1	1	0	0	0	1	1	0	0	0	0	0
OG0000775	1	0	0	0	1	0	1	0	0	0	0	0
OG0000776	0	0	0	0	0	0	3	0	0	0	0	0
OG0000777	0	0	0	0	0	0	1	0	0	0	1	0
OG0000778	1	1	1	1	1	0	0	0	0	0	0	0
OG0000779	1	1	1	1	1	0	0	0	0	0	0	0
OG0000780	1	1	1	0	1	0	1	0	0	0	0	0
OG0000781	1	1	1	1	1	0	0	0	0	0	0	0
OG0000782	1	0	1	1	2	0	0	0	0	0	0	0
OG0000783	1	0	1	0	1	1	1	0	0	0	0	0
OG0000784	1	1	1	0	1	0	1	0	0	0	0	0
OG0000785	1	1	1	1	1	0	0	0	0	0	0	0
OG0000786	1	1	1	1	1	0	0	0	0	0	0	0
OG0000787	1	1	1	1	1	0	0	0	0	0	0	0
OG0000788	1	1	1	1	1	0	0	0	0	0	0	0
OG0000789	2	0	0	2	0	0	1	0	0	0	0	0
OG0000790	1	0	1	1	1	0	1	0	0	0	0	0
OG0000791	2	2	0	0	0	0	1	0	0	0	0	0
OG0000792	1	0	1	2	1	0	0	0	0	0	0	0
OG0000793	0	1	0	2	1	0	1	0	0	0	0	0
OG0000794	0	0	0	2	0	0	1	2	0	0	0	0
OG0000795	0	0	0	0	0	0	5	0	0	0	0	0
OG0000796	0	0	0	0	0	0	1	2	0	0	0	0
OG0000797	0	0	0	0	0	0	0	0	0	0	0	0
OG0000798	0	0	0	0	0	0	1	0	0	0	0	0
OG0000799	0	0	0	0	0	0	1	0	0	0	0	0
OG0000800	0	0	0	0	0	0	1	0	0	0	0	0
OG0000801	0	0	0	1	0	0	1	0	0	0	0	0
OG0000802	0	0	0	0	0	0	1	0	0	0	0	0
OG0000803	0	0	0	0	0	0	2	0	0	0	0	0
OG0000804	0	0	1	0	1	0	0	0	0	0	0	0
OG0000805	0	0	0	0	0	0	0	0	0	0	0	0
OG0000806	0	0	0	0	1	0	1	0	0	0	0	0
OG0000807	0	0	0	0	0	0	0	0	0	0	0	0
OG0000808	0	0	0	0	1	0	0	0	1	0	0	0
OG0000809	0	0	0	0	2	0	0	0	0	0	0	0
OG0000810	0	0	1	0	0	0	1	0	0	0	0	0
OG0000811	0	0	0	0	1	1	0	0	0	0	0	0
OG0000812	0	0	1	0	1	0	0	0	0	0	0	0
OG0000813	0	1	1	0	0	1	0	0	0	0	0	0
OG0000814	0	0	0	0	0	0	0	0	0	0	0	0
OG0000815	0	0	0	0	1	0	0	0	0	0	0	0
OG0000816	0	0	0	0	0	1	0	2	0	0	0	0
OG0000817	0	0	3	0	0	0	0	0	0	0	0	0
OG0000818	0	0	0	0	0	0	0	0	0	0	0	0
OG0000819	0	0	0	0	1	0	1	0	0	0	0	0
OG0000820	0	0	0	0	0	0	0	0	0	0	0	0
OG0000821	0	0	0	0	0	0	1	0	0	0	1	0
OG0000822	0	1	1	0	0	0	0	0	0	0	0	0
OG0000823	0	0	0	0	1	0	0	0	0	0	0	0
OG0000824	0	0	0	0	0	0	0	0	0	0	0	0
OG0000825	0	0	0	0	1	0	1	0	0	0	0	0
OG0000826	0	0	0	0	0	0	0	0	0	0	0	0
OG0000827	0	0	0	0	0	0	0	0	0	0	0	0
OG0000828	0	0	0	0	0	0	1	0	0	0	0	0
OG0000829	1	0	0	0	1	0	1	0	0	0	0	0
OG0000830	0	0	0	0	0	0	1	0	0	0	0	0
OG0000831	0	0	0	0	0	0	0	0	0	0	0	0
OG0000832	0	0	0	1	1	0	0	0	0	0	0	0
OG0000833	0	0	0	0	0	0	1	0	0	0	0	0
OG0000834	0	0	0	0	1	0	1	0	0	0	0	0
OG0000835	1	0	0	0	0	0	0	0	0	0	0	0
OG0000836	0	0	0	0	0	0	0	0	0	0	0	0
OG0000837	0	0	0	0	0	0	1	0	0	0	0	0
OG0000838	0	0	0	1	0	0	0	0	0	0	0	0
OG0000839	0	0	0	0	0	0	1	0	0	0	0	0
OG0000840	0	0	0	0	0	0	0	0	0	0	0	0
OG0000841	0	0	0	0	0	0	0	0	0	0	0	0
OG0000842	0	0	0	0	0	0	0	0	0	0	0	0
OG0000843	0	0	0	0	0	0	1	0	0	0	0	0
OG0000844	0	0	0	0	0	0	0	0	0	0	0	0
OG0000845	0	0	0	0	1	0	0	0	0	0	0	0
OG0000846	0	0	0	0	0	0	1	0	0	0	0	0
OG0000847	0	0	0	0	2	0	0	0	0	0	0	0
OG0000848	0	0	0	2	0	0	1	0	0	0	0	0
OG0000849	0	0	0	0	0	0	0	0	0	0	0	0
OG0000850	0	0	0	0	0	0	0	0	0	0	0	0
OG0000851	0	0	0	0	1	0	0	0	0	0	0	0
OG0000852	0	0	0	0	0	0	0	0	0	0	0	0
OG0000853	0	0	0	0	0	0	0	0	0	0	0	0
OG0000854	0	0	0	0	1	0	1	0	0	0	0	0
OG0000855	0	0	0	0	0	1	0	0	0	0	0	0
OG0000856	0	0	0	0	1	0	2	0	0	0	0	0
OG0000857	0	0	0	0	0	0	1	0	0	0	0	0
OG0000858	0	0	0	1	0	0	0	0	0	0	0	0
OG0000859	0	0	0	0	0	0	1	0	0	0	0	0
OG0000860	0	0	0	0	0	0	0	0	0	0	0	0
OG0000861	0	0	0	0	1	0	1	0	0	0	0	0
OG0000862	1	0	1	1	0	0	0	0	0	0	0	0
OG0000863	0	0	0	0	0	0	1	0	0	0	0	0
OG0000864	0	0	0	0	0	0	0	0	0	0	0	0
OG0000865	0	0	0	0	0	0	1	0	0	0	0	0
OG0000866	0	0	0	0	0	0	0	0	0	0	0	0
OG0000867	0	0	1	0	1	0	1	0	0	0	0	0
OG0000868	0	0	0	0	1	0	1	0	0	0	0	0
OG0000869	0	0	0	0	0	0	0	0	0	0	0	0
OG0000870	0	0	0	0	0	0	1	0	0	0	0	0
OG0000871	0	0	0	0	0	0	0	0	0	0	0	0
OG0000872	0	0	0	0	0	0	0	0	0	0	0	0
OG0000873	0	0	0	0	0	0	1	0	0	0	0	0
OG0000874	0	0	0	0	0	0	0	0	0	0	0	0
OG0000875	0	0	0	0	1	0	1	0	0	0	0	0
OG0000876	0	0	0	0	1	0	1	0	0	0	0	0
OG0000877	0	0	0	0	0	0	0	0	0	0	0	0
OG0000878	0	0	0	0	0	1	1	0	0	0	0	0
OG0000879	0	0	0	0	0	0	2	0	0	0	0	0
OG0000880	0	0	0	0	1	0	1	0	0	0	0	0
OG0000881	0	0	0	0	0	1	1	0	0	0	0	0
OG0000882	0	0	0	0	2	0	0	0	0	0	0	0
OG0000883	1	0	0	0	1	0	1	0	0	0	0	0
OG0000884	0	0	0	0	1	0	0	0	0	0	0	0
OG0000885	0	0	0	1	1	0	1	0	0	0	0	0
OG0000886	0	0	0	0	0	1	1	0	0	0	0	0
OG0000887	0	0	0	0	0	0	0	0	0	0	0	0
OG0000888	0	0	0	0	0	0	0	0	0	0	0	0
OG0000889	0	0	0	0	0	0	2	0	0	0	0	0
OG0000890	0	0	0	0	0	0	1	0	0	0	0	0
OG0000891	0	0	0	0	0	0	0	0	0	0	0	0
OG0000892	1	0	0	1	0	0	0	0	0	0	0	0
OG0000893	0	0	0	0	1	0	1	0	0	0	0	0
OG0000894	0	0	0	0	0	0	0	0	0	0	0	0
OG0000895	0	0	0	0	0	0	1	0	0	0	0	0
OG0000896	1	1	1	0	0	0	0	0	0	0	0	0
OG0000897	0	0	0	0	0	0	0	2	0	0	0	0
OG0000898	0	0	0	0	0	1	1	0	0	0	0	0
OG0000899	0	0	1	0	1	0	1	0	0	0	0	0
OG0000900	0	0	0	0	1	0	1	0	0	0	0	0
OG0000901	0	0	0	0	0	0	1	0	0	0	0	0
OG0000902	0	0	0	0	0	0	1	0	0	0	0	0
OG0000903	0	0	0	0	1	0	1	0	0	0	0	0
OG0000904	1	0	0	0	0	0	0	0	0	0	0	0
OG0000905	0	0	0	0	0	0	2	0	0	0	0	0
OG0000906	0	0	0	0	0	0	0	0	0	0	0	0
OG0000907	0	0	0	0	0	0	1	0	0	0	0	0
OG0000908	0	0	0	0	0	1	1	0	0	0	0	0
OG0000909	0	0	0	0	0	0	2	0	0	0	0	0
OG0000910	0	0	0	1	0	0	1	0	0	0	0	0
OG0000911	0	0	0	0	0	0	3	0	0	0	0	0
OG0000912	0	0	0	0	0	0	0	0	0	0	0	0
OG0000913	0	0	0	0	0	0	0	0	0	0	0	0
OG0000914	0	0	0	0	0	0	1	0	0	0	0	0
OG0000915	0	0	0	0	1	0	1	0	0	0	0	0
OG0000916	0	0	0	0	0	0	1	0	0	0	0	0
OG0000917	0	0	0	0	0	0	1	0	0	0	0	0
OG0000918	0	0	0	0	0	0	2	0	0	0	0	0
OG0000919	0	1	0	0	0	0	1	0	0	0	0	0
OG0000920	0	0	1	0	1	0	1	0	0	0	0	0
OG0000921	0	0	0	0	0	1	1	0	0	0	0	0
OG0000922	0	0	0	0	1	0	1	0	0	0	0	0
OG0000923	0	0	0	0	0	0	0	0	0	0	0	0
OG0000924	0	0	0	0	0	0	3	0	0	0	0	0
OG0000925	0	0	0	0	1	0	1	0	0	0	0	0
OG0000926	0	0	0	0	0	0	0	0	0	0	0	0
OG0000927	1	0	0	1	0	0	1	0	0	0	0	0
OG0000928	1	0	1	1	0	0	0	0	0	0	0	0
OG0000929	0	1	0	0	1	0	1	0	0	0	0	0
OG0000930	0	0	0	0	0	0	1	0	1	0	0	0
OG0000931	0	0	0	0	0	0	1	0	0	0	0	0
OG0000932	0	0	0	0	0	0	2	0	0	0	0	0
OG0000933	0	0	0	0	1	0	1	0	0	0	0	0
OG0000934	0	0	0	0	0	0	2	0	0	0	0	0
OG0000935	0	0	0	0	0	0	1	0	0	0	0	0
OG0000936	0	0	0	0	1	1	0	0	0	0	0	0
OG0000937	0	0	0	0	0	0	2	0	0	0	0	0
OG0000938	0	0	0	0	0	0	2	0	0	0	0	0
OG0000939	0	0	0	0	1	0	1	0	0	0	0	0
OG0000940	0	0	1	0	1	1	0	0	0	0	0	0
OG0000941	0	0	1	1	0	0	1	0	0	0	0	0
OG0000942	0	0	0	0	0	0	2	0	0	0	0	0
OG0000943	0	0	0	0	1	0	1	0	0	0	0	0
OG0000944	0	0	0	0	0	0	2	1	0	0	0	0
OG0000945	0	0	0	1	1	0	1	0	0	0	0	0
OG0000946	0	0	0	2	0	0	1	0	0	0	0	0
OG0000947	0	0	0	0	0	1	1	0	0	0	0	0
OG0000948	0	0	1	1	0	0	1	0	0	0	0	0
OG0000949	0	0	0	0	1	1	0	0	0	0	1	0
OG0000950	0	0	0	0	0	0	2	0	0	0	0	0
OG0000951	0	0	0	0	0	1	0	0	0	0	1	0
OG0000952	0	0	1	2	0	0	0	0	0	0	0	0
OG0000953	0	0	0	0	0	0	0	0	0	0	0	0
OG0000954	1	1	1	1	0	0	0	0	0	0	0	0
OG0000955	1	1	1	1	0	0	0	0	0	0	0	0
OG0000956	1	1	1	1	0	0	0	0	0	0	0	0
OG0000957	1	1	1	1	0	0	0	0	0	0	0	0
OG0000958	1	0	1	1	1	0	0	0	0	0	0	0
OG0000959	1	1	0	1	1	0	0	0	0	0	0	0
OG0000960	1	0	1	1	1	0	0	0	0	0	0	0
OG0000961	1	0	0	0	1	0	2	0	0	0	0	0
OG0000962	1	1	0	0	1	0	1	0	0	0	0	0
OG0000963	1	2	0	0	1	0	0	0	0	0	0	0
OG0000964	1	0	0	1	1	0	1	0	0	0	0	0
OG0000965	1	0	0	0	1	0	2	0	0	0	0	0
OG0000966	0	1	1	1	0	0	1	0	0	0	0	0
OG0000967	0	0	0	0	1	0	2	0	1	0	0	0
OG0000968	0	0	1	1	1	1	0	0	0	0	0	0
OG0000969	0	0	0	0	0	0	2	2	0	0	0	0
OG0000970	0	0	0	0	0	0	4	0	0	0	0	0
OG0000971	0	0	0	0	1	0	3	0	0	0	0	0
OG0000972	0	0	0	0	1	0	1	2	0	0	0	0
OG0000973	0	0	0	0	1	1	2	0	0	0	0	0
OG0000974	0	0	0	0	0	0	2	2	0	0	0	0
OG0000975	0	0	0	0	0	0	2	2	0	0	0	0
OG0000976	0	0	0	0	0	0	0	0	0	0	0	0
OG0000977	0	0	0	0	0	0	2	0	0	0	0	0
OG0000978	0	0	0	0	0	0	0	0	0	0	0	0
OG0000979	0	0	0	0	0	0	0	0	0	0	1	0
OG0000980	0	0	0	0	0	0	0	0	0	0	0	0
OG0000981	0	0	0	0	0	0	0	0	0	0	0	0
OG0000982	0	0	0	0	0	0	1	0	0	0	0	0
OG0000983	0	0	0	0	0	0	1	1	0	0	0	0
OG0000984	0	0	0	0	0	0	2	0	0	0	0	0
OG0000985	0	0	0	0	0	0	0	0	0	0	0	0
OG0000986	0	0	0	0	0	0	0	0	0	0	0	0
OG0000987	0	0	0	0	0	0	0	0	0	0	0	0
OG0000988	0	0	0	0	0	0	0	0	0	0	1	0
OG0000989	0	0	0	0	0	0	1	0	0	0	0	0
OG0000990	0	0	1	0	1	0	0	0	0	0	0	0
OG0000991	0	0	0	0	0	0	0	0	0	0	0	0
OG0000992	0	1	0	0	0	0	1	0	0	0	0	0
OG0000993	0	0	0	0	0	0	1	0	0	0	0	0
OG0000994	0	0	0	0	0	0	0	0	0	0	0	0
OG0000995	0	0	0	0	1	0	1	0	0	0	0	0
OG0000996	0	0	0	0	1	0	1	0	0	0	0	0
OG0000997	0	0	0	0	1	0	0	0	0	0	0	0
OG0000998	0	0	1	0	1	0	0	0	0	0	0	0
OG0000999	0	0	0	0	0	0	1	0	0	0	0	0
OG0001000	0	0	0	0	1	0	0	0	0	0	0	0
OG0001001	0	0	0	0	0	0	1	0	0	0	0	0
OG0001002	0	0	0	0	0	0	0	0	0	0	0	0
OG0001003	0	0	0	0	0	0	1	0	0	0	0	0
OG0001004	0	0	0	0	0	0	0	0	0	0	0	0
OG0001005	0	0	0	0	0	0	1	0	0	0	0	0
OG0001006	0	0	0	0	0	1	0	0	0	0	0	0
OG0001007	0	0	0	0	0	0	0	0	0	0	0	0
OG0001008	0	0	0	0	0	0	0	0	0	0	0	0
OG0001009	0	0	0	0	0	0	0	0	0	0	0	0
OG0001010	0	0	0	0	0	0	0	0	0	0	0	0
OG0001011	0	0	0	0	0	0	0	0	0	0	1	0
OG0001012	0	0	0	0	0	0	0	0	0	0	0	0
OG0001013	0	1	0	0	0	0	1	0	0	0	0	0
OG0001014	0	0	0	0	0	0	0	0	0	0	0	0
OG0001015	0	0	0	0	0	0	1	0	0	0	0	0
OG0001016	0	0	0	0	0	0	1	0	0	0	0	0
OG0001017	0	0	0	0	0	0	0	0	0	0	0	0
OG0001018	0	0	0	0	0	0	0	0	0	0	0	0
OG0001019	0	0	0	0	0	0	0	0	0	0	0	0
OG0001020	0	0	0	0	0	0	1	0	0	0	0	0
OG0001021	0	0	0	0	0	0	0	0	0	0	0	0
OG0001022	0	0	0	0	0	0	0	0	0	0	0	0
OG0001023	0	0	0	0	0	0	0	0	0	0	0	0
OG0001024	0	0	0	0	0	0	0	0	0	0	0	0
OG0001025	0	0	0	0	1	0	0	0	0	0	0	0
OG0001026	0	0	0	0	1	0	1	0	0	0	0	0
OG0001027	0	0	0	0	0	0	0	0	0	0	0	0
OG0001028	0	0	0	0	0	0	1	0	0	0	0	0
OG0001029	0	0	0	0	0	0	0	0	0	0	0	0
OG0001030	0	0	0	0	0	0	0	0	0	0	0	0
OG0001031	0	0	0	0	1	0	1	0	0	0	0	0
OG0001032	0	0	0	0	1	0	1	0	0	0	0	0
OG0001033	0	0	0	0	0	0	0	0	0	0	0	0
OG0001034	0	0	0	0	0	0	0	0	0	0	0	0
OG0001035	0	0	0	0	0	0	0	1	0	0	0	0
OG0001036	0	0	0	0	0	0	0	0	0	0	0	0
OG0001037	0	0	0	0	0	0	0	0	0	0	0	0
OG0001038	0	0	0	0	0	0	0	0	0	0	0	0
OG0001039	0	0	0	0	0	0	2	0	0	0	0	0
OG0001040	0	0	0	0	0	0	1	0	0	0	0	0
OG0001041	0	0	0	0	0	0	1	0	0	0	0	0
OG0001042	0	0	0	0	0	0	1	0	0	0	0	0
OG0001043	0	0	0	0	0	0	1	0	0	0	0	0
OG0001044	0	0	0	0	0	0	0	0	0	0	0	0
OG0001045	0	0	0	0	0	0	1	0	0	0	0	0
OG0001046	0	0	0	0	0	0	1	0	0	0	0	0
OG0001047	0	0	0	0	0	0	1	0	0	0	0	0
OG0001048	0	0	0	0	0	0	2	0	0	0	0	0
OG0001049	0	0	0	0	0	0	1	0	0	0	0	0
OG0001050	0	0	0	0	0	0	1	0	0	0	0	0
OG0001051	0	0	0	0	0	0	0	0	0	0	0	0
OG0001052	0	0	0	0	0	0	2	0	0	0	0	0
OG0001053	0	0	0	0	0	0	0	0	0	0	0	0
OG0001054	0	0	0	0	0	0	1	0	0	0	0	0
OG0001055	0	0	0	0	0	0	1	0	0	0	0	0
OG0001056	0	0	0	0	0	0	0	0	0	0	0	0
OG0001057	0	0	0	0	0	0	0	0	0	0	0	0
OG0001058	0	0	0	0	0	0	0	0	0	0	0	0
OG0001059	0	0	0	0	0	0	1	0	0	0	0	0
OG0001060	0	0	0	0	0	0	1	0	0	0	0	0
OG0001061	0	0	0	0	0	0	1	0	0	0	0	0
OG0001062	0	0	0	0	0	0	0	0	0	0	0	0
OG0001063	0	0	0	0	0	0	1	0	0	0	0	0
OG0001064	1	0	0	0	0	0	1	0	0	0	0	0
OG0001065	0	0	0	0	0	0	1	0	0	0	0	0
OG0001066	0	0	0	0	0	0	2	0	0	0	0	0
OG0001067	0	0	0	0	0	0	1	0	0	0	0	0
OG0001068	0	0	0	1	0	0	0	0	0	0	0	0
OG0001069	0	0	0	0	1	1	0	0	0	0	0	0
OG0001070	0	0	0	0	0	0	0	0	0	0	0	0
OG0001071	0	0	0	0	0	0	1	0	0	0	0	0
OG0001072	0	0	0	0	0	0	0	0	0	0	0	0
OG0001073	0	0	0	0	1	0	1	0	0	0	0	0
OG0001074	0	0	0	0	0	0	1	0	0	0	0	0
OG0001075	0	0	0	0	0	0	0	0	0	0	0	0
OG0001076	0	0	0	0	0	0	0	0	0	0	0	0
OG0001077	0	0	0	0	0	0	2	0	0	0	0	0
OG0001078	0	0	0	0	0	0	0	0	0	0	0	0
OG0001079	0	0	0	0	0	0	1	0	0	0	0	0
OG0001080	1	0	0	0	0	0	0	0	0	0	0	0
OG0001081	0	0	1	0	0	0	1	0	0	0	0	0
OG0001082	0	0	0	0	0	0	0	0	0	0	0	0
OG0001083	0	0	0	0	0	0	1	0	0	0	0	0
OG0001084	0	0	0	0	1	0	0	0	0	0	0	0
OG0001085	0	0	0	0	0	0	0	0	0	0	0	0
OG0001086	0	0	0	0	0	0	1	0	0	0	0	0
OG0001087	0	0	0	0	0	0	1	0	0	0	0	0
OG0001088	0	0	0	0	1	0	0	0	0	0	0	0
OG0001089	0	0	0	0	0	0	0	0	0	0	0	0
OG0001090	0	0	0	0	1	0	0	0	0	0	0	0
OG0001091	0	0	0	0	0	0	0	0	0	0	0	0
OG0001092	0	0	0	0	0	0	1	0	0	0	0	0
OG0001093	0	0	0	0	1	0	0	0	0	0	0	0
OG0001094	0	0	0	0	0	0	1	0	0	0	0	0
OG0001095	0	0	0	0	0	0	1	0	0	0	0	0
OG0001096	0	0	0	0	0	0	2	0	0	0	0	0
OG0001097	0	0	0	0	1	0	0	0	0	0	0	0
OG0001098	0	0	0	1	1	0	0	0	0	0	0	0
OG0001099	0	0	0	0	0	0	0	0	0	0	0	0
OG0001100	0	0	0	0	0	0	1	0	0	0	0	0
OG0001101	0	0	0	0	1	0	0	0	0	0	0	0
OG0001102	0	0	0	0	0	0	0	0	0	0	0	0
OG0001103	0	0	0	0	0	0	1	0	0	0	0	0
OG0001104	0	0	0	0	0	0	0	0	0	0	0	0
OG0001105	0	0	0	0	0	0	0	0	0	0	0	0
OG0001106	0	0	0	0	0	0	1	0	0	0	0	0
OG0001107	0	0	0	0	0	0	0	0	0	0	0	0
OG0001108	0	0	0	0	1	0	1	0	0	0	0	0
OG0001109	0	0	0	0	0	0	0	0	0	0	0	0
OG0001110	0	0	0	0	0	0	0	0	0	0	0	0
OG0001111	0	0	0	0	0	0	1	0	0	0	0	0
OG0001112	0	0	0	0	0	0	1	0	0	0	0	0
OG0001113	0	0	0	1	0	0	1	0	0	0	0	0
OG0001114	1	0	0	0	0	0	1	0	0	0	0	0
OG0001115	0	0	0	0	0	0	2	0	0	0	0	0
OG0001116	0	0	0	0	1	0	1	0	0	0	0	0
OG0001117	0	0	0	0	0	0	0	0	0	0	0	0
OG0001118	0	0	0	0	1	0	1	0	0	0	0	0
OG0001119	0	0	0	0	0	0	1	0	0	0	0	0
OG0001120	0	0	0	0	0	0	0	0	0	0	0	0
OG0001121	0	0	0	0	1	0	0	0	0	0	0	0
OG0001122	0	0	0	0	0	0	0	0	0	0	0	0
OG0001123	0	0	0	0	0	0	2	0	0	0	0	0
OG0001124	1	0	0	0	0	0	0	0	0	0	0	0
OG0001125	0	0	0	0	0	1	1	0	0	0	0	0
OG0001126	0	0	0	0	1	0	1	0	0	0	0	0
OG0001127	0	0	0	0	0	0	0	0	0	0	0	0
OG0001128	0	0	0	0	1	0	1	0	0	0	0	0
OG0001129	0	0	0	0	0	0	0	0	0	0	0	0
OG0001130	0	0	0	1	0	0	1	0	0	0	0	0
OG0001131	0	0	0	0	0	0	1	0	0	0	0	0
OG0001132	0	0	0	0	0	0	1	0	0	0	0	0
OG0001133	0	0	0	0	0	0	1	0	0	0	0	0
OG0001134	0	0	0	0	1	0	1	0	0	0	0	0
OG0001135	0	0	0	0	0	0	1	0	0	0	0	0
OG0001136	0	1	0	0	0	0	1	0	0	0	0	0
OG0001137	0	0	0	0	0	0	1	0	0	0	1	0
OG0001138	0	0	0	0	1	0	0	0	0	0	0	0
OG0001139	0	0	0	0	0	0	2	0	0	0	0	0
OG0001140	0	0	0	0	1	0	1	0	0	0	0	0
OG0001141	0	0	0	0	0	1	0	0	0	0	0	0
OG0001142	0	0	0	0	1	0	1	0	0	0	0	0
OG0001143	0	0	0	0	1	0	1	0	0	0	0	0
OG0001144	0	0	0	0	0	0	1	0	0	0	0	0
OG0001145	0	0	0	0	0	0	0	0	0	0	0	0
OG0001146	0	0	0	0	0	0	0	0	0	0	0	0
OG0001147	0	0	0	0	1	0	0	0	0	0	0	0
OG0001148	0	0	0	0	1	0	0	0	0	0	0	0
OG0001149	0	0	0	0	0	0	1	0	0	0	0	0
OG0001150	0	0	0	0	1	0	1	0	0	0	0	0
OG0001151	0	0	0	0	0	0	1	0	0	0	0	0
OG0001152	0	0	0	0	0	0	1	0	0	0	0	0
OG0001153	0	0	0	0	0	0	0	2	0	0	0	0
OG0001154	0	0	0	1	0	0	1	0	0	0	0	0
OG0001155	0	0	0	0	0	0	0	0	0	0	0	0
OG0001156	0	0	0	0	1	0	0	0	0	0	0	0
OG0001157	0	0	0	0	0	0	2	0	0	0	0	0
OG0001158	0	0	0	0	0	0	0	0	0	0	0	0
OG0001159	0	0	0	0	0	0	1	0	0	0	0	0
OG0001160	0	0	0	0	0	0	2	0	0	0	0	0
OG0001161	0	0	0	0	0	0	0	0	0	0	0	0
OG0001162	0	0	0	0	1	0	0	0	0	0	1	0
OG0001163	0	0	0	0	0	0	0	0	0	0	0	0
OG0001164	0	0	0	0	0	0	0	2	0	0	0	0
OG0001165	0	0	0	1	0	0	1	0	0	0	0	0
OG0001166	0	0	0	0	0	0	2	0	0	0	0	0
OG0001167	1	0	1	1	0	0	0	0	0	0	0	0
OG0001168	1	1	0	1	0	0	0	0	0	0	0	0
OG0001169	1	1	0	0	0	1	0	0	0	0	0	0
OG0001170	1	1	0	1	0	0	0	0	0	0	0	0
OG0001171	1	1	1	0	0	0	0	0	0	0	0	0
OG0001172	1	1	0	0	0	0	1	0	0	0	0	0
OG0001173	1	0	0	0	0	0	2	0	0	0	0	0
OG0001174	1	0	0	0	1	0	1	0	0	0	0	0
OG0001175	1	0	1	0	0	0	1	0	0	0	0	0
OG0001176	0	1	0	2	0	0	0	0	0	0	0	0
OG0001177	0	1	0	0	1	0	1	0	0	0	0	0
OG0001178	0	1	0	1	0	0	1	0	0	0	0	0
OG0001179	0	1	1	0	0	0	1	0	0	0	0	0
OG0001180	0	1	0	0	1	0	1	0	0	0	0	0
OG0001181	0	2	0	0	0	0	1	0	0	0	0	0
OG0001182	0	1	0	0	1	0	1	0	0	0	0	0
OG0001183	0	0	1	1	0	0	1	0	0	0	0	0
OG0001184	0	0	1	0	2	0	0	0	0	0	0	0
OG0001185	0	0	1	0	1	0	1	0	0	0	0	0
OG0001186	0	0	1	1	1	0	0	0	0	0	0	0
OG0001187	0	0	1	1	1	0	0	0	0	0	0	0
OG0001188	0	0	0	0	1	0	1	0	0	0	0	1
OG0001189	0	0	0	0	0	0	1	2	0	0	0	0
OG0001190	0	0	0	0	0	0	1	2	0	0	0	0
OG0001191	0	0	0	0	2	0	1	0	0	0	0	0
OG0001192	0	0	0	0	0	0	3	0	0	0	0	0
OG0001193	0	0	0	0	0	0	1	2	0	0	0	0
OG0001194	0	0	0	0	1	0	2	0	0	0	0	0
OG0001195	0	0	0	0	0	0	3	0	0	0	0	0
OG0001196	0	0	0	0	0	0	2	1	0	0	0	0
OG0001197	0	0	0	0	0	0	1	2	0	0	0	0
OG0001198	0	0	0	0	0	0	2	1	0	0	0	0
OG0001199	0	0	0	0	0	0	3	0	0	0	0	0
OG0001200	0	0	0	0	0	0	3	0	0	0	0	0
OG0001201	0	0	0	0	2	0	1	0	0	0	0	0
OG0001202	0	0	0	0	0	0	3	0	0	0	0	0
OG0001203	0	0	0	0	0	0	1	2	0	0	0	0
OG0001204	0	0	0	0	0	0	3	0	0	0	0	0
OG0001205	0	0	0	0	0	0	2	0	0	0	1	0
OG0001206	0	0	0	0	2	0	1	0	0	0	0	0
OG0001207	0	0	0	0	0	0	1	2	0	0	0	0
OG0001208	0	0	0	0	1	0	2	0	0	0	0	0
OG0001209	0	0	0	0	1	0	2	0	0	0	0	0
OG0001210	0	0	0	0	1	0	2	0	0	0	0	0
OG0001211	0	0	0	0	0	0	1	2	0	0	0	0
OG0001212	0	0	0	0	1	0	2	0	0	0	0	0
OG0001213	0	0	0	1	0	0	2	0	0	0	0	0
OG0001214	0	0	0	0	0	0	1	2	0	0	0	0
OG0001215	0	0	0	0	1	0	2	0	0	0	0	0
OG0001216	0	0	0	0	0	1	2	0	0	0	0	0
OG0001217	0	0	0	0	0	0	1	2	0	0	0	0
OG0001218	0	0	0	0	1	0	1	1	0	0	0	0
OG0001219	0	0	0	0	0	0	2	1	0	0	0	0
OG0001220	0	0	0	0	1	0	2	0	0	0	0	0
OG0001221	0	0	0	0	0	0	1	2	0	0	0	0
OG0001222	0	0	0	2	1	0	0	0	0	0	0	0
OG0001223	0	0	0	1	1	1	0	0	0	0	0	0
OG0001224	0	0	0	0	0	0	0	0	0	0	0	0
OG0001225	0	0	0	0	0	0	0	0	0	0	0	0
OG0001226	0	0	0	0	0	0	1	0	0	0	0	0
OG0001227	0	0	0	0	0	0	0	0	0	0	0	0
OG0001228	0	0	0	0	0	0	0	0	0	0	0	0
OG0001229	0	0	0	0	0	0	0	0	0	0	0	0
OG0001230	0	0	0	0	0	0	0	0	0	0	0	0
OG0001231	0	0	0	0	0	0	0	0	0	0	0	0
OG0001232	0	0	0	0	0	0	0	0	0	0	0	0
OG0001233	0	0	0	0	0	0	0	0	0	0	0	0
OG0001234	0	0	0	0	1	0	0	0	0	0	0	0
OG0001235	0	0	0	0	0	0	0	0	0	0	0	0
OG0001236	0	0	0	0	0	0	0	0	0	0	0	0
OG0001237	0	0	0	0	0	1	0	0	0	0	0	0
OG0001238	0	0	0	0	0	0	0	0	0	0	0	0
OG0001239	0	0	0	0	0	0	0	0	0	0	0	0
OG0001240	0	0	0	0	0	0	1	0	0	0	0	0
OG0001241	0	0	0	0	0	0	0	0	0	0	1	0
OG0001242	0	0	0	0	0	0	1	0	0	0	0	0
OG0001243	0	0	0	0	0	0	0	0	0	0	0	0
OG0001244	0	0	0	0	0	0	1	0	0	0	0	0
OG0001245	0	0	0	0	0	0	0	0	0	0	0	0
OG0001246	0	0	0	0	0	0	0	0	0	0	0	0
OG0001247	0	0	0	0	0	0	0	0	0	0	0	0
OG0001248	0	0	0	0	0	0	0	0	0	0	0	0
OG0001249	0	0	0	0	0	0	1	0	0	0	0	0
OG0001250	0	0	0	0	0	0	0	0	0	0	0	0
OG0001251	0	0	0	0	0	0	0	0	0	0	0	0
OG0001252	0	0	0	0	0	0	0	0	0	0	0	0
OG0001253	0	0	0	0	0	0	0	0	0	0	0	0
OG0001254	0	0	0	0	0	0	0	0	0	0	0	0
OG0001255	0	0	0	0	0	0	0	0	0	0	0	0
OG0001256	0	0	0	0	0	0	0	0	0	0	0	0
OG0001257	0	0	0	0	0	0	1	0	0	0	0	0
OG0001258	0	0	0	0	0	0	1	0	0	0	0	0
OG0001259	0	0	0	0	0	0	0	0	0	0	0	0
OG0001260	0	0	0	0	0	0	0	0	0	0	0	0
OG0001261	0	0	0	0	0	0	0	0	0	0	0	0
OG0001262	0	0	0	0	0	0	0	0	0	0	0	0
OG0001263	0	0	0	0	0	0	0	0	0	0	0	0
OG0001264	0	0	0	0	0	0	1	0	0	0	0	0
OG0001265	0	0	0	0	0	0	0	0	0	0	0	0
OG0001266	0	0	0	0	0	0	0	0	0	0	0	0
OG0001267	0	0	0	0	0	0	0	0	0	0	0	0
OG0001268	0	0	0	0	0	0	0	0	0	0	0	0
OG0001269	0	0	0	0	0	0	0	0	0	0	0	0
OG0001270	0	0	0	0	0	0	0	0	0	0	0	0
OG0001271	0	0	0	0	0	0	0	0	0	0	0	0
OG0001272	0	0	0	0	1	0	0	0	0	0	0	0
OG0001273	0	0	0	0	0	0	1	0	0	0	0	0
OG0001274	0	0	0	0	0	0	0	0	0	0	0	0
OG0001275	0	0	0	0	0	0	0	0	0	0	0	0
OG0001276	0	0	0	0	0	0	0	0	0	0	0	0
OG0001277	0	0	0	0	0	0	0	0	0	0	0	0
OG0001278	0	0	0	0	0	0	0	0	0	0	0	0
OG0001279	0	0	0	0	0	0	0	0	0	0	0	0
OG0001280	0	0	0	0	0	0	0	0	0	0	0	0
OG0001281	0	0	0	0	0	0	0	0	0	0	0	0
OG0001282	0	0	0	0	0	0	0	0	0	0	0	0
OG0001283	0	0	0	0	0	0	0	0	0	0	0	0
OG0001284	0	0	0	0	0	0	0	0	0	0	0	0
OG0001285	0	0	0	0	0	0	0	0	0	0	0	0
OG0001286	0	0	0	0	0	0	0	0	0	0	0	0
OG0001287	0	0	0	0	0	0	0	0	0	0	0	0
OG0001288	0	0	0	0	0	0	0	0	0	0	0	0
OG0001289	0	0	0	0	0	0	0	0	0	0	0	0
OG0001290	0	0	0	0	0	0	1	0	0	0	0	0
OG0001291	0	0	0	0	0	0	0	0	0	0	0	0
OG0001292	0	0	0	0	0	0	1	0	0	0	0	0
OG0001293	0	0	0	0	0	0	0	0	0	0	0	0
OG0001294	0	0	0	0	0	0	0	0	0	0	0	0
OG0001295	0	0	0	0	0	0	0	0	0	0	0	0
OG0001296	0	0	0	0	0	0	0	0	0	0	0	0
OG0001297	0	0	0	0	0	0	0	0	0	0	0	0
OG0001298	0	0	0	0	0	0	1	0	0	0	0	0
OG0001299	0	0	0	0	0	0	1	0	0	0	0	0
OG0001300	0	0	0	0	0	0	0	0	0	0	0	0
OG0001301	0	0	0	0	0	0	0	0	0	0	0	0
OG0001302	0	0	0	0	0	0	0	0	0	0	0	0
OG0001303	0	0	0	0	0	0	0	0	0	0	0	0
OG0001304	0	0	0	0	0	0	0	0	0	0	0	0
OG0001305	0	0	0	0	0	0	1	0	0	0	0	0
OG0001306	0	0	0	0	0	0	0	0	0	0	0	0
OG0001307	0	0	0	0	0	0	0	0	0	0	0	0
OG0001308	0	0	0	0	0	0	0	0	0	0	0	0
OG0001309	0	0	0	0	0	0	1	0	0	0	0	0
OG0001310	0	0	0	0	0	0	0	0	0	0	0	0
OG0001311	0	0	0	0	0	0	0	0	0	0	0	0
OG0001312	0	0	0	0	0	0	0	0	0	0	0	0
OG0001313	0	0	0	0	1	0	0	0	0	0	0	0
OG0001314	0	0	0	0	0	0	0	0	0	0	0	0
OG0001315	0	0	0	0	0	0	1	0	0	0	0	0
OG0001316	0	0	0	0	0	0	0	0	0	0	0	0
OG0001317	0	0	0	0	0	0	0	0	0	0	0	0
OG0001318	0	0	0	0	0	0	1	0	0	0	0	0
OG0001319	0	0	0	0	0	0	0	0	0	0	0	0
OG0001320	0	0	0	0	0	0	0	0	0	0	0	0
OG0001321	0	0	0	0	0	0	0	0	0	0	0	0
OG0001322	0	0	0	0	1	0	0	0	0	0	0	0
OG0001323	0	0	0	0	0	0	0	0	0	0	0	0
OG0001324	0	0	0	0	0	0	0	0	0	0	0	0
OG0001325	0	0	0	0	0	0	0	0	0	0	0	0
OG0001326	0	0	0	0	0	0	0	0	0	0	0	0
OG0001327	0	0	0	0	0	0	0	0	0	0	0	0
OG0001328	0	0	0	0	0	0	0	0	0	0	0	0
OG0001329	0	0	0	0	0	0	1	0	0	0	0	0
OG0001330	0	0	0	0	0	0	0	0	0	0	0	0
OG0001331	0	0	0	0	0	0	0	0	0	0	0	0
OG0001332	0	0	0	0	0	0	0	0	0	0	0	0
OG0001333	0	0	0	0	0	0	1	0	0	0	0	0
OG0001334	0	0	0	0	0	0	0	0	0	0	0	0
OG0001335	0	0	0	0	0	0	1	0	0	0	0	0
OG0001336	0	0	0	0	0	0	0	0	0	0	0	0
OG0001337	0	0	0	0	0	0	0	0	0	0	0	0
OG0001338	0	0	0	0	0	0	1	0	0	0	0	0
OG0001339	0	0	0	0	0	0	0	0	0	0	0	0
OG0001340	0	0	0	0	0	0	0	0	0	0	0	0
OG0001341	0	0	0	0	0	0	0	0	0	0	0	0
OG0001342	0	0	0	0	0	0	0	0	0	0	0	0
OG0001343	0	0	0	0	0	0	0	0	0	0	0	0
OG0001344	0	0	0	0	0	0	0	0	0	0	0	0
OG0001345	0	0	0	0	0	0	0	0	0	0	0	0
OG0001346	0	0	0	0	0	0	0	0	0	0	0	0
OG0001347	0	0	0	0	0	0	0	1	0	0	0	0
OG0001348	0	0	0	0	0	0	0	0	0	0	0	0
OG0001349	0	0	0	0	0	0	0	0	0	0	0	0
OG0001350	0	0	0	0	0	0	0	0	0	0	0	0
OG0001351	0	0	0	0	0	0	0	0	0	0	0	0
OG0001352	0	0	0	0	0	0	1	0	0	0	0	0
OG0001353	0	0	0	0	0	0	1	0	0	0	0	0
OG0001354	0	0	0	0	0	0	0	0	0	0	0	0
OG0001355	0	0	0	0	0	0	0	0	0	0	0	0
OG0001356	0	0	0	0	0	0	0	0	0	0	0	0
OG0001357	0	0	0	0	0	0	1	0	0	0	0	0
OG0001358	0	0	0	0	0	0	0	0	0	0	0	0
OG0001359	0	0	0	0	0	0	1	0	0	0	0	0
OG0001360	0	0	0	0	0	0	1	0	0	0	0	0
OG0001361	0	0	0	0	0	0	0	0	0	0	0	0
OG0001362	0	0	0	0	0	0	1	0	0	0	0	0
OG0001363	0	0	0	0	0	0	0	0	0	0	0	0
OG0001364	0	0	0	0	0	0	1	0	0	0	0	0
OG0001365	0	0	0	0	0	0	0	0	0	0	0	0
OG0001366	0	0	0	0	0	0	0	0	0	0	0	0
OG0001367	0	0	0	0	0	0	1	0	0	0	0	0
OG0001368	0	0	0	0	0	0	0	0	0	0	0	0
OG0001369	0	0	0	0	0	0	1	0	0	0	0	0
OG0001370	0	0	0	0	0	0	0	0	0	0	0	0
OG0001371	0	0	0	0	0	0	0	0	0	0	0	0
OG0001372	0	0	0	0	0	0	0	0	0	0	0	0
OG0001373	0	0	0	0	0	0	1	0	0	0	0	0
OG0001374	0	0	0	0	0	0	0	0	0	0	0	0
OG0001375	0	0	0	0	0	0	0	0	0	0	0	0
OG0001376	0	0	0	0	0	0	1	0	0	0	0	0
OG0001377	0	0	0	0	0	0	1	0	0	0	0	0
OG0001378	0	0	0	0	0	0	0	0	0	0	0	0
OG0001379	0	0	0	0	0	0	0	0	0	0	0	0
OG0001380	0	0	0	0	0	0	1	0	0	0	0	0
OG0001381	0	0	0	0	0	0	1	0	0	0	0	0
OG0001382	0	0	0	0	0	0	1	0	0	0	0	0
OG0001383	0	0	0	0	0	0	1	0	0	0	0	0
OG0001384	0	0	0	0	0	0	0	0	0	0	0	0
OG0001385	0	0	0	0	0	0	0	0	0	0	0	0
OG0001386	0	0	0	0	0	0	0	0	0	0	0	0
OG0001387	0	0	0	0	1	0	0	0	0	0	0	0
OG0001388	0	0	0	0	0	0	1	0	0	0	0	0
OG0001389	0	0	0	0	0	0	0	0	0	0	0	0
OG0001390	0	0	0	0	0	0	0	0	0	0	0	0
OG0001391	0	0	0	0	0	0	0	0	0	0	0	0
OG0001392	0	0	0	0	0	0	1	0	0	0	0	0
OG0001393	0	0	0	0	1	0	0	0	0	0	0	0
OG0001394	0	0	0	0	0	0	0	0	0	0	0	0
OG0001395	0	0	0	0	0	0	0	0	0	0	0	0
OG0001396	0	0	0	0	0	0	1	0	0	0	0	0
OG0001397	0	0	0	0	0	0	0	0	0	0	0	0
OG0001398	0	0	0	0	0	0	0	0	0	0	0	0
OG0001399	0	0	0	0	0	0	0	0	0	0	0	0
OG0001400	0	0	0	0	0	0	0	0	0	0	0	0
OG0001401	0	0	0	0	0	0	0	0	0	0	0	0
OG0001402	0	0	0	0	1	0	0	0	0	0	0	0
OG0001403	0	0	0	0	0	0	0	0	0	0	0	0
OG0001404	0	0	0	0	0	0	0	0	0	0	0	0
OG0001405	0	0	0	0	1	0	0	0	0	0	0	0
OG0001406	0	0	0	0	0	0	0	0	0	0	0	0
OG0001407	0	0	0	0	0	0	0	0	0	0	0	0
OG0001408	0	0	0	0	0	0	0	0	0	0	0	0
OG0001409	0	0	0	0	0	0	0	0	0	0	0	0
OG0001410	0	0	0	0	0	0	0	0	0	0	0	0
OG0001411	0	0	0	0	0	0	0	0	0	0	0	0
OG0001412	0	0	0	0	0	0	1	0	0	0	0	0
OG0001413	0	0	0	0	0	0	0	0	0	0	0	0
OG0001414	0	0	0	0	0	0	0	0	0	0	0	0
OG0001415	0	0	0	0	0	0	0	0	0	0	0	0
OG0001416	0	0	0	0	0	0	1	0	0	0	0	0
OG0001417	0	0	0	0	0	0	0	0	0	0	0	0
OG0001418	0	0	0	0	0	0	0	0	0	0	0	0
OG0001419	0	0	0	0	0	0	1	0	0	0	0	0
OG0001420	0	0	0	0	0	0	0	0	0	0	0	0
OG0001421	0	0	0	0	0	0	0	0	0	0	0	0
OG0001422	0	0	0	0	0	0	0	0	0	0	0	0
OG0001423	0	0	0	0	0	0	1	0	0	0	0	0
OG0001424	0	0	0	0	0	0	0	0	0	0	0	0
OG0001425	0	0	0	0	0	0	0	0	0	0	0	0
OG0001426	0	0	0	0	0	0	0	0	0	0	0	0
OG0001427	0	0	0	0	0	0	1	0	0	0	0	0
OG0001428	0	0	0	0	0	0	1	0	0	0	0	0
OG0001429	0	0	0	0	0	0	1	0	0	0	0	0
OG0001430	0	0	0	0	0	0	0	0	0	0	0	0
OG0001431	0	0	0	0	0	0	1	0	0	0	0	0
OG0001432	0	0	0	0	0	0	1	0	0	0	0	0
OG0001433	0	0	0	0	0	0	1	0	0	0	0	0
OG0001434	0	0	0	0	0	0	1	0	0	0	0	0
OG0001435	0	0	0	0	0	0	0	0	0	0	0	0
OG0001436	0	0	0	0	0	0	0	0	0	0	0	0
OG0001437	0	0	0	0	0	0	1	0	0	0	0	0
OG0001438	0	0	0	0	0	0	0	0	0	0	0	0
OG0001439	0	0	0	0	0	0	1	0	0	0	0	0
OG0001440	0	0	0	0	0	0	0	0	0	0	0	0
OG0001441	0	0	0	0	0	0	1	0	0	0	0	0
OG0001442	0	0	0	0	0	0	1	0	0	0	0	0
OG0001443	0	0	0	0	0	0	1	0	0	0	0	0
OG0001444	0	0	0	0	0	0	0	0	0	0	0	0
OG0001445	0	0	0	0	0	0	0	0	0	0	0	0
OG0001446	0	0	0	0	0	0	0	0	0	0	0	0
OG0001447	0	0	0	0	0	0	0	0	0	0	0	0
OG0001448	0	0	0	0	0	0	0	0	0	0	0	0
OG0001449	0	0	0	0	0	0	1	0	0	0	0	0
OG0001450	0	0	0	0	0	0	0	0	0	0	0	0
OG0001451	0	0	0	0	0	0	0	0	0	0	0	0
OG0001452	0	0	0	0	0	0	0	0	0	0	0	0
OG0001453	0	0	0	0	0	0	0	0	0	0	0	0
OG0001454	0	0	0	0	0	0	0	0	0	0	0	0
OG0001455	0	0	0	0	0	0	0	0	0	0	0	0
OG0001456	0	0	0	0	1	0	0	0	0	0	0	0
OG0001457	0	0	0	0	0	0	0	0	0	0	0	0
OG0001458	0	0	0	0	0	0	0	0	0	0	0	0
OG0001459	0	0	0	0	0	0	1	0	0	0	0	0
OG0001460	0	0	0	0	0	0	0	0	0	0	0	0
OG0001461	0	0	0	0	0	0	0	0	0	0	0	0
OG0001462	0	0	0	0	0	0	1	0	0	0	0	0
OG0001463	0	0	0	0	0	0	1	0	0	0	0	0
OG0001464	0	0	0	0	0	0	0	0	0	0	0	0
OG0001465	0	0	0	0	0	0	0	0	0	0	0	0
OG0001466	0	0	0	0	1	0	0	0	0	0	0	0
OG0001467	0	0	0	0	0	0	1	0	0	0	0	0
OG0001468	0	0	0	0	0	0	0	0	0	0	0	0
OG0001469	0	0	0	0	1	0	0	0	0	0	0	0
OG0001470	0	0	0	0	0	0	1	0	0	0	0	0
OG0001471	0	0	0	0	0	0	1	0	0	0	0	0
OG0001472	0	0	0	0	0	0	1	0	0	0	0	0
OG0001473	0	0	0	0	1	0	0	0	0	0	0	0
OG0001474	0	0	0	0	1	0	0	0	0	0	0	0
OG0001475	0	0	0	0	1	0	0	0	0	0	0	0
OG0001476	0	0	0	0	0	0	0	1	0	0	0	0
OG0001477	0	0	0	0	0	0	0	0	0	0	0	0
OG0001478	0	0	0	0	0	0	1	0	0	0	0	0
OG0001479	0	0	0	0	0	0	0	0	0	0	0	0
OG0001480	0	0	0	0	0	0	0	0	0	0	0	0
OG0001481	0	0	0	0	0	0	1	0	0	0	0	0
OG0001482	0	0	0	0	0	0	0	0	0	0	0	0
OG0001483	0	0	0	0	1	0	0	0	0	0	0	0
OG0001484	0	1	0	0	0	0	0	0	0	0	0	0
OG0001485	0	0	0	0	0	0	0	0	0	0	0	0
OG0001486	0	0	0	0	0	0	1	0	0	0	0	0
OG0001487	0	0	0	0	0	0	0	0	0	0	0	0
OG0001488	0	0	0	0	0	0	0	0	0	0	0	0
OG0001489	0	0	0	0	0	0	0	0	0	0	0	0
OG0001490	0	0	0	0	0	0	1	0	0	0	0	0
OG0001491	0	0	0	0	0	0	1	0	0	0	0	0
OG0001492	0	0	0	0	0	0	0	0	0	0	0	0
OG0001493	0	0	0	0	0	0	0	0	0	0	0	0
OG0001494	0	0	0	0	0	0	1	0	0	0	0	0
OG0001495	0	0	0	0	0	0	0	0	0	0	0	0
OG0001496	0	0	0	0	0	0	0	0	0	0	0	0
OG0001497	0	0	0	0	0	0	0	0	0	0	0	0
OG0001498	0	0	0	0	0	0	1	0	0	0	0	0
OG0001499	0	0	0	0	0	0	1	0	0	0	0	0
OG0001500	0	0	0	0	0	0	0	0	0	0	0	0
OG0001501	0	0	0	0	0	0	1	0	0	0	0	0
OG0001502	0	0	0	0	0	0	0	0	0	0	0	0
OG0001503	0	0	0	0	0	0	0	0	0	0	0	0
OG0001504	0	0	0	0	0	0	1	0	0	0	0	0
OG0001505	0	0	0	0	0	0	1	0	0	0	0	0
OG0001506	0	0	0	0	0	0	0	0	0	0	0	0
OG0001507	0	0	0	0	0	0	1	0	0	0	0	0
OG0001508	0	0	0	0	0	0	0	0	0	0	0	0
OG0001509	0	0	0	0	0	0	1	0	0	0	0	0
OG0001510	0	0	0	0	0	0	1	0	0	0	0	0
OG0001511	1	0	0	0	0	0	1	0	0	0	0	0
OG0001512	1	0	0	1	0	0	0	0	0	0	0	0
OG0001513	1	0	0	1	0	0	0	0	0	0	0	0
OG0001514	1	0	1	0	0	0	0	0	0	0	0	0
OG0001515	1	0	1	0	0	0	0	0	0	0	0	0
OG0001516	1	0	0	0	0	0	1	0	0	0	0	0
OG0001517	2	0	0	0	0	0	0	0	0	0	0	0
OG0001518	1	0	0	0	1	0	0	0	0	0	0	0
OG0001519	1	0	0	0	0	0	0	1	0	0	0	0
OG0001520	1	0	0	0	1	0	0	0	0	0	0	0
OG0001521	1	0	0	0	0	0	1	0	0	0	0	0
OG0001522	1	0	0	1	0	0	0	0	0	0	0	0
OG0001523	1	0	0	0	0	0	1	0	0	0	0	0
OG0001524	1	0	0	1	0	0	0	0	0	0	0	0
OG0001525	1	0	1	0	0	0	0	0	0	0	0	0
OG0001526	1	0	0	0	0	0	1	0	0	0	0	0
OG0001527	1	1	0	0	0	0	0	0	0	0	0	0
OG0001528	0	1	1	0	0	0	0	0	0	0	0	0
OG0001529	0	1	0	0	1	0	0	0	0	0	0	0
OG0001530	0	1	0	0	1	0	0	0	0	0	0	0
OG0001531	0	1	0	0	1	0	0	0	0	0	0	0
OG0001532	0	1	1	0	0	0	0	0	0	0	0	0
OG0001533	0	2	0	0	0	0	0	0	0	0	0	0
OG0001534	0	1	0	0	1	0	0	0	0	0	0	0
OG0001535	0	1	0	0	0	0	1	0	0	0	0	0
OG0001536	0	1	1	0	0	0	0	0	0	0	0	0
OG0001537	0	0	0	0	0	0	1	0	1	0	0	0
OG0001538	0	0	0	0	0	0	1	0	1	0	0	0
OG0001539	0	0	1	0	1	0	0	0	0	0	0	0
OG0001540	0	0	1	0	1	0	0	0	0	0	0	0
OG0001541	0	0	1	1	0	0	0	0	0	0	0	0
OG0001542	0	0	1	1	0	0	0	0	0	0	0	0
OG0001543	0	0	1	0	1	0	0	0	0	0	0	0
OG0001544	0	0	1	0	1	0	0	0	0	0	0	0
OG0001545	0	0	1	0	1	0	0	0	0	0	0	0
OG0001546	0	0	1	0	1	0	0	0	0	0	0	0
OG0001547	0	0	1	0	1	0	0	0	0	0	0	0
OG0001548	0	0	1	0	1	0	0	0	0	0	0	0
OG0001549	0	0	1	0	1	0	0	0	0	0	0	0
OG0001550	0	0	0	0	0	0	1	0	0	1	0	0
OG0001551	0	0	0	0	1	0	0	0	0	0	0	1
OG0001552	0	0	0	0	1	0	0	0	0	0	0	1
OG0001553	0	0	0	0	1	0	1	0	0	0	0	0
OG0001554	0	0	0	0	0	0	2	0	0	0	0	0
OG0001555	0	0	0	0	0	1	1	0	0	0	0	0
OG0001556	0	0	0	0	1	0	1	0	0	0	0	0
OG0001557	0	0	0	0	0	1	1	0	0	0	0	0
OG0001558	0	0	0	0	0	0	2	0	0	0	0	0
OG0001559	0	0	0	0	0	0	2	0	0	0	0	0
OG0001560	0	0	0	0	0	0	2	0	0	0	0	0
OG0001561	0	0	0	0	0	0	2	0	0	0	0	0
OG0001562	0	0	0	0	1	0	1	0	0	0	0	0
OG0001563	0	0	0	0	1	0	1	0	0	0	0	0
OG0001564	0	0	0	1	0	0	1	0	0	0	0	0
OG0001565	0	0	0	0	0	0	2	0	0	0	0	0
OG0001566	0	0	0	0	1	0	1	0	0	0	0	0
OG0001567	0	0	0	0	0	1	1	0	0	0	0	0
OG0001568	0	0	0	0	1	0	1	0	0	0	0	0
OG0001569	0	0	0	0	0	1	1	0	0	0	0	0
OG0001570	0	0	0	0	0	0	2	0	0	0	0	0
OG0001571	0	0	0	0	0	0	2	0	0	0	0	0
OG0001572	0	0	0	0	0	0	2	0	0	0	0	0
OG0001573	0	0	0	0	0	0	2	0	0	0	0	0
OG0001574	0	0	0	0	0	0	2	0	0	0	0	0
OG0001575	0	0	0	0	1	0	1	0	0	0	0	0
OG0001576	0	0	0	0	0	0	2	0	0	0	0	0
OG0001577	0	0	0	0	1	0	1	0	0	0	0	0
OG0001578	0	0	0	0	0	0	2	0	0	0	0	0
OG0001579	0	0	0	0	0	0	2	0	0	0	0	0
OG0001580	0	0	0	0	0	0	2	0	0	0	0	0
OG0001581	0	0	0	0	0	0	2	0	0	0	0	0
OG0001582	0	0	0	0	0	0	2	0	0	0	0	0
OG0001583	0	0	0	0	0	0	2	0	0	0	0	0
OG0001584	0	0	0	0	0	0	2	0	0	0	0	0
OG0001585	0	0	0	0	1	0	1	0	0	0	0	0
OG0001586	0	0	0	0	0	1	1	0	0	0	0	0
OG0001587	0	0	0	0	0	0	2	0	0	0	0	0
OG0001588	0	0	0	0	0	0	2	0	0	0	0	0
OG0001589	0	0	0	0	0	0	2	0	0	0	0	0
OG0001590	0	0	0	0	0	0	2	0	0	0	0	0
OG0001591	0	0	0	0	0	0	2	0	0	0	0	0
OG0001592	0	0	0	0	0	0	2	0	0	0	0	0
OG0001593	0	0	0	0	0	1	1	0	0	0	0	0
OG0001594	0	0	0	0	0	0	1	0	0	0	1	0
OG0001595	0	0	0	0	0	0	2	0	0	0	0	0
OG0001596	0	0	0	0	0	0	2	0	0	0	0	0
OG0001597	0	0	0	0	1	0	1	0	0	0	0	0
OG0001598	0	0	0	0	1	0	1	0	0	0	0	0
OG0001599	0	0	0	0	1	0	1	0	0	0	0	0
OG0001600	0	0	0	0	0	0	1	1	0	0	0	0
OG0001601	0	0	0	0	0	0	2	0	0	0	0	0
OG0001602	0	0	0	0	1	0	1	0	0	0	0	0
OG0001603	0	0	0	0	1	0	1	0	0	0	0	0
OG0001604	0	0	0	0	0	0	2	0	0	0	0	0
OG0001605	0	0	0	0	0	0	2	0	0	0	0	0
OG0001606	0	0	0	0	1	0	1	0	0	0	0	0
OG0001607	0	0	0	0	0	0	2	0	0	0	0	0
OG0001608	0	0	0	0	1	0	1	0	0	0	0	0
OG0001609	0	0	0	0	0	0	2	0	0	0	0	0
OG0001610	0	0	0	1	0	0	1	0	0	0	0	0
OG0001611	0	0	0	0	0	0	1	0	0	0	1	0
OG0001612	0	0	0	0	1	0	1	0	0	0	0	0
OG0001613	0	0	0	0	0	0	2	0	0	0	0	0
OG0001614	0	0	0	0	1	0	1	0	0	0	0	0
OG0001615	0	0	0	0	0	0	2	0	0	0	0	0
OG0001616	0	0	0	0	0	0	2	0	0	0	0	0
OG0001617	0	0	0	0	0	0	2	0	0	0	0	0
OG0001618	0	0	0	0	0	0	2	0	0	0	0	0
OG0001619	0	0	0	0	1	0	1	0	0	0	0	0
OG0001620	0	0	0	1	0	0	1	0	0	0	0	0
OG0001621	0	0	0	0	0	0	0	2	0	0	0	0
OG0001622	0	0	0	0	0	0	0	2	0	0	0	0
OG0001623	0	0	0	0	0	0	0	2	0	0	0	0
OG0001624	0	0	0	0	0	0	0	2	0	0	0	0
OG0001625	0	0	0	0	0	0	0	2	0	0	0	0
OG0001626	0	0	0	0	0	0	0	2	0	0	0	0
OG0001627	0	0	0	0	0	0	0	2	0	0	0	0
OG0001628	0	0	0	0	0	0	0	2	0	0	0	0
OG0001629	0	0	0	1	1	0	0	0	0	0	0	0
OG0001630	0	0	0	0	2	0	0	0	0	0	0	0
OG0001631	0	0	0	1	1	0	0	0	0	0	0	0
OG0001632	0	0	0	0	2	0	0	0	0	0	0	0
OG0001633	0	0	0	1	1	0	0	0	0	0	0	0
OG0001634	0	0	0	0	1	1	0	0	0	0	0	0
OG0001635	0	0	0	1	1	0	0	0	0	0	0	0
OG0001636	0	0	0	0	2	0	0	0	0	0	0	0
OG0001637	0	0	0	0	1	0	0	0	0	0	1	0
OG0001638	0	0	0	0	0	0	0	0	0	0	2	0
OG0001639	0	0	0	2	0	0	0	0	0	0	0	0

## Sheet: Orthogroups detailed
OG0000000: UPI0003CAD55B status=active UPI0003CBCBB0 status=active UPI0003CBCBB0 status=active UPI0003CBD079 status=active UPI00162EDAE2 status=active sp|A8R7E6|CERK1_ARATH Chitin elicitor receptor kinase 1 OS=Arabidopsis thaliana OX=3702 GN=CERK1 PE=1 SV=1 sp|B9DFG5|PTI13_ARATH PTI1-like tyrosine-protein kinase 3 OS=Arabidopsis thaliana OX=3702 GN=PTI13 PE=1 SV=1 sp|C0LGD7|Y1684_ARATH Probable L…
nt_ OS=Arabidopsis thaliana OX=3702 GN=LRR-RLK PE=2 SV=1 tr|C0LGL2|C0LGL2_ARATH Leucine-rich repeat receptor-like protein kinase _Fragment_ OS=Arabidopsis thaliana OX=3702 GN=LRR-RLK PE=2 SV=1 tr|C0LGM6|C0LGM6_ARATH Leucine-rich repeat receptor-like protein kinase _Fragment_ OS=Arabidopsis thaliana OX=3702 GN=LRR-RLK PE=2 SV=1 tr|C0LGM6|C0LGM6_ARATH Leucine-rich repeat receptor-like protein kinas…
OG0000001: UPI0001EEB319 status=active UPI0003D72C22 status=active UPI0003D72C22 status=active UPI0003D72CB3 status=inactive UPI0003D72CB3 status=inactive UPI0003D72CB3 status=inactive UPI0003D76FB4 status=active UPI0003D76FB4 status=active UPI0003D76FB4 status=active UPI0003D76FB4 status=active UPI0003D7755F status=active UPI0003D7755F status=active UPI0003D7755F status=active UPI0003D7755F stat…
OG0000002: UPI0003CA2304 status=active UPI0003CB023F status=active UPI0003D7114B status=active UPI0003D72AC9 status=active UPI0003D72AC9 status=active UPI0003D72AC9 status=active UPI0003D72AC9 status=active UPI0003D74895 status=active UPI0003D74895 status=active UPI0003D76BAF status=active UPI002197B836 status=active UPI002197B836 status=active UPI002197B836 status=active UPI002197B836 status=act…
OG0000003: UPI0003CAE04A status=active UPI0003CAE04A status=active UPI0003CAE04A status=active UPI0003CB264A status=active UPI0003CB264A status=active UPI0003CB264A status=active UPI0003D6EF9E status=active UPI0003D6EF9E status=active UPI0003D6EF9E status=active UPI0003D72D9D status=active UPI0003D72D9D status=active UPI0003D780AF status=active UPI0003D780AF status=active UPI0003D780AF status=act…
OG0000004: UPI0003CB5DE2 status=active UPI0003D78077 status=active UPI0003D78077 status=active UPI0003D78077 status=active UPI0003D78077 status=active UPI0003D79192 status=active sp|O49995|1433B_TOBAC 14-3-3-like protein B OS=Nicotiana tabacum OX=4097 PE=2 SV=1 sp|P42643|14331_ARATH 14-3-3-like protein GF14 chi OS=Arabidopsis thaliana OX=3702 GN=GRF1 PE=1 SV=3 sp|P42643|14331_ARATH 14-3-3-like pr…
OG0000005: UPI000012E5FF status=active UPI000012E5FF status=active UPI000012E5FF status=active UPI0003D6DC13 status=active UPI0003D6DC13 status=active UPI0003D73500 status=active UPI0003D74BFF status=inactive UPI0003D74BFF status=inactive UPI0003D7744E status=inactive UPI0003D779B6 status=active UPI0003D779B6 status=active UPI0003D779B6 status=active UPI0003D779B6 status=active UPI00162B9886 stat…
OG0000006: UPI0003CA052E status=active UPI0003CA2750 status=active UPI0003CAAB9E status=active UPI0003CAAB9E status=active UPI0003CAAB9E status=active UPI0003CAAB9E status=active UPI0003CACEE9 status=active UPI0003CBD415 status=active UPI0003CBD415 status=active UPI0003CBD415 status=active UPI0003CBD415 status=active UPI0003D70F5B status=active UPI0003D70F5B status=active UPI0003D70F5B status=act…
OG0000007: UPI0001B34E80 status=active UPI0001B34E80 status=active UPI0001B34E80 status=active UPI0001B34E80 status=active sp|P30302|PIP23_ARATH Aquaporin PIP2-3 OS=Arabidopsis thaliana OX=3702 GN=PIP2-3 PE=1 SV=1 sp|P43286|PIP21_ARATH Aquaporin PIP2-1 OS=Arabidopsis thaliana OX=3702 GN=PIP2-1 PE=1 SV=1 sp|P93004|PIP27_ARATH Aquaporin PIP2-7 OS=Arabidopsis thaliana OX=3702 GN=PIP2-7 PE=1 SV=2 sp|…
OG0000008: UPI0003CB5E65 status=active UPI0003D77E72 status=active UPI00049D789D status=active UPI0010C25CBB status=active sp|O23044|PER3_ARATH Peroxidase 3 OS=Arabidopsis thaliana OX=3702 GN=PER3 PE=2 SV=1 sp|O23237|PER49_ARATH Peroxidase 49 OS=Arabidopsis thaliana OX=3702 GN=PER49 PE=2 SV=2 sp|P15003|PER1_SOLLC Suberization-associated anionic peroxidase 1 OS=Solanum lycopersicum OX=4081 GN=TAP1…
OG0000009: UPI0003D6F818 status=active UPI0003D6F818 status=active UPI00049BFF5B status=active UPI00049BFF5B status=active sp|O24030|PSA7_SOLLC Proteasome subunit alpha type-7 OS=Solanum lycopersicum OX=4081 GN=PAD1 PE=2 SV=1 sp|O24030|PSA7_SOLLC Proteasome subunit alpha type-7 OS=Solanum lycopersicum OX=4081 GN=PAD1 PE=2 SV=1 sp|O24030|PSA7_SOLLC Proteasome subunit alpha type-7 OS=Solanum lycope…
OG0000010: UPI0003CA29A0 status=active UPI0003CA29A0 status=active UPI0003CA29A0 status=active UPI0003CA5D23 status=active UPI0003CA5D23 status=active UPI0003D6F99D status=active UPI0003D6F99D status=active UPI0003D6F99D status=active UPI000CC3F817 status=active UPI000CC3F817 status=active UPI000CC3F817 status=active sp|O22993|FTSI1_ARATH Probable inactive ATP-dependent zinc metalloprotease FTSHI…
OG0000011: UPI0003CA0C07 status=active UPI0003CA0C07 status=active UPI0003CA0C07 status=active UPI0003CA0C07 status=active UPI0003CBB9DA status=active UPI0003CBB9DA status=active UPI0003D70A33 status=active UPI0003D70A33 status=active UPI0003D7697C status=active UPI00049D7718 status=active UPI00218CF554 status=active UPI00218CF554 status=active UPI00218CF554 status=active UPI00218CF554 status=act…
OG0000012: UPI0003CAB899 status=active UPI0003CAE83C status=active UPI0003CAE83C status=active UPI0003CAE83C status=active UPI0003CAE83C status=active UPI0003D748A4 status=active UPI0003D748A4 status=active UPI0003D748A4 status=active UPI0003D748A4 status=active UPI0003D77750 status=inactive sp|P24636|TBB4_ARATH Tubulin beta-4 chain OS=Arabidopsis thaliana OX=3702 GN=TUBB4 PE=2 SV=2 sp|P24636|TBB…
OG0000013: UPI0003CB9A33 status=active UPI0003D739FB status=inactive UPI0003D769F8 status=active UPI0003D769F8 status=active UPI00219FAF70 status=active sp|Q01413|E13B_SOLLC Glucan endo-1_3-beta-glucosidase B OS=Solanum lycopersicum OX=4081 PE=2 SV=1 sp|Q01413|E13B_SOLLC Glucan endo-1_3-beta-glucosidase B OS=Solanum lycopersicum OX=4081 PE=2 SV=1 sp|Q01413|E13B_SOLLC Glucan endo-1_3-beta-glucosid…
OG0000014: sp|P41376|IF4A1_ARATH Eukaryotic initiation factor 4A-1 OS=Arabidopsis thaliana OX=3702 GN=EIF4A1 PE=1 SV=1 sp|P41376|IF4A1_ARATH Eukaryotic initiation factor 4A-1 OS=Arabidopsis thaliana OX=3702 GN=EIF4A1 PE=1 SV=1 sp|Q5Z6G5|RH35B_ORYSJ DEAD-box ATP-dependent RNA helicase 35B OS=Oryza sativa subsp. japonica OX=39947 GN=Os06g0697200 PE=3 SV=1 sp|Q84TG1|RH57_ARATH DEAD-box ATP-dependent…
OG0000015: UPI0003CB472C status=active UPI0003CB4F86 status=active UPI0003CB4F86 status=active UPI0003CB4F86 status=active UPI0003CB4F86 status=active sp|O65316|ACT_MESVI Actin OS=Mesostigma viride OX=41882 PE=3 SV=1 sp|P53491|ACT_ACEPE Actin _Fragment_ OS=Acetabularia peniculus OX=35862 PE=3 SV=1 sp|P53492|ACT7_ARATH Actin-7 OS=Arabidopsis thaliana OX=3702 GN=ACT7 PE=1 SV=1 sp|P53492|ACT7_ARATH …
OG0000016: sp|O04886|PME1_CITSI Pectinesterase 1 OS=Citrus sinensis OX=2711 GN=PECS-1.1 PE=2 SV=1 sp|O04886|PME1_CITSI Pectinesterase 1 OS=Citrus sinensis OX=2711 GN=PECS-1.1 PE=2 SV=1 sp|O04886|PME1_CITSI Pectinesterase 1 OS=Citrus sinensis OX=2711 GN=PECS-1.1 PE=2 SV=1 sp|O04886|PME1_CITSI Pectinesterase 1 OS=Citrus sinensis OX=2711 GN=PECS-1.1 PE=2 SV=1 sp|O22149|PME17_ARATH Probable pectinest…
OG0000017: UPI0003CAE9C8 status=active UPI0003CAE9C8 status=active UPI0003D70839 status=inactive UPI0003D70839 status=inactive UPI0003D7085C status=active UPI0007638651 status=inactive UPI00076395D6 status=inactive UPI00076395D6 status=inactive UPI00076395D6 status=inactive UPI00076395D6 status=inactive UPI00219B3CA9 status=active UPI00219B3CA9 status=active sp|O23016|KCAB_ARATH Probable voltage-…
OG0000018: UPI0003D6E8F7 status=inactive UPI0003D6E8F7 status=inactive UPI0003D6E8F7 status=inactive UPI0003D71056 status=active UPI0003D71056 status=active sp|P51074|ANX4_FRAAN Annexin-like protein RJ4 OS=Fragaria ananassa OX=3747 PE=2 SV=2 sp|Q9SYT0|ANXD1_ARATH Annexin D1 OS=Arabidopsis thaliana OX=3702 GN=ANN1 PE=1 SV=1 sp|Q9SYT0|ANXD1_ARATH Annexin D1 OS=Arabidopsis thaliana OX=3702 GN=ANN1 P…
OG0000019: UPI0003D6FE63 status=active UPI0003D72E6A status=active UPI0003D72E6A status=active UPI0003D72E6A status=active UPI0003D72E6A status=active sp|P08477|G3PC2_HORVU Glyceraldehyde-3-phosphate dehydrogenase 2_ cytosolic _Fragment_ OS=Hordeum vulgare OX=4513 GN=GAPC PE=2 SV=1 sp|P08477|G3PC2_HORVU Glyceraldehyde-3-phosphate dehydrogenase 2_ cytosolic _Fragment_ OS=Hordeum vulgare OX=4513 GN…
OG0000020: UPI0003CB8587 status=active UPI0003CB8587 status=active UPI0003CB8587 status=active UPI0003CB8587 status=active UPI0003D73610 status=active UPI0003D73610 status=active UPI0003D73610 status=active UPI0003D78CB2 status=active UPI0003D78CB2 status=active UPI0003D78CB2 status=active UPI0003D78CB2 status=active sp|Q38882|PLDA1_ARATH Phospholipase D alpha 1 OS=Arabidopsis thaliana OX=3702 GN…
OG0000021: UPI0003CA0DD1 status=active UPI0003CA0DD1 status=active UPI0003CA3E6F status=active UPI0003CA3E6F status=active UPI0003CA3E6F status=active UPI0003D707DE status=active UPI0003D707DE status=active UPI0003D75450 status=active UPI0003D75450 status=active UPI0003D75450 status=active sp|P25819|CATA2_ARATH Catalase-2 OS=Arabidopsis thaliana OX=3702 GN=CAT2 PE=1 SV=3 sp|P30264|CATA1_SOLLC Cat…
OG0000022: UPI0003CA1C7D status=active UPI0003CA1C7D status=active UPI0003CA1C7D status=active UPI0003CA1C7D status=active UPI0003CB951D status=active UPI0003CB951D status=active UPI0003CB951D status=active UPI0003D7721A status=active tr|A0A067DP85|A0A067DP85_CITSI UspA domain-containing protein OS=Citrus sinensis OX=2711 GN=CISIN_1g031202mg PE=4 SV=1 tr|A0A067DP85|A0A067DP85_CITSI UspA domain-co…
OG0000023: UPI0003D6DD85 status=active UPI0003D6DD85 status=active UPI0003D6DD85 status=active UPI0003D6DD85 status=active UPI0021A24062 status=active UPI0021A24062 status=active UPI0021A24062 status=active UPI0021A24062 status=active sp|Q56WK6|PATL1_ARATH Patellin-1 OS=Arabidopsis thaliana OX=3702 GN=PATL1 PE=1 SV=2 sp|Q56WK6|PATL1_ARATH Patellin-1 OS=Arabidopsis thaliana OX=3702 GN=PATL1 PE=1 S…
OG0000024: UPI0003CAAF22 status=active UPI0003CADEE1 status=active UPI0003CADEE1 status=active UPI0003CADEE1 status=active UPI0003CADEE1 status=active UPI0003D706CD status=active UPI000CAC2E43 status=active UPI000CAC2E43 status=active UPI000CAC2E43 status=active UPI000CAC2E43 status=active sp|P11139|TBA1_ARATH Tubulin alpha-1 chain OS=Arabidopsis thaliana OX=3702 GN=TUBA1 PE=2 SV=1 sp|P29511|TBA6…
OG0000025: UPI0003D700ED status=active UPI0003D700ED status=active UPI00162E3782 status=active sp|O81016|AB32G_ARATH ABC transporter G family member 32 OS=Arabidopsis thaliana OX=3702 GN=ABCG32 PE=1 SV=1 sp|Q7PC87|AB34G_ARATH ABC transporter G family member 34 OS=Arabidopsis thaliana OX=3702 GN=ABCG34 PE=2 SV=1 sp|Q8GU86|AB43G_ORYSJ ABC transporter G family member 43 OS=Oryza sativa subsp. japoni…
OG0000026: UPI0003CAA8BA status=active UPI0003CAA8BA status=active UPI0003CAA8BA status=active UPI0003CAA8BA status=active UPI0003CAE30B status=active UPI00219F1100 status=active UPI00219F1100 status=active UPI00219F1100 status=active UPI00219F1100 status=active sp|P23586|STP1_ARATH Sugar transport protein 1 OS=Arabidopsis thaliana OX=3702 GN=STP1 PE=1 SV=2 sp|P23586|STP1_ARATH Sugar transport pr…
OG0000027: UPI0003CA21C8 status=active UPI0003CA21C8 status=active UPI0003CA21C8 status=active UPI0003CA21C8 status=active UPI0003D6F82D status=active UPI0003D6F82D status=active UPI0003D6F82D status=active UPI0003D6F82D status=active UPI00049E0503 status=active UPI00049E0503 status=active UPI00049E0503 status=active UPI00049E0503 status=active sp|Q9CAR7|HIR2_ARATH Hypersensitive-induced response…
OG0000028: UPI0003C9F788 status=active UPI0003CA3515 status=active UPI0003CB0E8F status=active UPI0003CB0E8F status=active UPI0003CB0E8F status=active UPI0003CB0E8F status=active UPI0003CB3379 status=active UPI0003CB3379 status=active UPI0003D6E5FA status=active UPI0003D79102 status=inactive UPI00049D05B0 status=active UPI0007635C80 status=inactive UPI0007635C80 status=inactive UPI0007637D75 stat…
OG0000029: UPI0003CA9E5D status=active UPI0003CA9E5D status=active UPI000763818C status=active UPI000763818C status=active sp|O80725|AB4B_ARATH ABC transporter B family member 4 OS=Arabidopsis thaliana OX=3702 GN=ABCB4 PE=1 SV=1 sp|O80725|AB4B_ARATH ABC transporter B family member 4 OS=Arabidopsis thaliana OX=3702 GN=ABCB4 PE=1 SV=1 sp|Q8LPK2|AB2B_ARATH ABC transporter B family member 2 OS=Arabid…
OG0000030: sp|P35135|UBC4_SOLLC Ubiquitin-conjugating enzyme E2-17 kDa OS=Solanum lycopersicum OX=4081 PE=2 SV=1 sp|P35135|UBC4_SOLLC Ubiquitin-conjugating enzyme E2-17 kDa OS=Solanum lycopersicum OX=4081 PE=2 SV=1 sp|Q94A97|UBC35_ARATH Ubiquitin-conjugating enzyme E2 35 OS=Arabidopsis thaliana OX=3702 GN=UBC35 PE=1 SV=1 tr|A0A067DSW2|A0A067DSW2_CITSI UBC core domain-containing protein OS=Citrus …
OG0000031: sp|O04951|PP2A5_ARATH Serine/threonine-protein phosphatase PP2A-5 catalytic subunit OS=Arabidopsis thaliana OX=3702 GN=PP2A5 PE=1 SV=1 sp|P48490|PP1_PHAVU Serine/threonine-protein phosphatase PP1 OS=Phaseolus vulgaris OX=3885 PE=2 SV=1 sp|Q07099|PP2A1_ARATH Serine/threonine-protein phosphatase PP2A-1 catalytic subunit OS=Arabidopsis thaliana OX=3702 GN=PP2A1 PE=1 SV=1 sp|Q07100|PP2A3_A…
OG0000032: UPI0003CA2D2E status=active UPI0003CA2D2E status=active UPI0003CA2D2E status=active sp|P27140|BCA1_ARATH Beta carbonic anhydrase 1_ chloroplastic OS=Arabidopsis thaliana OX=3702 GN=BCA1 PE=1 SV=2 sp|P42737|BCA2_ARATH Beta carbonic anhydrase 2_ chloroplastic OS=Arabidopsis thaliana OX=3702 GN=BCA2 PE=1 SV=3 sp|P42737|BCA2_ARATH Beta carbonic anhydrase 2_ chloroplastic OS=Arabidopsis tha…
OG0000033: tr|Q19FW1|Q19FW1_ARATH Disease resistance protein _Fragment_ OS=Arabidopsis thaliana OX=3702 GN=At3g46530 PE=4 SV=1 tr|Q19FW2|Q19FW2_ARATH Disease resistance protein _Fragment_ OS=Arabidopsis thaliana OX=3702 GN=At3g46530 PE=4 SV=1 tr|Q19FW3|Q19FW3_ARATH Disease resistance protein _Fragment_ OS=Arabidopsis thaliana OX=3702 GN=At3g46530 PE=4 SV=1 tr|Q19FW4|Q19FW4_ARATH Disease resistanc…
OG0000034: sp|Q6ZHC8|P2C25_ORYSJ Probable protein phosphatase 2C 25 OS=Oryza sativa subsp. japonica OX=39947 GN=Os02g0685600 PE=2 SV=1 sp|Q8L7I4|P2C17_ARATH Probable protein phosphatase 2C 17 OS=Arabidopsis thaliana OX=3702 GN=At1g78200 PE=2 SV=1 sp|Q93YW5|P2C58_ARATH Probable protein phosphatase 2C 58 OS=Arabidopsis thaliana OX=3702 GN=At4g28400 PE=2 SV=1 sp|Q9LME4|P2C09_ARATH Probable protein p…
OG0000035: UPI0003CBC818 status=active UPI0003CBC818 status=active UPI0003CBC818 status=active UPI0003CBC818 status=active UPI0003D73E98 status=active UPI0003D73E98 status=active UPI0003D73E98 status=active UPI00218DACD8 status=active UPI00218DACD8 status=active UPI00218DACD8 status=active sp|O23207|FQRL2_ARATH Probable NAD_P_H dehydrogenase _quinone_ FQR1-like 2 OS=Arabidopsis thaliana OX=3702 G…
OG0000036: UPI0003CA6F9A status=active UPI0003CA6F9A status=active UPI0003CA6F9A status=active UPI0003CA6F9A status=active UPI0003D7023D status=active UPI0003D74EEC status=active UPI002193C680 status=active UPI002193C680 status=active UPI002193C680 status=active UPI002193C680 status=active UPI002199BE8B status=active sp|O50008|METE1_ARATH 5-methyltetrahydropteroyltriglutamate--homocysteine methyl…
OG0000037: sp|Q9SU40|SKU5_ARATH Monocopper oxidase-like protein SKU5 OS=Arabidopsis thaliana OX=3702 GN=SKU5 PE=1 SV=1 sp|Q9SU40|SKU5_ARATH Monocopper oxidase-like protein SKU5 OS=Arabidopsis thaliana OX=3702 GN=SKU5 PE=1 SV=1 tr|A0A067DZV7|A0A067DZV7_CITSI Monocopper oxidase-like protein SKU5 OS=Citrus sinensis OX=2711 GN=CISIN_1g007735mg PE=3 SV=1 tr|A0A067DZV7|A0A067DZV7_CITSI Monocopper oxida…
OG0000038: sp|Q9LQC8|ARF2A_ARATH ADP-ribosylation factor 2-A OS=Arabidopsis thaliana OX=3702 GN=ARF2-A PE=2 SV=2 tr|A0A067G9B7|A0A067G9B7_CITSI ADP-ribosylation factor OS=Citrus sinensis OX=2711 GN=CISIN_1g030193mg PE=3 SV=1 tr|A0A067G9B7|A0A067G9B7_CITSI ADP-ribosylation factor OS=Citrus sinensis OX=2711 GN=CISIN_1g030193mg PE=3 SV=1 tr|A0A067G9P1|A0A067G9P1_CITSI ADP-ribosylation factor OS=Citr…
OG0000039: UPI0001D970FD status=active UPI0001D970FD status=active UPI0001D970FD status=active UPI0003CA89A0 status=active UPI0003CA89A0 status=active UPI0003CA89A0 status=active UPI0003D6F3C6 status=active UPI0003D6F3C6 status=active UPI0003D6F3C6 status=active sp|P25696|ENO2_ARATH Bifunctional enolase 2/transcriptional activator OS=Arabidopsis thaliana OX=3702 GN=ENO2 PE=1 SV=1 sp|P25696|ENO2_A…
OG0000040: UPI0003CAE248 status=active UPI0003CB6775 status=active UPI0003CB6775 status=active UPI0003CB6775 status=active UPI0003CB6775 status=active UPI0003D75816 status=active UPI000763980B status=active UPI000763980B status=active UPI000763980B status=active UPI00162D983F status=active sp|P48491|TPIS_ARATH Triosephosphate isomerase_ cytosolic OS=Arabidopsis thaliana OX=3702 GN=CTIMC PE=1 SV=2…
OG0000041: sp|P85801|TRXH_POPJC Thioredoxin H-type OS=Populus jackii OX=640484 PE=1 SV=1 sp|Q39241|TRXH5_ARATH Thioredoxin H5 OS=Arabidopsis thaliana OX=3702 GN=TRX5 PE=1 SV=1 sp|Q42403|TRXH3_ARATH Thioredoxin H3 OS=Arabidopsis thaliana OX=3702 GN=TRX3 PE=1 SV=1 tr|A0A067G7L1|A0A067G7L1_CITSI Thioredoxin domain-containing protein OS=Citrus sinensis OX=2711 GN=CISIN_1g032978mg PE=4 SV=1 tr|A0A067G…
OG0000042: UPI0003D78CEC status=active sp|Q948K8|RAG3A_ARATH Ras-related protein RABG3a OS=Arabidopsis thaliana OX=3702 GN=RABG3A PE=2 SV=1 sp|Q9C820|RAG3D_ARATH Ras-related protein RABG3d OS=Arabidopsis thaliana OX=3702 GN=RABG3D PE=2 SV=1 sp|Q9LS94|RAG3F_ARATH Ras-related protein RABG3f OS=Arabidopsis thaliana OX=3702 GN=RABG3F PE=1 SV=1 sp|Q9LS94|RAG3F_ARATH Ras-related protein RABG3f OS=Arabi…
OG0000043: UPI0003CB26C4 status=active UPI0003CB26C4 status=active UPI0003CB26C4 status=active UPI0003D6F446 status=active UPI0003D6F446 status=active UPI0003D6F446 status=active UPI0003D6F446 status=active UPI0003D6FAA7 status=active UPI0003D6FAA7 status=active UPI0003D6FAA7 status=active UPI0003D77A4E status=inactive UPI0003D77A4E status=inactive UPI0003D77A4E status=inactive sp|Q9FWA3|6PGD2_AR…
OG0000044: sp|P05116|ACCO1_SOLLC 1-aminocyclopropane-1-carboxylate oxidase 1 OS=Solanum lycopersicum OX=4081 GN=ACO1 PE=2 SV=2 sp|P05116|ACCO1_SOLLC 1-aminocyclopropane-1-carboxylate oxidase 1 OS=Solanum lycopersicum OX=4081 GN=ACO1 PE=2 SV=2 sp|P05116|ACCO1_SOLLC 1-aminocyclopropane-1-carboxylate oxidase 1 OS=Solanum lycopersicum OX=4081 GN=ACO1 PE=2 SV=2 sp|P10967|ACCH3_SOLLC 1-aminocyclopropan…
OG0000045: UPI0003D71042 status=active UPI0003D71042 status=active sp|Q9LNJ3|APF2_ARATH Aspartyl protease family protein 2 OS=Arabidopsis thaliana OX=3702 GN=APF2 PE=2 SV=1 sp|Q9LS40|ASPG1_ARATH Protein ASPARTIC PROTEASE IN GUARD CELL 1 OS=Arabidopsis thaliana OX=3702 GN=ASPG1 PE=1 SV=1 tr|A0A103YEW5|A0A103YEW5_CYNCS Aspartic peptidase OS=Cynara cardunculus var. scolymus OX=59895 GN=Ccrd_013814 P…
OG0000046: UPI0003CA5149 status=active UPI0003CA5149 status=active UPI0003CA5149 status=active UPI0003CA5149 status=active sp|O65390|APA1_ARATH Aspartic proteinase A1 OS=Arabidopsis thaliana OX=3702 GN=APA1 PE=1 SV=1 tr|A0A067E1Y4|A0A067E1Y4_CITSI Peptidase A1 domain-containing protein OS=Citrus sinensis OX=2711 GN=CISIN_1g010486mg PE=3 SV=1 tr|A0A067E1Y4|A0A067E1Y4_CITSI Peptidase A1 domain-cont…
OG0000047: UPI00000A11D9 status=active UPI00000A11D9 status=active UPI00000A11D9 status=active UPI0003D70A5B status=active UPI0003D70A5B status=active UPI0003D70A5B status=active sp|Q03250|RBG7_ARATH Glycine-rich RNA-binding protein 7 OS=Arabidopsis thaliana OX=3702 GN=RBG7 PE=1 SV=1 sp|Q9ZUU4|CP29B_ARATH RNA-binding protein CP29B_ chloroplastic OS=Arabidopsis thaliana OX=3702 GN=CP29B PE=1 SV=1 …
OG0000048: UPI0003CB2AA0 status=active sp|P55748|CBP22_HORVU Serine carboxypeptidase II-2 _Fragment_ OS=Hordeum vulgare OX=4513 GN=CXP;2-2 PE=1 SV=1 sp|Q0WPR4|SCP34_ARATH Serine carboxypeptidase-like 34 OS=Arabidopsis thaliana OX=3702 GN=SCPL34 PE=2 SV=2 sp|Q8VY01|SCP46_ARATH Serine carboxypeptidase-like 46 OS=Arabidopsis thaliana OX=3702 GN=SCPL46 PE=2 SV=1 sp|Q9FH05|SCP42_ARATH Serine carboxype…
OG0000049: sp|O04922|GPX2_ARATH Probable glutathione peroxidase 2 OS=Arabidopsis thaliana OX=3702 GN=GPX2 PE=1 SV=1 sp|O24031|GPX4_SOLLC Probable phospholipid hydroperoxide glutathione peroxidase OS=Solanum lycopersicum OX=4081 GN=GPXle-1 PE=2 SV=1 sp|O24031|GPX4_SOLLC Probable phospholipid hydroperoxide glutathione peroxidase OS=Solanum lycopersicum OX=4081 GN=GPXle-1 PE=2 SV=1 sp|O24031|GPX4_SO…
OG0000050: sp|O22126|FLA8_ARATH Fasciclin-like arabinogalactan protein 8 OS=Arabidopsis thaliana OX=3702 GN=FLA8 PE=2 SV=1 sp|O22126|FLA8_ARATH Fasciclin-like arabinogalactan protein 8 OS=Arabidopsis thaliana OX=3702 GN=FLA8 PE=2 SV=1 sp|Q9FFH6|FLA13_ARATH Fasciclin-like arabinogalactan protein 13 OS=Arabidopsis thaliana OX=3702 GN=FLA13 PE=1 SV=1 sp|Q9FFH6|FLA13_ARATH Fasciclin-like arabinogalac…
OG0000051: sp|O80837|REMO_ARATH Remorin OS=Arabidopsis thaliana OX=3702 GN=DBP PE=1 SV=1 sp|O80837|REMO_ARATH Remorin OS=Arabidopsis thaliana OX=3702 GN=DBP PE=1 SV=1 sp|Q9FFA5|RMR14_ARATH Remorin 1.4 OS=Arabidopsis thaliana OX=3702 GN=REM1.4 PE=1 SV=1 sp|Q9M2D8|Y3126_ARATH Uncharacterized protein At3g61260 OS=Arabidopsis thaliana OX=3702 GN=At3g61260 PE=1 SV=1 sp|Q9M2D8|Y3126_ARATH Uncharacteriz…
OG0000052: sp|B9DHA6|RL40A_ARATH Ubiquitin-ribosomal protein eL40z fusion protein OS=Arabidopsis thaliana OX=3702 GN=RPL40A PE=2 SV=1 sp|P51423|RL40_BRARP Ubiquitin-ribosomal protein eL40 fusion protein OS=Brassica rapa subsp. pekinensis OX=51351 PE=2 SV=2 sp|P62980|RS27A_SOLLC Ubiquitin-ribosomal protein eS31 fusion protein OS=Solanum lycopersicum OX=4081 GN=UBI3 PE=1 SV=2 sp|P62980|RS27A_SOLLC …
OG0000053: UPI0003D6F003 status=active UPI0003D6F003 status=active UPI0003D6F003 status=active sp|P57751|UGPA1_ARATH UTP--glucose-1-phosphate uridylyltransferase 1 OS=Arabidopsis thaliana OX=3702 GN=UGP1 PE=2 SV=1 sp|P57751|UGPA1_ARATH UTP--glucose-1-phosphate uridylyltransferase 1 OS=Arabidopsis thaliana OX=3702 GN=UGP1 PE=2 SV=1 sp|Q9M9P3|UGPA2_ARATH UTP--glucose-1-phosphate uridylyltransferase…
OG0000054: tr|A0A0B4UKT0|A0A0B4UKT0_ARAAL adenosylhomocysteinase _Fragment_ OS=Arabis alpina OX=50452 GN=SAHH1 PE=3 SV=1 tr|A0A0B4UKT0|A0A0B4UKT0_ARAAL adenosylhomocysteinase _Fragment_ OS=Arabis alpina OX=50452 GN=SAHH1 PE=3 SV=1 tr|A0A0B4UKT5|A0A0B4UKT5_9BRAS adenosylhomocysteinase _Fragment_ OS=Diplotaxis tenuifolia OX=264416 GN=SAHH1 PE=3 SV=1 tr|A0A0B4UKT5|A0A0B4UKT5_9BRAS adenosylhomocystei…
OG0000055: sp|O49607|SBT16_ARATH Subtilisin-like protease SBT1.6 OS=Arabidopsis thaliana OX=3702 GN=SBT1.6 PE=2 SV=1 sp|O65351|SBT17_ARATH Subtilisin-like protease SBT1.7 OS=Arabidopsis thaliana OX=3702 GN=SBT1.7 PE=1 SV=1 sp|O82777|SBT3_SOLLC Subtilisin-like protease SBT3 OS=Solanum lycopersicum OX=4081 GN=sbt3 PE=1 SV=1 sp|Q84WS0|SBT11_ARATH Subtilisin-like protease SBT1.1 OS=Arabidopsis thalia…
OG0000056: sp|C5Z3W1|GUF1_SORBI Translation factor GUF1 homolog_ mitochondrial OS=Sorghum bicolor OX=4558 GN=Sb10g003070 PE=3 SV=1 sp|I1LPE9|NAC6_SOYBN NAC domain-containing protein 6 OS=Glycine max OX=3847 GN=NAC6 PE=2 SV=1 tr|A0A067DUR4|A0A067DUR4_CITSI Tr-type G domain-containing protein OS=Citrus sinensis OX=2711 GN=CISIN_1g003165mg PE=4 SV=1 tr|A0A067DUR4|A0A067DUR4_CITSI Tr-type G domain-co…
OG0000057: UPI0003CA4CDA status=active UPI0003CA4CDA status=active UPI0003CA4CDA status=active sp|O22898|LACS1_ARATH Long chain acyl-CoA synthetase 1 OS=Arabidopsis thaliana OX=3702 GN=LACS1 PE=2 SV=1 sp|Q9C7W4|LACS3_ARATH Long chain acyl-CoA synthetase 3 OS=Arabidopsis thaliana OX=3702 GN=LACS3 PE=2 SV=1 sp|Q9T0A0|LACS4_ARATH Long chain acyl-CoA synthetase 4 OS=Arabidopsis thaliana OX=3702 GN=LA…
OG0000058: UPI0003D6E1A7 status=active UPI0003D7792C status=active sp|Q5KTS5|GRDH_DAUCA Glucose and ribitol dehydrogenase OS=Daucus carota OX=4039 GN=CAISE5 PE=2 SV=1 tr|A0A067FT93|A0A067FT93_CITSI Tropinone reductase-like 1 OS=Citrus sinensis OX=2711 GN=CISIN_1g024145mg PE=3 SV=1 tr|A0A2R6PLC1|A0A2R6PLC1_ACTCC Tropinone reductase OS=Actinidia chinensis var. chinensis OX=1590841 GN=CEY00_Acc27742…
OG0000059: UPI0003D6E7C7 status=active UPI0003E61DF4 status=active UPI00162B772F status=active sp|O80517|BCB2_ARATH Uclacyanin-2 OS=Arabidopsis thaliana OX=3702 GN=At2g44790 PE=2 SV=1 sp|Q07488|BCB1_ARATH Blue copper protein OS=Arabidopsis thaliana OX=3702 GN=BCB PE=2 SV=2 sp|Q9T076|ENL02_ARATH Early nodulin-like protein 2 OS=Arabidopsis thaliana OX=3702 GN=ENODL2 PE=1 SV=1 sp|Q9T076|ENL02_ARATH …
OG0000060: sp|Q8L706|SYT5_ARATH Synaptotagmin-5 OS=Arabidopsis thaliana OX=3702 GN=SYT5 PE=2 SV=1 sp|Q9LEX1|CLB_ARATH Calcium-dependent lipid-binding protein OS=Arabidopsis thaliana OX=3702 GN=CLB PE=1 SV=1 sp|Q9LEX1|CLB_ARATH Calcium-dependent lipid-binding protein OS=Arabidopsis thaliana OX=3702 GN=CLB PE=1 SV=1 sp|Q9SKR2|SYT1_ARATH Synaptotagmin-1 OS=Arabidopsis thaliana OX=3702 GN=SYT1 PE=1 S…
OG0000061: UPI0003D6FCD8 status=active UPI0003D6FCD8 status=active UPI0003D6FCD8 status=active UPI0003D6FCD8 status=active UPI000CC18F6B status=active UPI000CC18F6B status=active UPI000CC18F6B status=active UPI000CC18F6B status=active sp|Q5GM68|CAPP2_ARATH Phosphoenolpyruvate carboxylase 2 OS=Arabidopsis thaliana OX=3702 GN=PPC2 PE=1 SV=2 sp|Q9MAH0|CAPP1_ARATH Phosphoenolpyruvate carboxylase 1 OS…
OG0000062: UPI0003D70BAD status=active sp|P19366|ATPB_ARATH ATP synthase subunit beta_ chloroplastic OS=Arabidopsis thaliana OX=3702 GN=atpB PE=1 SV=2 sp|P83483|ATPBM_ARATH ATP synthase subunit beta-1_ mitochondrial OS=Arabidopsis thaliana OX=3702 GN=At5g08670 PE=1 SV=1 sp|Q2MI93|ATPB_SOLLC ATP synthase subunit beta_ chloroplastic OS=Solanum lycopersicum OX=4081 GN=atpB PE=3 SV=1 sp|Q2MI93|ATPB_S…
OG0000063: UPI0003CA375B status=active UPI0003CA375B status=active UPI0003D7401B status=active UPI0003D7401B status=active UPI0003D7440F status=active UPI0003D7440F status=active sp|P54609|CD48A_ARATH Cell division control protein 48 homolog A OS=Arabidopsis thaliana OX=3702 GN=CDC48A PE=1 SV=1 sp|P54774|CDC48_SOYBN Cell division cycle protein 48 homolog OS=Glycine max OX=3847 GN=CDC48 PE=2 SV=1 …
OG0000064: UPI00019DC4C1 status=active UPI00019DC4C1 status=active UPI00019DC4C1 status=active UPI00019DC4C1 status=active UPI0003D70BD2 status=active UPI0003D70BD2 status=active UPI002190EA54 status=active UPI002190EA54 status=active UPI002190EA54 status=active UPI002190EA54 status=active UPI00219346B0 status=active UPI00219346B0 status=active sp|O04487|EF1G1_ARATH Probable elongation factor 1-g…
OG0000065: UPI0003D71548 status=active UPI0003D71548 status=active UPI000CED286F status=active UPI000CED286F status=active sp|Q9AUE0|CALS1_ARATH Callose synthase 1 OS=Arabidopsis thaliana OX=3702 GN=CALS1 PE=1 SV=2 sp|Q9LXT9|CALS3_ARATH Callose synthase 3 OS=Arabidopsis thaliana OX=3702 GN=CALS3 PE=3 SV=3 sp|Q9S9U0|CALSB_ARATH Callose synthase 11 OS=Arabidopsis thaliana OX=3702 GN=CALS11 PE=2 SV=…
OG0000066: UPI0003C9FA1F status=active UPI0003C9FA1F status=active UPI0003CA1652 status=active UPI0003CA1652 status=active UPI0003CA1652 status=active UPI0003CA1652 status=active UPI0003D6F678 status=active UPI0003D6F678 status=active UPI0003D78D6C status=active UPI0003D78D6C status=active UPI0003D78D6C status=active UPI0003D78D6C status=active sp|F4IA73|GSTUL_ARATH Glutathione S-transferase U21 …
OG0000067: UPI0003CA2F14 status=active UPI0003CA2F14 status=active UPI0003D70AA1 status=inactive UPI0003D70AA1 status=inactive UPI0003D70AA1 status=inactive UPI0003D70AA1 status=inactive UPI0003D76336 status=inactive UPI0003D76336 status=inactive sp|O49299|PGMC1_ARATH Probable phosphoglucomutase_ cytoplasmic 1 OS=Arabidopsis thaliana OX=3702 GN=At1g23190 PE=2 SV=2 sp|Q9SGC1|PGMC2_ARATH Probable p…
OG0000068: UPI0003D769B0 status=active UPI0003D769B0 status=active sp|O65581|ALFC5_ARATH Fructose-bisphosphate aldolase 5_ cytosolic OS=Arabidopsis thaliana OX=3702 GN=FBA5 PE=1 SV=1 sp|P46257|ALF2_PEA Fructose-bisphosphate aldolase_ cytoplasmic isozyme 2 OS=Pisum sativum OX=3888 PE=3 SV=1 sp|P46257|ALF2_PEA Fructose-bisphosphate aldolase_ cytoplasmic isozyme 2 OS=Pisum sativum OX=3888 PE=3 SV=1 …
OG0000069: sp|P17783|MDHM_CITLA Malate dehydrogenase_ mitochondrial OS=Citrullus lanatus OX=3654 GN=MMDH PE=1 SV=1 sp|Q9ZP05|MDHX2_ARATH Malate dehydrogenase 2_ peroxisomal OS=Arabidopsis thaliana OX=3702 GN=PMDH2 PE=1 SV=1 tr|A0A067DZE8|A0A067DZE8_CITSI Malate dehydrogenase OS=Citrus sinensis OX=2711 GN=CISIN_1g018314mg PE=3 SV=1 tr|A0A067E3B2|A0A067E3B2_CITSI Malate dehydrogenase OS=Citrus sine…
OG0000070: UPI0003C9F603 status=active UPI0003C9F603 status=active UPI0003C9F603 status=active UPI0003CB6835 status=active sp|P17786|EF1A_SOLLC Elongation factor 1-alpha OS=Solanum lycopersicum OX=4081 PE=2 SV=1 sp|P17786|EF1A_SOLLC Elongation factor 1-alpha OS=Solanum lycopersicum OX=4081 PE=2 SV=1 sp|P17786|EF1A_SOLLC Elongation factor 1-alpha OS=Solanum lycopersicum OX=4081 PE=2 SV=1 sp|P17786…
OG0000071: sp|O82191|MAOP1_ARATH NADP-dependent malic enzyme 1 OS=Arabidopsis thaliana OX=3702 GN=NADP-ME1 PE=1 SV=1 sp|P34105|MAOX_POPTR NADP-dependent malic enzyme OS=Populus trichocarpa OX=3694 PE=2 SV=3 sp|P34105|MAOX_POPTR NADP-dependent malic enzyme OS=Populus trichocarpa OX=3694 PE=2 SV=3 sp|P37224|MAOM_AMAHP NAD-dependent malic enzyme 65 kDa isoform_ mitochondrial OS=Amaranthus hypochondr…
OG0000072: UPI0003D74456 status=active sp|D7SFH9|LRL26_ARATH Protein SUPPRESSOR OF NPR1-1 CONSTITUTIVE 4 OS=Arabidopsis thaliana OX=3702 GN=LRK10L-2.6 PE=1 SV=1 sp|Q7Y208|GPDL1_ARATH Glycerophosphodiester phosphodiesterase GDPDL1 OS=Arabidopsis thaliana OX=3702 GN=GDPDL1 PE=1 SV=2 sp|Q7Y208|GPDL1_ARATH Glycerophosphodiester phosphodiesterase GDPDL1 OS=Arabidopsis thaliana OX=3702 GN=GDPDL1 PE=1 S…
OG0000073: tr|A0A0B4UKV6|A0A0B4UKV6_9BRAS CAT3 _Fragment_ OS=Arabis caerulea OX=586519 GN=CAT3 PE=4 SV=1 tr|A0A0B4UKV6|A0A0B4UKV6_9BRAS CAT3 _Fragment_ OS=Arabis caerulea OX=586519 GN=CAT3 PE=4 SV=1 tr|A0A0B4UKW0|A0A0B4UKW0_BOEHO CAT3 _Fragment_ OS=Boechera holboellii OX=93890 GN=CAT3 PE=4 SV=1 tr|A0A0B4UKW6|A0A0B4UKW6_9BRAS CAT3 _Fragment_ OS=Draba aizoides OX=87302 GN=CAT3 PE=4 SV=1 tr|A0A0B4UK…
OG0000074: tr|Q1KTG9|Q1KTG9_SOLTU Mitochondrial ATP synthesis coupled proton transport protein _Fragment_ OS=Solanum tuberosum OX=4113 GN=At3g58730 PE=3 SV=1 tr|Q1KTH0|Q1KTH0_CAPAN Mitochondrial ATP synthesis coupled proton transport protein _Fragment_ OS=Capsicum annuum OX=4072 GN=At3g58730 PE=3 SV=1 tr|Q1KTH1|Q1KTH1_NICTO Mitochondrial ATP synthesis coupled proton transport protein _Fragment_ O…
OG0000075: UPI0003CAF945 status=active UPI0003CAF945 status=active UPI0003CB2C2A status=active UPI0003CB2C2A status=active UPI0003CB2C2A status=active UPI0003CB2C2A status=active UPI0003D77526 status=active UPI0003D77526 status=active UPI0003D77526 status=active UPI0003D77526 status=active sp|B6ECN9|AADH2_SOLLC Aminoaldehyde dehydrogenase 2 OS=Solanum lycopersicum OX=4081 GN=AMADH2 PE=1 SV=2 sp|B…
OG0000076: UPI0003CAA3B6 status=active UPI0003CAA3B6 status=active UPI0003CAA3B6 status=active UPI0003CAA3B6 status=active UPI0003D6F6EF status=active UPI0003D6F6EF status=active UPI0003D6F6EF status=active UPI0003D6F6EF status=active sp|P31542|CLPAB_SOLLC ATP-dependent Clp protease ATP-binding subunit ClpA homolog CD4B_ chloroplastic OS=Solanum lycopersicum OX=4081 GN=CD4B PE=3 SV=1 sp|P31542|CL…
OG0000077: tr|A0A067E7B9|A0A067E7B9_CITSI Water stress and hypersensitive response domain-containing protein OS=Citrus sinensis OX=2711 GN=CISIN_1g018706mg PE=3 SV=1 tr|A0A067E7B9|A0A067E7B9_CITSI Water stress and hypersensitive response domain-containing protein OS=Citrus sinensis OX=2711 GN=CISIN_1g018706mg PE=3 SV=1 tr|A0A067E7B9|A0A067E7B9_CITSI Water stress and hypersensitive response domain…
OG0000078: UPI0003CA3697 status=active UPI0003CA3697 status=active UPI0003CA3697 status=active UPI0003D770B4 status=active UPI0003D770B4 status=active UPI0003D770B4 status=active sp|P13708|SUS_SOYBN Sucrose synthase OS=Glycine max OX=3847 GN=SS PE=1 SV=2 tr|A0A067GEK9|A0A067GEK9_CITSI Sucrose synthase OS=Citrus sinensis OX=2711 GN=CISIN_1g003661mg PE=3 SV=1 tr|A0A067GEK9|A0A067GEK9_CITSI Sucrose …
OG0000079: UPI0003D77B26 status=active UPI0003D77B26 status=active UPI0003D77B26 status=active UPI0003D77B26 status=active sp|Q40143|CYSP3_SOLLC Cysteine proteinase 3 OS=Solanum lycopersicum OX=4081 GN=CYP-3 PE=2 SV=1 sp|Q40143|CYSP3_SOLLC Cysteine proteinase 3 OS=Solanum lycopersicum OX=4081 GN=CYP-3 PE=2 SV=1 sp|Q40143|CYSP3_SOLLC Cysteine proteinase 3 OS=Solanum lycopersicum OX=4081 GN=CYP-3 P…
OG0000080: UPI0003D714D1 status=active UPI000CB28E64 status=active sp|O23255|SAHH1_ARATH Adenosylhomocysteinase 1 OS=Arabidopsis thaliana OX=3702 GN=SAHH1 PE=1 SV=1 sp|O23255|SAHH1_ARATH Adenosylhomocysteinase 1 OS=Arabidopsis thaliana OX=3702 GN=SAHH1 PE=1 SV=1 sp|Q9LK36|SAHH2_ARATH Adenosylhomocysteinase 2 OS=Arabidopsis thaliana OX=3702 GN=SAHH2 PE=2 SV=1 tr|A0A067DJQ6|A0A067DJQ6_CITSI Adenosy…
OG0000081: UPI000013812F status=active UPI000013812F status=active UPI000013812F status=active UPI000013812F status=active sp|O23654|VATA_ARATH V-type proton ATPase catalytic subunit A OS=Arabidopsis thaliana OX=3702 GN=VHA-A PE=1 SV=1 sp|O23654|VATA_ARATH V-type proton ATPase catalytic subunit A OS=Arabidopsis thaliana OX=3702 GN=VHA-A PE=1 SV=1 sp|P09469|VATA_DAUCA V-type proton ATPase catalyti…
OG0000082: UPI0003D75EBE status=active sp|Q42560|ACO1_ARATH Aconitate hydratase 1 OS=Arabidopsis thaliana OX=3702 GN=ACO1 PE=1 SV=2 sp|Q9SIB9|ACO3M_ARATH Aconitate hydratase 3_ mitochondrial OS=Arabidopsis thaliana OX=3702 GN=ACO3 PE=1 SV=2 tr|A0A067EUS4|A0A067EUS4_CITSI Aconitate hydratase OS=Citrus sinensis OX=2711 GN=CISIN_1g001917mg PE=3 SV=1 tr|A0A067EUS4|A0A067EUS4_CITSI Aconitate hydratase…
OG0000083: sp|Q8L828|COB23_ARATH Coatomer subunit beta'-3 OS=Arabidopsis thaliana OX=3702 GN=At3g15980 PE=2 SV=1 sp|Q9C827|COB22_ARATH Coatomer subunit beta'-2 OS=Arabidopsis thaliana OX=3702 GN=At1g52360 PE=1 SV=1 sp|Q9CAA0|COB21_ARATH Coatomer subunit beta'-1 OS=Arabidopsis thaliana OX=3702 GN=At1g79990 PE=2 SV=2 tr|A0A067E4P9|A0A067E4P9_CITSI Coatomer subunit beta' OS=Citrus sinensis OX=2711 G…
OG0000084: UPI0003CB7418 status=active UPI0003CB7418 status=active UPI0003CB7418 status=active sp|Q0WLB5|CLAH2_ARATH Clathrin heavy chain 2 OS=Arabidopsis thaliana OX=3702 GN=CHC2 PE=1 SV=1 sp|Q0WLB5|CLAH2_ARATH Clathrin heavy chain 2 OS=Arabidopsis thaliana OX=3702 GN=CHC2 PE=1 SV=1 sp|Q0WNJ6|CLAH1_ARATH Clathrin heavy chain 1 OS=Arabidopsis thaliana OX=3702 GN=CHC1 PE=1 SV=1 sp|Q0WNJ6|CLAH1_ARA…
OG0000085: UPI0003D70E0A status=inactive UPI0003D70E0A status=inactive UPI0003D74422 status=active sp|Q9LRR9|GLO1_ARATH Glycolate oxidase 1 OS=Arabidopsis thaliana OX=3702 GN=GLO1 PE=1 SV=1 sp|Q9LRS0|GLO2_ARATH Glycolate oxidase 2 OS=Arabidopsis thaliana OX=3702 GN=GLO2 PE=1 SV=1 tr|A0A067DB37|A0A067DB37_CITSI _S_-2-hydroxy-acid oxidase _Fragment_ OS=Citrus sinensis OX=2711 GN=CISIN_1g039466mg PE…
OG0000086: UPI0003CACAE4 status=active UPI0003CACAE4 status=active UPI0003CBA7A7 status=active UPI0003CBA7A7 status=active UPI0003D78507 status=active UPI0003D78507 status=active sp|P21616|AVP_VIGRR Pyrophosphate-energized vacuolar membrane proton pump OS=Vigna radiata var. radiata OX=3916 PE=1 SV=4 sp|P31414|AVP1_ARATH Pyrophosphate-energized vacuolar membrane proton pump 1 OS=Arabidopsis thalia…
OG0000087: sp|Q8VZU2|SY132_ARATH Syntaxin-132 OS=Arabidopsis thaliana OX=3702 GN=SYP132 PE=1 SV=1 sp|Q8VZU2|SY132_ARATH Syntaxin-132 OS=Arabidopsis thaliana OX=3702 GN=SYP132 PE=1 SV=1 sp|Q9SVC2|SY122_ARATH Syntaxin-122 OS=Arabidopsis thaliana OX=3702 GN=SYP122 PE=1 SV=1 sp|Q9SVC2|SY122_ARATH Syntaxin-122 OS=Arabidopsis thaliana OX=3702 GN=SYP122 PE=1 SV=1 sp|Q9ZSD4|SY121_ARATH Syntaxin-121 OS=Ar…
OG0000088: UPI0007635539 status=inactive UPI0007635539 status=inactive sp|O65787|C71B6_ARATH Cytochrome P450 71B6 OS=Arabidopsis thaliana OX=3702 GN=CYP71B6 PE=2 SV=1 sp|O81973|C93A3_SOYBN Cytochrome P450 93A3 OS=Glycine max OX=3847 GN=CYP93A3 PE=2 SV=1 sp|P92994|TCMO_ARATH Trans-cinnamate 4-monooxygenase OS=Arabidopsis thaliana OX=3702 GN=CYP73A5 PE=1 SV=1 sp|Q94IP1|TCMO_SORBI Trans-cinnamate 4-…
OG0000089: UPI0003CB947A status=active UPI0003CB947A status=active UPI0003CB947A status=active UPI0003CB947A status=active UPI0003D701FB status=active UPI0003D701FB status=active UPI0003D701FB status=active UPI0003D701FB status=active sp|Q9SRZ6|ICDHC_ARATH Cytosolic isocitrate dehydrogenase [NADP] OS=Arabidopsis thaliana OX=3702 GN=CICDH PE=1 SV=1 sp|Q9SRZ6|ICDHC_ARATH Cytosolic isocitrate dehydr…
OG0000090: UPI0003D72DF1 status=active UPI0009D63930 status=active sp|P21238|CPNA1_ARATH Chaperonin 60 subunit alpha 1_ chloroplastic OS=Arabidopsis thaliana OX=3702 GN=CPN60A1 PE=1 SV=2 sp|P21240|CPNB1_ARATH Chaperonin 60 subunit beta 1_ chloroplastic OS=Arabidopsis thaliana OX=3702 GN=CPN60B1 PE=1 SV=3 sp|P21241|RUBB_BRANA RuBisCO large subunit-binding protein subunit beta_ chloroplastic OS=Bra…
OG0000091: sp|P11574|VATB1_ARATH V-type proton ATPase subunit B1 OS=Arabidopsis thaliana OX=3702 GN=VHA-B1 PE=2 SV=2 sp|Q8W4E2|VATB3_ARATH V-type proton ATPase subunit B3 OS=Arabidopsis thaliana OX=3702 GN=VHA-B3 PE=2 SV=1 sp|Q9SZN1|VATB2_ARATH V-type proton ATPase subunit B2 OS=Arabidopsis thaliana OX=3702 GN=VHA-B2 PE=1 SV=1 sp|Q9SZN1|VATB2_ARATH V-type proton ATPase subunit B2 OS=Arabidopsis t…
OG0000092: UPI0003CAD51A status=active UPI0003CAD51A status=active sp|Q08069|RS8_MAIZE Small ribosomal subunit protein eS8 OS=Zea mays OX=4577 GN=RPS8 PE=2 SV=2 sp|Q93VG5|RS81_ARATH Small ribosomal subunit protein eS8z OS=Arabidopsis thaliana OX=3702 GN=RPS8A PE=1 SV=1 sp|Q93VG5|RS81_ARATH Small ribosomal subunit protein eS8z OS=Arabidopsis thaliana OX=3702 GN=RPS8A PE=1 SV=1 tr|A0A067D033|A0A067…
OG0000093: sp|P47192|VA722_ARATH Vesicle-associated membrane protein 722 OS=Arabidopsis thaliana OX=3702 GN=VAMP722 PE=2 SV=2 sp|Q9MAS5|VA726_ARATH Putative vesicle-associated membrane protein 726 OS=Arabidopsis thaliana OX=3702 GN=VAMP726 PE=2 SV=2 sp|Q9ZTW3|VA721_ARATH Vesicle-associated membrane protein 721 OS=Arabidopsis thaliana OX=3702 GN=VAMP721 PE=2 SV=1 tr|A0A067E665|A0A067E665_CITSI Unc…
OG0000094: tr|A0A067FWB9|A0A067FWB9_CITSI ADF-H domain-containing protein OS=Citrus sinensis OX=2711 GN=CISIN_1g032498mg PE=3 SV=1 tr|A0A067FWB9|A0A067FWB9_CITSI ADF-H domain-containing protein OS=Citrus sinensis OX=2711 GN=CISIN_1g032498mg PE=3 SV=1 tr|A0A067FWB9|A0A067FWB9_CITSI ADF-H domain-containing protein OS=Citrus sinensis OX=2711 GN=CISIN_1g032498mg PE=3 SV=1 tr|A0A067FZZ1|A0A067FZZ1_CIT…
OG0000095: UPI0003CA3EB0 status=active UPI0003CA3EB0 status=active UPI0003CA782D status=active UPI0003CA782D status=active UPI0003CA782D status=active UPI0003D724F0 status=active UPI0003D724F0 status=active UPI0003D724F0 status=active sp|P60039|RL73_ARATH Large ribosomal subunit protein uL30x OS=Arabidopsis thaliana OX=3702 GN=RPL7C PE=2 SV=1 sp|P60039|RL73_ARATH Large ribosomal subunit protein u…
OG0000096: UPI0003CBC893 status=active UPI0003CBC893 status=active UPI00218CA85F status=active UPI00218CA85F status=active tr|A0A067GM00|A0A067GM00_CITSI Reticulon-like protein OS=Citrus sinensis OX=2711 GN=CISIN_1g039009mg PE=4 SV=1 tr|A0A067GM00|A0A067GM00_CITSI Reticulon-like protein OS=Citrus sinensis OX=2711 GN=CISIN_1g039009mg PE=4 SV=1 tr|A0A067GM00|A0A067GM00_CITSI Reticulon-like protein …
OG0000097: sp|Q9FN08|BGA10_ARATH Beta-galactosidase 10 OS=Arabidopsis thaliana OX=3702 GN=BGAL10 PE=2 SV=1 sp|Q9SCW1|BGAL1_ARATH Beta-galactosidase 1 OS=Arabidopsis thaliana OX=3702 GN=BGAL1 PE=2 SV=1 tr|A0A067E305|A0A067E305_CITSI beta-galactosidase _Fragment_ OS=Citrus sinensis OX=2711 GN=CISIN_1g0051602mg PE=3 SV=1 tr|A0A067E305|A0A067E305_CITSI beta-galactosidase _Fragment_ OS=Citrus sinensis…
OG0000098: UPI0003CB74CA status=active UPI0003CB74CA status=active UPI0003CB74CA status=active sp|P12783|PGKY_WHEAT Phosphoglycerate kinase_ cytosolic OS=Triticum aestivum OX=4565 PE=2 SV=1 sp|P50318|PGKH2_ARATH Phosphoglycerate kinase 2_ chloroplastic OS=Arabidopsis thaliana OX=3702 GN=At1g56190 PE=1 SV=3 sp|P50318|PGKH2_ARATH Phosphoglycerate kinase 2_ chloroplastic OS=Arabidopsis thaliana OX=3…
OG0000099: UPI0003CBA40B status=active UPI0003D78329 status=active sp|P93819|MDHC1_ARATH Malate dehydrogenase 1_ cytoplasmic OS=Arabidopsis thaliana OX=3702 GN=MDH1 PE=1 SV=2 sp|P93819|MDHC1_ARATH Malate dehydrogenase 1_ cytoplasmic OS=Arabidopsis thaliana OX=3702 GN=MDH1 PE=1 SV=2 sp|Q08062|MDHC_MAIZE Malate dehydrogenase_ cytoplasmic OS=Zea mays OX=4577 PE=1 SV=2 sp|Q08062|MDHC_MAIZE Malate deh…
OG0000100: UPI0003CA85FD status=active UPI0003CA85FD status=active UPI0003CA85FD status=active sp|P17094|RL31_ARATH Large ribosomal subunit protein uL3z OS=Arabidopsis thaliana OX=3702 GN=ARP1 PE=1 SV=5 sp|P17094|RL31_ARATH Large ribosomal subunit protein uL3z OS=Arabidopsis thaliana OX=3702 GN=ARP1 PE=1 SV=5 tr|A0A067DM66|A0A067DM66_CITSI 60S ribosomal protein L3 OS=Citrus sinensis OX=2711 GN=CI…
OG0000101: UPI0003CABBC8 status=active UPI0003D70057 status=active UPI0003D70057 status=active UPI0003D70057 status=active UPI0003D70057 status=active sp|P46032|PTR2_ARATH Protein NRT1/ PTR FAMILY 8.3 OS=Arabidopsis thaliana OX=3702 GN=NPF8.3 PE=1 SV=1 sp|Q9LVE0|PTR33_ARATH Protein NRT1/ PTR FAMILY 6.4 OS=Arabidopsis thaliana OX=3702 GN=NPF6.4 PE=1 SV=1 sp|Q9M390|PTR1_ARATH Protein NRT1/ PTR FAMI…
OG0000102: sp|P42697|DRP1A_ARATH Phragmoplastin DRP1A OS=Arabidopsis thaliana OX=3702 GN=DRP1A PE=1 SV=3 sp|P42697|DRP1A_ARATH Phragmoplastin DRP1A OS=Arabidopsis thaliana OX=3702 GN=DRP1A PE=1 SV=3 sp|Q8LF21|DRP1C_ARATH Phragmoplastin DRP1C OS=Arabidopsis thaliana OX=3702 GN=DRP1C PE=1 SV=2 sp|Q8LFT2|DRP3B_ARATH Dynamin-related protein 3B OS=Arabidopsis thaliana OX=3702 GN=DRP3B PE=1 SV=2 sp|Q9F…
OG0000103: UPI0003D74545 status=active UPI0003D74545 status=active UPI0003D74545 status=active sp|Q38845|2AAA_ARATH Serine/threonine-protein phosphatase 2A 65 kDa regulatory subunit A alpha isoform OS=Arabidopsis thaliana OX=3702 GN=PP2AA1 PE=1 SV=1 sp|Q38950|2AAB_ARATH Serine/threonine-protein phosphatase 2A 65 kDa regulatory subunit A beta isoform OS=Arabidopsis thaliana OX=3702 GN=PP2AA2 PE=1 …
OG0000104: UPI0003CA6EB5 status=active UPI0003CA6EB5 status=active UPI0003D7376E status=active UPI0003D7376E status=active sp|P56333|IF5A1_SOLTU Eukaryotic translation initiation factor 5A-1/2 OS=Solanum tuberosum OX=4113 GN=EIF5A1 PE=2 SV=1 sp|Q9AXQ3|IF5A4_SOLLC Eukaryotic translation initiation factor 5A-4 OS=Solanum lycopersicum OX=4081 PE=2 SV=1 sp|Q9AXQ4|IF5A3_SOLLC Eukaryotic translation in…
OG0000105: UPI0003D7487F status=active UPI0003D7487F status=active UPI0003D7487F status=active UPI0003D7487F status=active UPI0021961F30 status=active UPI0021961F30 status=active UPI0021961F30 status=active UPI0021961F30 status=active sp|P54767|DCE_SOLLC Glutamate decarboxylase OS=Solanum lycopersicum OX=4081 PE=2 SV=1 sp|P54767|DCE_SOLLC Glutamate decarboxylase OS=Solanum lycopersicum OX=4081 PE…
OG0000106: sp|F4JL11|IMPA2_ARATH Importin subunit alpha-2 OS=Arabidopsis thaliana OX=3702 GN=IMPA2 PE=1 SV=1 sp|O22478|IMA_SOLLC Importin subunit alpha OS=Solanum lycopersicum OX=4081 PE=2 SV=2 sp|O22478|IMA_SOLLC Importin subunit alpha OS=Solanum lycopersicum OX=4081 PE=2 SV=2 tr|A0A067G0R5|A0A067G0R5_CITSI Importin subunit alpha OS=Citrus sinensis OX=2711 GN=CISIN_1g009700mg PE=3 SV=1 tr|A0A067…
OG0000107: tr|A0A0B4UKW0|A0A0B4UKW0_BOEHO CAT3 _Fragment_ OS=Boechera holboellii OX=93890 GN=CAT3 PE=4 SV=1 tr|A0A0B4UKW6|A0A0B4UKW6_9BRAS CAT3 _Fragment_ OS=Draba aizoides OX=87302 GN=CAT3 PE=4 SV=1 tr|A0A0B4UKX0|A0A0B4UKX0_9BRAS CAT3 _Fragment_ OS=Kernera saxatilis OX=169074 GN=CAT3 PE=4 SV=1 tr|A0A0B4ULL7|A0A0B4ULL7_ARAAL CAT3 _Fragment_ OS=Arabis alpina OX=50452 GN=CAT3 PE=4 SV=1 tr|A0A0B4ULM…
OG0000108: UPI0003D7591A status=active UPI0003D7591A status=active UPI0003D7591A status=active UPI0003D7591A status=active sp|Q94AA4|PFKA3_ARATH ATP-dependent 6-phosphofructokinase 3 OS=Arabidopsis thaliana OX=3702 GN=PFK3 PE=1 SV=1 sp|Q9C5J7|PFKA7_ARATH ATP-dependent 6-phosphofructokinase 7 OS=Arabidopsis thaliana OX=3702 GN=PFK7 PE=1 SV=1 sp|Q9M0F9|PFKA1_ARATH ATP-dependent 6-phosphofructokinas…
OG0000109: UPI0003CB64A1 status=active UPI0003CB64A1 status=active UPI0003D74E74 status=active UPI0003D74E74 status=active sp|Q9XGM1|VATD_ARATH V-type proton ATPase subunit D OS=Arabidopsis thaliana OX=3702 GN=VHA-D PE=1 SV=2 sp|Q9XGM1|VATD_ARATH V-type proton ATPase subunit D OS=Arabidopsis thaliana OX=3702 GN=VHA-D PE=1 SV=2 tr|A0A067FFQ8|A0A067FFQ8_CITSI V-type proton ATPase subunit D OS=Citru…
OG0000110: sp|Q8S8Q6|TET8_ARATH Tetraspanin-8 OS=Arabidopsis thaliana OX=3702 GN=TET8 PE=2 SV=1 sp|Q8S8Q6|TET8_ARATH Tetraspanin-8 OS=Arabidopsis thaliana OX=3702 GN=TET8 PE=2 SV=1 sp|Q9SUD4|TET7_ARATH Tetraspanin-7 OS=Arabidopsis thaliana OX=3702 GN=TET7 PE=2 SV=1 tr|A0A067F4S7|A0A067F4S7_CITSI Tetraspanin-8-like OS=Citrus sinensis OX=2711 GN=CISIN_1g024170mg PE=3 SV=1 tr|A0A067F4S7|A0A067F4S7_C…
OG0000111: sp|O48549|RS61_ARATH Small ribosomal subunit protein eS6z OS=Arabidopsis thaliana OX=3702 GN=RPS6A PE=1 SV=2 sp|P51430|RS62_ARATH Small ribosomal subunit protein eS6y OS=Arabidopsis thaliana OX=3702 GN=RPS6B PE=1 SV=3 sp|Q9M3V8|RS6_ASPOF Small ribosomal subunit protein eS6 OS=Asparagus officinalis OX=4686 GN=rps6 PE=2 SV=1 tr|A0A067E333|A0A067E333_CITSI 40S ribosomal protein S6 OS=Citr…
OG0000112: UPI0003CB1D9E status=active UPI0003CB1D9E status=active UPI0003CB1D9E status=active UPI0003CB1D9E status=active sp|Q2MI98|RR4_SOLLC Small ribosomal subunit protein uS4c OS=Solanum lycopersicum OX=4081 GN=rps4 PE=3 SV=1 sp|Q8M9W2|RR4_CHAGL Small ribosomal subunit protein uS4c OS=Chaetosphaeridium globosum OX=96477 GN=rps4 PE=3 SV=1 sp|Q9LXG1|RS91_ARATH Small ribosomal subunit protein uS…
OG0000113: UPI0003CA29D1 status=active UPI0003CA29D1 status=active UPI0003CA29D1 status=active UPI0003CA29D1 status=active UPI0003CA9967 status=active UPI0003CA9967 status=active sp|Q9LZG0|ADK2_ARATH Adenosine kinase 2 OS=Arabidopsis thaliana OX=3702 GN=ADK2 PE=1 SV=1 sp|Q9SF85|ADK1_ARATH Adenosine kinase 1 OS=Arabidopsis thaliana OX=3702 GN=ADK1 PE=1 SV=1 sp|Q9SF85|ADK1_ARATH Adenosine kinase 1 …
OG0000114: UPI0003CAEB7F status=active UPI0003CB45D3 status=active UPI0003CB45D3 status=active UPI0003CB45D3 status=active UPI0003CB45D3 status=active UPI0003D73C54 status=active UPI0003D76873 status=active UPI0003D76873 status=active UPI0003D76873 status=active UPI0003D76873 status=active sp|P28032|ADH2_SOLLC Alcohol dehydrogenase 2 OS=Solanum lycopersicum OX=4081 GN=ADH2 PE=2 SV=2 sp|P28032|ADH…
OG0000115: sp|P21568|CYPH_SOLLC Peptidyl-prolyl cis-trans isomerase OS=Solanum lycopersicum OX=4081 GN=CYP PE=1 SV=1 sp|P21568|CYPH_SOLLC Peptidyl-prolyl cis-trans isomerase OS=Solanum lycopersicum OX=4081 GN=CYP PE=1 SV=1 sp|P21568|CYPH_SOLLC Peptidyl-prolyl cis-trans isomerase OS=Solanum lycopersicum OX=4081 GN=CYP PE=1 SV=1 sp|P34790|CP18C_ARATH Peptidyl-prolyl cis-trans isomerase CYP18-3 OS=A…
OG0000116: sp|Q9SDS7|VATC_ARATH V-type proton ATPase subunit C OS=Arabidopsis thaliana OX=3702 GN=VHA-C PE=1 SV=1 sp|Q9SDS7|VATC_ARATH V-type proton ATPase subunit C OS=Arabidopsis thaliana OX=3702 GN=VHA-C PE=1 SV=1 tr|A0A067E0G2|A0A067E0G2_CITSI V-type proton ATPase subunit C OS=Citrus sinensis OX=2711 GN=CISIN_1g017251mg PE=3 SV=1 tr|A0A067E0G2|A0A067E0G2_CITSI V-type proton ATPase subunit C O…
OG0000117: UPI0003CABCCF status=active UPI0003CB11A3 status=active UPI0003D6E146 status=active UPI0003D75454 status=active tr|A0A067EM80|A0A067EM80_CITSI Nodulin-like domain-containing protein OS=Citrus sinensis OX=2711 GN=CISIN_1g014047mg PE=4 SV=1 tr|A0A067EM80|A0A067EM80_CITSI Nodulin-like domain-containing protein OS=Citrus sinensis OX=2711 GN=CISIN_1g014047mg PE=4 SV=1 tr|A0A067EM80|A0A067EM…
OG0000118: sp|P38546|RAN1_SOLLC GTP-binding nuclear protein Ran1 OS=Solanum lycopersicum OX=4081 GN=RAN1 PE=2 SV=1 sp|P38547|RAN2_SOLLC GTP-binding nuclear protein Ran2 OS=Solanum lycopersicum OX=4081 GN=RAN2 PE=2 SV=1 sp|P38547|RAN2_SOLLC GTP-binding nuclear protein Ran2 OS=Solanum lycopersicum OX=4081 GN=RAN2 PE=2 SV=1 sp|P41916|RAN1_ARATH GTP-binding nuclear protein Ran-1 OS=Arabidopsis thalia…
OG0000119: UPI000763ACBD status=active UPI000763ACBD status=active UPI000763ACBD status=active sp|Q8VY57|ARL8A_ARATH ADP-ribosylation factor-like protein 8a OS=Arabidopsis thaliana OX=3702 GN=ARL8A PE=2 SV=1 sp|Q93Y31|ARL8B_ARATH ADP-ribosylation factor-like protein 8b OS=Arabidopsis thaliana OX=3702 GN=ARL8B PE=2 SV=1 tr|A0A067E6X3|A0A067E6X3_CITSI ADP-ribosylation factor-like protein 8B OS=Citr…
OG0000120: sp|Q9SRT9|RGP1_ARATH UDP-arabinopyranose mutase 1 OS=Arabidopsis thaliana OX=3702 GN=RGP1 PE=1 SV=1 tr|A0A067FE94|A0A067FE94_CITSI UDP-arabinopyranose mutase _Fragment_ OS=Citrus sinensis OX=2711 GN=CISIN_1g0178621mg PE=3 SV=1 tr|A0A067FSG1|A0A067FSG1_CITSI UDP-arabinopyranose mutase OS=Citrus sinensis OX=2711 GN=CISIN_1g018080mg PE=3 SV=1 tr|A0A067FSG1|A0A067FSG1_CITSI UDP-arabinopyra…
OG0000121: UPI0003CA59E8 status=active UPI0003CA59E8 status=active UPI0003D71C5E status=active UPI0003D71C5E status=active sp|P53536|PHSL_VICFA Alpha-1_4 glucan phosphorylase L isozyme_ chloroplastic/amyloplastic OS=Vicia faba OX=3906 GN=PHO1 PE=2 SV=2 sp|Q9SD76|PHS2_ARATH Alpha-glucan phosphorylase 2_ cytosolic OS=Arabidopsis thaliana OX=3702 GN=PHS2 PE=1 SV=1 tr|A0A067FTK6|A0A067FTK6_CITSI Alph…
OG0000122: sp|Q3E7Q9|GLYT6_ARATH Probable glycosyltransferase At5g25310 OS=Arabidopsis thaliana OX=3702 GN=At5g25310 PE=3 SV=2 sp|Q94BT0|SPSA1_ARATH Sucrose-phosphate synthase 1 OS=Arabidopsis thaliana OX=3702 GN=SPS1 PE=1 SV=1 tr|A0A067G4W5|A0A067G4W5_CITSI Sucrose-phosphate synthase OS=Citrus sinensis OX=2711 GN=CISIN_1g001541mg PE=3 SV=1 tr|A0A067G4W5|A0A067G4W5_CITSI Sucrose-phosphate synthas…
OG0000123: UPI0003D7069C status=active UPI0003D749E5 status=active UPI00219987D7 status=active sp|Q84WU2|UBP13_ARATH Ubiquitin C-terminal hydrolase 13 OS=Arabidopsis thaliana OX=3702 GN=UBP13 PE=1 SV=1 tr|A0A067FXB2|A0A067FXB2_CITSI ubiquitinyl hydrolase 1 OS=Citrus sinensis OX=2711 GN=CISIN_1g001242mg PE=3 SV=1 tr|A0A067FXB2|A0A067FXB2_CITSI ubiquitinyl hydrolase 1 OS=Citrus sinensis OX=2711 GN=…
OG0000124: sp|O49377|VA711_ARATH Vesicle-associated membrane protein 711 OS=Arabidopsis thaliana OX=3702 GN=VAMP711 PE=1 SV=2 sp|O49377|VA711_ARATH Vesicle-associated membrane protein 711 OS=Arabidopsis thaliana OX=3702 GN=VAMP711 PE=1 SV=2 sp|Q9LFP1|VA713_ARATH Vesicle-associated membrane protein 713 OS=Arabidopsis thaliana OX=3702 GN=VAMP713 PE=1 SV=1 sp|Q9LFP1|VA713_ARATH Vesicle-associated me…
OG0000125: UPI0003CA4837 status=active UPI000763772D status=inactive UPI000763772D status=inactive UPI000763772D status=inactive UPI002195F40A status=active sp|P37829|SCRK_SOLTU Fructokinase OS=Solanum tuberosum OX=4113 PE=2 SV=1 sp|Q42896|SCRK2_SOLLC Fructokinase-2 OS=Solanum lycopersicum OX=4081 GN=FRK2 PE=2 SV=2 sp|Q42896|SCRK2_SOLLC Fructokinase-2 OS=Solanum lycopersicum OX=4081 GN=FRK2 PE=2 …
OG0000126: UPI0003CB234D status=active UPI0003CB234D status=active UPI0003CB234D status=active UPI0003CB234D status=active UPI0003CB8B5F status=active UPI0003CB8B5F status=active UPI0003CB8B5F status=active UPI0003CB8B5F status=active UPI0003D78980 status=active UPI0003D78980 status=active UPI0003D78980 status=active UPI0003D78980 status=active tr|A0A2R6PI07|A0A2R6PI07_ACTCC UDP-glucose 4-epimera…
OG0000127: UPI0003CA2124 status=active UPI0003CA2124 status=active UPI0003CA2124 status=active UPI0003CA2124 status=active UPI0003D76ECD status=active UPI0003D76ECD status=active UPI0003D76ECD status=active UPI0003D76ECD status=active tr|A0A067FD70|A0A067FD70_CITSI Uncharacterized protein OS=Citrus sinensis OX=2711 GN=CISIN_1g029380mg PE=4 SV=1 tr|A0A067FDD0|A0A067FDD0_CITSI Embryo-specific prote…
OG0000128: UPI0003D6DF34 status=inactive UPI0003D6DF34 status=inactive UPI000763ABEE status=inactive UPI000763ABEE status=inactive UPI00219D32A2 status=active UPI00219D32A2 status=active tr|A0A067D5N0|A0A067D5N0_CITSI Alpha/beta hydrolase fold-3 domain-containing protein _Fragment_ OS=Citrus sinensis OX=2711 GN=CISIN_1g038786mg PE=3 SV=1 tr|A0A2R6QYW5|A0A2R6QYW5_ACTCC Carboxylesterase 12 OS=Actin…
OG0000129: UPI0003D6F2AA status=active UPI0003D6F2AA status=active UPI0003D6F2AA status=active UPI0003D6F2AA status=active UPI0003D73BFB status=active UPI0021A2399D status=active UPI0021A2399D status=active UPI0021A2399D status=active UPI0021A2399D status=active sp|Q84WW2|6PGL3_ARATH 6-phosphogluconolactonase 3_ chloroplastic OS=Arabidopsis thaliana OX=3702 GN=PGL3 PE=1 SV=1 tr|A0A067FSG9|A0A067F…
OG0000130: UPI0003D7325B status=active UPI0007639E9C status=inactive UPI00218F88B1 status=active tr|A0A067DE95|A0A067DE95_CITSI Enoyl reductase _ER_ domain-containing protein OS=Citrus sinensis OX=2711 GN=CISIN_1g018404mg PE=4 SV=1 tr|A0A067DE95|A0A067DE95_CITSI Enoyl reductase _ER_ domain-containing protein OS=Citrus sinensis OX=2711 GN=CISIN_1g018404mg PE=4 SV=1 tr|A0A067DFC3|A0A067DFC3_CITSI E…
OG0000131: sp|O03042|RBL_ARATH Ribulose bisphosphate carboxylase large chain OS=Arabidopsis thaliana OX=3702 GN=rbcL PE=1 SV=1 sp|O03042|RBL_ARATH Ribulose bisphosphate carboxylase large chain OS=Arabidopsis thaliana OX=3702 GN=rbcL PE=1 SV=1 sp|P27065|RBL_SOLLC Ribulose bisphosphate carboxylase large chain OS=Solanum lycopersicum OX=4081 GN=rbcL PE=1 SV=4 sp|P27065|RBL_SOLLC Ribulose bisphosphat…
OG0000132: sp|Q8LCE1|GLN12_ARATH Glutamine synthetase cytosolic isozyme 1-2 OS=Arabidopsis thaliana OX=3702 GN=GLN1-2 PE=1 SV=2 tr|A0A067E6Y0|A0A067E6Y0_CITSI Glutamine synthetase OS=Citrus sinensis OX=2711 GN=CISIN_1g018434mg PE=3 SV=1 tr|A0A067E6Y0|A0A067E6Y0_CITSI Glutamine synthetase OS=Citrus sinensis OX=2711 GN=CISIN_1g018434mg PE=3 SV=1 tr|A0A067EAB3|A0A067EAB3_CITSI Glutamine synthetase O…
OG0000133: UPI0003CB7172 status=active UPI0003CB7172 status=active UPI0003CB7172 status=active UPI0003D72297 status=active UPI0003D72297 status=active UPI0003D72297 status=active sp|P30184|AMPL1_ARATH Leucine aminopeptidase 1 OS=Arabidopsis thaliana OX=3702 GN=LAP1 PE=1 SV=1 tr|A0A067EWI3|A0A067EWI3_CITSI Cytosol aminopeptidase domain-containing protein OS=Citrus sinensis OX=2711 GN=CISIN_1g00794…
OG0000134: sp|Q9FGB1|CBC2_ARATH Serine/threonine-protein kinase 52 OS=Arabidopsis thaliana OX=3702 GN=CBC2 PE=1 SV=1 sp|Q9SSA4|CBC1_ARATH Serine/threonine-protein kinase 54 OS=Arabidopsis thaliana OX=3702 GN=CBC1 PE=1 SV=1 sp|Q9ZQ31|STY13_ARATH Serine/threonine-protein kinase STY13 OS=Arabidopsis thaliana OX=3702 GN=STY13 PE=1 SV=2 tr|A0A178VCD6|A0A178VCD6_ARATH Protein kinase superfamily protein…
OG0000135: UPI0003D73C64 status=active sp|Q43497|MDAR_SOLLC Monodehydroascorbate reductase OS=Solanum lycopersicum OX=4081 GN=AFRR PE=1 SV=1 sp|Q93WJ8|MDAR2_ARATH Monodehydroascorbate reductase 2 OS=Arabidopsis thaliana OX=3702 GN=MDAR2 PE=1 SV=1 sp|Q9LFA3|MDAR1_ARATH Monodehydroascorbate reductase 1_ peroxisomal OS=Arabidopsis thaliana OX=3702 GN=MDAR1 PE=1 SV=1 tr|A0A067F154|A0A067F154_CITSI mo…
OG0000136: UPI0003D70484 status=active UPI0003D70484 status=active UPI0003D78D88 status=active tr|A0A067EJS7|A0A067EJS7_CITSI Pyruvate kinase _Fragment_ OS=Citrus sinensis OX=2711 GN=CISIN_1g0147461mg PE=3 SV=1 tr|A0A067FCR0|A0A067FCR0_CITSI Pyruvate kinase OS=Citrus sinensis OX=2711 GN=CISIN_1g036921mg PE=3 SV=1 tr|A0A067FCR0|A0A067FCR0_CITSI Pyruvate kinase OS=Citrus sinensis OX=2711 GN=CISIN_1…
OG0000137: sp|Q9FKC0|R13A4_ARATH Large ribosomal subunit protein uL13w OS=Arabidopsis thaliana OX=3702 GN=RPL13AD PE=2 SV=1 sp|Q9LRX8|R13A2_ARATH Large ribosomal subunit protein uL13y OS=Arabidopsis thaliana OX=3702 GN=RPL13AB PE=2 SV=1 sp|Q9SFU1|R13A1_ARATH Large ribosomal subunit protein uL13z OS=Arabidopsis thaliana OX=3702 GN=RPL13AA PE=2 SV=1 tr|A0A067FDB5|A0A067FDB5_CITSI Ribosomal protein …
OG0000138: UPI0003CBBC1C status=active UPI0003CBBC1C status=active UPI0003CBBC1C status=active UPI0003CBBC1C status=active sp|Q9FIE8|UXS3_ARATH UDP-glucuronic acid decarboxylase 3 OS=Arabidopsis thaliana OX=3702 GN=UXS3 PE=1 SV=1 tr|A0A2R6NHF6|A0A2R6NHF6_ACTCC UDP-glucuronate decarboxylase OS=Actinidia chinensis var. chinensis OX=1590841 GN=CEY00_Acc33749 PE=3 SV=1 tr|A0A2R6PDN6|A0A2R6PDN6_ACTCC …
OG0000139: UPI0003D7025A status=active UPI0003D7025A status=active sp|P42825|DNAJ2_ARATH Chaperone protein dnaJ 2 OS=Arabidopsis thaliana OX=3702 GN=ATJ2 PE=1 SV=2 sp|Q94AW8|DNAJ3_ARATH Chaperone protein dnaJ 3 OS=Arabidopsis thaliana OX=3702 GN=ATJ3 PE=1 SV=2 tr|A0A067EBY6|A0A067EBY6_CITSI CR-type domain-containing protein OS=Citrus sinensis OX=2711 GN=CISIN_1g015695mg PE=4 SV=1 tr|A0A1B6QHK8|A0…
OG0000140: UPI0003CB4217 status=active UPI0003CB4217 status=active UPI0003CB4217 status=active UPI0003D7198E status=active UPI0003D7198E status=active UPI0003D7198E status=active sp|P42734|CADH9_ARATH Probable cinnamyl alcohol dehydrogenase 9 OS=Arabidopsis thaliana OX=3702 GN=CAD9 PE=1 SV=2 tr|A0A067FAK7|A0A067FAK7_CITSI Enoyl reductase _ER_ domain-containing protein _Fragment_ OS=Citrus sinensi…
OG0000141: sp|O04379|AGO1_ARATH Protein argonaute 1 OS=Arabidopsis thaliana OX=3702 GN=AGO1 PE=1 SV=1 sp|Q6EU14|AGO1A_ORYSJ Protein argonaute 1A OS=Oryza sativa subsp. japonica OX=39947 GN=AGO1A PE=2 SV=1 tr|A0A067DTG1|A0A067DTG1_CITSI PAZ domain-containing protein _Fragment_ OS=Citrus sinensis OX=2711 GN=CISIN_1g0014662mg PE=3 SV=1 tr|A0A067FG48|A0A067FG48_CITSI PAZ domain-containing protein OS=…
OG0000142: UPI0003CB36CF status=active UPI0003D75604 status=inactive UPI0003D79279 status=inactive UPI0003D79279 status=inactive UPI000763A533 status=inactive UPI000763A533 status=inactive UPI0021A0975F status=active UPI0021A0975F status=active sp|Q9STX2|VEP1_ARATH 3-oxo-Delta_4_5_-steroid 5-beta-reductase OS=Arabidopsis thaliana OX=3702 GN=VEP1 PE=1 SV=1 tr|A0A067GPK2|A0A067GPK2_CITSI NAD-depend…
OG0000143: sp|Q94F20|DGR2_ARATH Protein DUF642 L-GALACTONO-1_4-LACTONE-RESPONSIVE GENE 2 OS=Arabidopsis thaliana OX=3702 GN=DGR2 PE=2 SV=1 sp|Q9LYE7|B2DXL_ARATH BIIDXI-like protein At5g11420 OS=Arabidopsis thaliana OX=3702 GN=At5g11420 PE=1 SV=1 tr|A0A103YN28|A0A103YN28_CYNCS Galactose-binding domain-like protein OS=Cynara cardunculus var. scolymus OX=59895 GN=Ccrd_009486 PE=4 SV=1 tr|A0A178UK33|…
OG0000144: sp|Q05538|CHIC_SOLLC Basic 30 kDa endochitinase OS=Solanum lycopersicum OX=4081 GN=CHI9 PE=1 SV=1 sp|Q05538|CHIC_SOLLC Basic 30 kDa endochitinase OS=Solanum lycopersicum OX=4081 GN=CHI9 PE=1 SV=1 sp|Q05538|CHIC_SOLLC Basic 30 kDa endochitinase OS=Solanum lycopersicum OX=4081 GN=CHI9 PE=1 SV=1 sp|Q05538|CHIC_SOLLC Basic 30 kDa endochitinase OS=Solanum lycopersicum OX=4081 GN=CHI9 PE=1 S…
OG0000145: UPI0003CADDA0 status=active UPI0003CADDA0 status=active UPI0003CADDA0 status=active UPI0003CADDA0 status=active UPI0003D72F88 status=active UPI0003D72F88 status=active UPI0003D72F88 status=active UPI0003D72F88 status=active sp|O23254|GLYC4_ARATH Serine hydroxymethyltransferase 4 OS=Arabidopsis thaliana OX=3702 GN=SHM4 PE=1 SV=1 sp|O23254|GLYC4_ARATH Serine hydroxymethyltransferase 4 OS…
OG0000146: sp|P12670|NP24_SOLLC Osmotin-like protein NP24-I OS=Solanum lycopersicum OX=4081 GN=NP24-I PE=1 SV=2 sp|P12670|NP24_SOLLC Osmotin-like protein NP24-I OS=Solanum lycopersicum OX=4081 GN=NP24-I PE=1 SV=2 sp|P12670|NP24_SOLLC Osmotin-like protein NP24-I OS=Solanum lycopersicum OX=4081 GN=NP24-I PE=1 SV=2 sp|P28493|PR5_ARATH Pathogenesis-related protein 5 OS=Arabidopsis thaliana OX=3702 GN…
OG0000147: sp|P93798|SNAA_VITVI Alpha-soluble NSF attachment protein OS=Vitis vinifera OX=29760 PE=2 SV=1 sp|Q9SPE6|SNAA2_ARATH Alpha-soluble NSF attachment protein 2 OS=Arabidopsis thaliana OX=3702 GN=ASNAP2 PE=1 SV=1 sp|Q9SPE6|SNAA2_ARATH Alpha-soluble NSF attachment protein 2 OS=Arabidopsis thaliana OX=3702 GN=ASNAP2 PE=1 SV=1 tr|A0A067DPF2|A0A067DPF2_CITSI Uncharacterized protein OS=Citrus si…
OG0000148: sp|P42760|GSTF6_ARATH Glutathione S-transferase F6 OS=Arabidopsis thaliana OX=3702 GN=GSTF6 PE=2 SV=2 sp|P46422|GSTF2_ARATH Glutathione S-transferase F2 OS=Arabidopsis thaliana OX=3702 GN=GSTF2 PE=1 SV=3 sp|P46422|GSTF2_ARATH Glutathione S-transferase F2 OS=Arabidopsis thaliana OX=3702 GN=GSTF2 PE=1 SV=3 sp|Q96266|GSTF8_ARATH Glutathione S-transferase F8_ chloroplastic OS=Arabidopsis t…
OG0000149: UPI0003CAD93D status=active UPI0003CAD93D status=active UPI0003CAD93D status=active UPI0003CAD93D status=active sp|Q94BT2|AIR12_ARATH Auxin-induced in root cultures protein 12 OS=Arabidopsis thaliana OX=3702 GN=AIR12 PE=1 SV=3 sp|Q9SV71|B561O_ARATH Cytochrome b561 and DOMON domain-containing protein At4g12980 OS=Arabidopsis thaliana OX=3702 GN=At4g12980 PE=2 SV=1 tr|A0A178VEI7|A0A178VE…
OG0000150: sp|Q96262|PCAP1_ARATH Plasma membrane-associated cation-binding protein 1 OS=Arabidopsis thaliana OX=3702 GN=PCAP1 PE=1 SV=1 sp|Q96262|PCAP1_ARATH Plasma membrane-associated cation-binding protein 1 OS=Arabidopsis thaliana OX=3702 GN=PCAP1 PE=1 SV=1 tr|A0A067GC77|A0A067GC77_CITSI Plasma membrane-associated cation-binding protein 1 OS=Citrus sinensis OX=2711 GN=CISIN_1g027915mg PE=4 SV=…
OG0000151: sp|Q39032|PLCD1_ARATH Phosphoinositide phospholipase C 1 OS=Arabidopsis thaliana OX=3702 GN=PLC1 PE=2 SV=1 sp|Q39033|PLCD2_ARATH Phosphoinositide phospholipase C 2 OS=Arabidopsis thaliana OX=3702 GN=PLC2 PE=1 SV=1 sp|Q39033|PLCD2_ARATH Phosphoinositide phospholipase C 2 OS=Arabidopsis thaliana OX=3702 GN=PLC2 PE=1 SV=1 tr|A0A067FS12|A0A067FS12_CITSI Phosphoinositide phospholipase C OS=…
OG0000152: sp|O22647|RS16_FRIAG Small ribosomal subunit protein uS9 OS=Fritillaria agrestis OX=64177 GN=RPS16 PE=2 SV=1 sp|Q42340|RS163_ARATH Small ribosomal subunit protein uS9x OS=Arabidopsis thaliana OX=3702 GN=RPS16C PE=2 SV=1 tr|A0A067CYW4|A0A067CYW4_CITSI 40S ribosomal protein S16 OS=Citrus sinensis OX=2711 GN=CISIN_1g032049mg PE=3 SV=1 tr|A0A067CYW4|A0A067CYW4_CITSI 40S ribosomal protein S…
OG0000153: sp|A1E9S1|ATPA_SORBI ATP synthase subunit alpha_ chloroplastic OS=Sorghum bicolor OX=4558 GN=atpA PE=3 SV=1 sp|A8W3A9|ATPA_CUSEX ATP synthase subunit alpha_ plastid OS=Cuscuta exaltata OX=476139 GN=atpA PE=3 SV=1 sp|P56757|ATPA_ARATH ATP synthase subunit alpha_ chloroplastic OS=Arabidopsis thaliana OX=3702 GN=atpA PE=1 SV=1 sp|P92549|ATPAM_ARATH ATP synthase subunit alpha_ mitochondria…
OG0000154: UPI0003D7700F status=inactive UPI0003D7700F status=inactive sp|Q9LQ55|DRP2B_ARATH Dynamin-2B OS=Arabidopsis thaliana OX=3702 GN=DRP2B PE=1 SV=2 sp|Q9SE83|DRP2A_ARATH Dynamin-2A OS=Arabidopsis thaliana OX=3702 GN=DRP2A PE=1 SV=2 tr|A0A2R6Q6P1|A0A2R6Q6P1_ACTCC dynamin GTPase OS=Actinidia chinensis var. chinensis OX=1590841 GN=CEY00_Acc21304 PE=3 SV=1 tr|A0A2R6RGF0|A0A2R6RGF0_ACTCC dynami…
OG0000155: UPI0003D6FEC0 status=active UPI0003D6FEC0 status=active UPI0003D6FEC0 status=active UPI0003D6FEC0 status=active UPI00162EF1E2 status=active UPI00219D85A6 status=active UPI00219D85A6 status=active UPI00219D85A6 status=active UPI00219D85A6 status=active sp|Q9SIV2|PSD2A_ARATH 26S proteasome non-ATPase regulatory subunit 2 homolog A OS=Arabidopsis thaliana OX=3702 GN=RPN1A PE=1 SV=2 tr|A0A…
OG0000156: sp|Q8L7U5|BSL1_ARATH Serine/threonine-protein phosphatase BSL1 OS=Arabidopsis thaliana OX=3702 GN=BSL1 PE=1 SV=2 sp|Q9SHS7|BSL3_ARATH Serine/threonine-protein phosphatase BSL3 OS=Arabidopsis thaliana OX=3702 GN=BSL3 PE=1 SV=2 sp|Q9SJF0|BSL2_ARATH Serine/threonine-protein phosphatase BSL2 OS=Arabidopsis thaliana OX=3702 GN=BSL2 PE=1 SV=2 tr|A0A2R6P5U8|A0A2R6P5U8_ACTCC Serine/threonine-p…
OG0000157: sp|F4I7I0|ALAT1_ARATH Alanine aminotransferase 1_ mitochondrial OS=Arabidopsis thaliana OX=3702 GN=ALAAT1 PE=1 SV=1 sp|Q9LR30|GGT1_ARATH Glutamate--glyoxylate aminotransferase 1 OS=Arabidopsis thaliana OX=3702 GN=GGAT1 PE=1 SV=1 sp|Q9LR30|GGT1_ARATH Glutamate--glyoxylate aminotransferase 1 OS=Arabidopsis thaliana OX=3702 GN=GGAT1 PE=1 SV=1 tr|A0A067ERD5|A0A067ERD5_CITSI alanine transam…
OG0000158: UPI0003CBD0C9 status=active UPI0003CBD0C9 status=active UPI0003CBD0C9 status=active UPI0003D6F6A5 status=active UPI0003D77E7E status=active UPI0003D77E7E status=active UPI0003D77E7E status=active UPI00049CAADC status=active tr|A0A2R6P853|A0A2R6P853_ACTCC Cysteine proteinase inhibitor OS=Actinidia chinensis var. chinensis OX=1590841 GN=CEY00_Acc32419 PE=3 SV=1 tr|A0A2R6PFI5|A0A2R6PFI5_A…
OG0000159: sp|Q5PNZ0|GDL77_ARATH GDSL esterase/lipase At5g18430 OS=Arabidopsis thaliana OX=3702 GN=At5g18430 PE=2 SV=1 sp|Q9C7N4|GDL15_ARATH GDSL esterase/lipase At1g29670 OS=Arabidopsis thaliana OX=3702 GN=At1g29670 PE=2 SV=1 tr|A0A1D1YCZ3|A0A1D1YCZ3_9ARAE GDSL esterase/lipase At1g29670 OS=Anthurium amnicola OX=1678845 GN=At1g29670 PE=3 SV=1 tr|A0A1P8ASL8|A0A1P8ASL8_ARATH GDSL-like Lipase/Acylhy…
OG0000160: sp|P43280|METK1_SOLLC S-adenosylmethionine synthase 1 OS=Solanum lycopersicum OX=4081 GN=SAM1 PE=2 SV=1 sp|P43280|METK1_SOLLC S-adenosylmethionine synthase 1 OS=Solanum lycopersicum OX=4081 GN=SAM1 PE=2 SV=1 sp|P43280|METK1_SOLLC S-adenosylmethionine synthase 1 OS=Solanum lycopersicum OX=4081 GN=SAM1 PE=2 SV=1 sp|P43281|METK2_SOLLC S-adenosylmethionine synthase 2 OS=Solanum lycopersicu…
OG0000161: UPI00001381A4 status=active UPI00001381A4 status=active UPI00001381A4 status=active UPI0003D709D3 status=active UPI0003D709D3 status=active UPI0003D709D3 status=active sp|Q39258|VATE1_ARATH V-type proton ATPase subunit E1 OS=Arabidopsis thaliana OX=3702 GN=VHA-E1 PE=1 SV=2 sp|Q39258|VATE1_ARATH V-type proton ATPase subunit E1 OS=Arabidopsis thaliana OX=3702 GN=VHA-E1 PE=1 SV=2 tr|A0A2R…
OG0000162: sp|O24653|GDI2_ARATH Guanosine nucleotide diphosphate dissociation inhibitor 2 OS=Arabidopsis thaliana OX=3702 GN=GDI2 PE=2 SV=1 sp|Q96254|GDI1_ARATH Guanosine nucleotide diphosphate dissociation inhibitor 1 OS=Arabidopsis thaliana OX=3702 GN=GDI1 PE=1 SV=1 sp|Q9LXC0|GDI_ARATH Guanosine nucleotide diphosphate dissociation inhibitor At5g09550 OS=Arabidopsis thaliana OX=3702 GN=At5g09550…
OG0000163: UPI0003CBBD21 status=active UPI0003CBBD21 status=active UPI0003CBBD21 status=active UPI0003CBBD21 status=active UPI0003CBC0F2 status=active UPI0003D73A11 status=active UPI0003D73A11 status=active tr|A0A2R6P484|A0A2R6P484_ACTCC GTP-binding protein like OS=Actinidia chinensis var. chinensis OX=1590841 GN=CEY00_Acc33070 PE=3 SV=1 tr|A0A2R6Q3U7|A0A2R6Q3U7_ACTCC GTP-binding protein like OS=…
OG0000164: sp|Q93VT9|RL101_ARATH Large ribosomal subunit protein uL16z OS=Arabidopsis thaliana OX=3702 GN=RPL10A PE=1 SV=1 sp|Q93W22|RL103_ARATH Large ribosomal subunit protein uL16x OS=Arabidopsis thaliana OX=3702 GN=RPL10C PE=2 SV=1 tr|A0A067EIC3|A0A067EIC3_CITSI Uncharacterized protein OS=Citrus sinensis OX=2711 GN=CISIN_1g027696mg PE=3 SV=1 tr|A0A067EIC3|A0A067EIC3_CITSI Uncharacterized prote…
OG0000165: sp|P42794|RL112_ARATH Large ribosomal subunit protein uL5y/uL5x/uL5w OS=Arabidopsis thaliana OX=3702 GN=RPL11B PE=2 SV=2 sp|P46287|RL11_MEDSA Large ribosomal subunit protein uL5 OS=Medicago sativa OX=3879 GN=RPL11 PE=2 SV=1 tr|A0A067GGV8|A0A067GGV8_CITSI Ribosomal protein L5 C-terminal domain-containing protein OS=Citrus sinensis OX=2711 GN=CISIN_1g029665mg PE=3 SV=1 tr|A0A067GGV8|A0A0…
OG0000166: sp|Q9FJD4|IMB1_ARATH Importin subunit beta-1 OS=Arabidopsis thaliana OX=3702 GN=KPNB1 PE=1 SV=1 tr|A0A067F819|A0A067F819_CITSI Importin N-terminal domain-containing protein OS=Citrus sinensis OX=2711 GN=CISIN_1g039062mg PE=3 SV=1 tr|A0A067F819|A0A067F819_CITSI Importin N-terminal domain-containing protein OS=Citrus sinensis OX=2711 GN=CISIN_1g039062mg PE=3 SV=1 tr|A0A067F819|A0A067F819…
OG0000167: sp|P26587|TIP31_ARATH Aquaporin TIP3-1 OS=Arabidopsis thaliana OX=3702 GN=TIP3-1 PE=2 SV=1 tr|A0A067DDA2|A0A067DDA2_CITSI Putative aquaporin TIP13 OS=Citrus sinensis OX=2711 GN=TIP1 PE=2 SV=1 tr|A0A067DDA2|A0A067DDA2_CITSI Putative aquaporin TIP13 OS=Citrus sinensis OX=2711 GN=TIP1 PE=2 SV=1 tr|A0A067DDA2|A0A067DDA2_CITSI Putative aquaporin TIP13 OS=Citrus sinensis OX=2711 GN=TIP1 PE=2…
OG0000168: sp|Q9FF55|PDI14_ARATH Protein disulfide isomerase-like 1-4 OS=Arabidopsis thaliana OX=3702 GN=PDIL1-4 PE=1 SV=1 tr|A0A1B6PQR2|A0A1B6PQR2_SORBI Protein disulfide-isomerase OS=Sorghum bicolor OX=4558 GN=SORBI_3005G074400 PE=3 SV=1 tr|A0A2R6Q1Z3|A0A2R6Q1Z3_ACTCC Protein disulfide-isomerase OS=Actinidia chinensis var. chinensis OX=1590841 GN=CEY00_Acc24384 PE=3 SV=1 tr|A0A2R6Q9N1|A0A2R6Q9N…
OG0000169: sp|Q94A40|COPA1_ARATH Coatomer subunit alpha-1 OS=Arabidopsis thaliana OX=3702 GN=At1g62020 PE=2 SV=2 sp|Q9SJT9|COPA2_ARATH Coatomer subunit alpha-2 OS=Arabidopsis thaliana OX=3702 GN=At2g21390 PE=2 SV=1 tr|A0A067E2N7|A0A067E2N7_CITSI Coatomer subunit alpha OS=Citrus sinensis OX=2711 GN=CISIN_1g000933mg PE=4 SV=1 tr|A0A067EEX9|A0A067EEX9_CITSI Coatomer subunit alpha OS=Citrus sinensis …
OG0000170: sp|P37702|BGL38_ARATH Myrosinase 1 OS=Arabidopsis thaliana OX=3702 GN=TGG1 PE=1 SV=1 sp|Q4V3B3|BGL28_ARATH Beta-glucosidase 28 OS=Arabidopsis thaliana OX=3702 GN=BGLU28 PE=2 SV=1 sp|Q7XSK1|BGL17_ORYSJ Putative beta-glucosidase 17 OS=Oryza sativa subsp. japonica OX=39947 GN=BGLU17 PE=5 SV=3 sp|Q9C5C2|BGL37_ARATH Myrosinase 2 OS=Arabidopsis thaliana OX=3702 GN=TGG2 PE=1 SV=1 sp|Q9FZE0|BG…
OG0000171: UPI0003D747D0 status=inactive UPI0003D747D0 status=inactive UPI0003D747D0 status=inactive UPI0003D747D0 status=inactive UPI00219F1D1E status=active UPI00219F1D1E status=active UPI00219F1D1E status=active UPI00219F1D1E status=active sp|O23627|SYGM1_ARATH Glycine--tRNA ligase_ mitochondrial 1 OS=Arabidopsis thaliana OX=3702 GN=At1g29880 PE=1 SV=1 tr|A0A2R6PDH2|A0A2R6PDH2_ACTCC glycine--t…
OG0000172: sp|Q7DMA9|PAS1_ARATH Peptidyl-prolyl cis-trans isomerase PASTICCINO1 OS=Arabidopsis thaliana OX=3702 GN=PAS1 PE=1 SV=2 tr|A0A067DNU4|A0A067DNU4_CITSI peptidylprolyl isomerase OS=Citrus sinensis OX=2711 GN=CISIN_1g008113mg PE=4 SV=1 tr|A0A067DNU4|A0A067DNU4_CITSI peptidylprolyl isomerase OS=Citrus sinensis OX=2711 GN=CISIN_1g008113mg PE=4 SV=1 tr|A0A067DNU4|A0A067DNU4_CITSI peptidylprol…
OG0000173: sp|P24806|XTH24_ARATH Xyloglucan endotransglucosylase/hydrolase protein 24 OS=Arabidopsis thaliana OX=3702 GN=XTH24 PE=1 SV=2 sp|Q39099|XTH4_ARATH Xyloglucan endotransglucosylase/hydrolase protein 4 OS=Arabidopsis thaliana OX=3702 GN=XTH4 PE=1 SV=1 sp|Q40144|XTH1_SOLLC Probable xyloglucan endotransglucosylase/hydrolase 1 OS=Solanum lycopersicum OX=4081 GN=XTH1 PE=2 SV=1 sp|Q40144|XTH1_…
OG0000174: UPI0003CA9442 status=active UPI0003CA9442 status=active sp|P31167|ADT1_ARATH ADP_ATP carrier protein 1_ mitochondrial OS=Arabidopsis thaliana OX=3702 GN=AAC1 PE=1 SV=2 sp|P40941|ADT2_ARATH ADP_ATP carrier protein 2_ mitochondrial OS=Arabidopsis thaliana OX=3702 GN=AAC2 PE=1 SV=2 tr|A0A194YRR0|A0A194YRR0_SORBI ADP/ATP translocase OS=Sorghum bicolor OX=4558 GN=SORBI_3004G259200 PE=3 SV=1…
OG0000175: sp|Q9C9C5|RL63_ARATH Large ribosomal subunit protein eL6x OS=Arabidopsis thaliana OX=3702 GN=RPL6C PE=2 SV=1 sp|Q9C9C5|RL63_ARATH Large ribosomal subunit protein eL6x OS=Arabidopsis thaliana OX=3702 GN=RPL6C PE=2 SV=1 sp|Q9FZ76|RL61_ARATH Large ribosomal subunit protein eL6z OS=Arabidopsis thaliana OX=3702 GN=RPL6A PE=2 SV=1 tr|A0A067GUS9|A0A067GUS9_CITSI Large ribosomal subunit protei…
OG0000176: sp|P07179|RBS2_SOLLC Ribulose bisphosphate carboxylase small subunit_ chloroplastic 2 OS=Solanum lycopersicum OX=4081 GN=RBCS2 PE=2 SV=2 sp|P07179|RBS2_SOLLC Ribulose bisphosphate carboxylase small subunit_ chloroplastic 2 OS=Solanum lycopersicum OX=4081 GN=RBCS2 PE=2 SV=2 sp|P07179|RBS2_SOLLC Ribulose bisphosphate carboxylase small subunit_ chloroplastic 2 OS=Solanum lycopersicum OX=4…
OG0000177: sp|Q8RU33|VA0D_ORYSJ Probable V-type proton ATPase subunit d OS=Oryza sativa subsp. japonica OX=39947 GN=Os01g0587000 PE=2 SV=1 sp|Q9LHA4|VA0D2_ARATH V-type proton ATPase subunit d2 OS=Arabidopsis thaliana OX=3702 GN=VHA-d2 PE=2 SV=1 sp|Q9LJI5|VA0D1_ARATH V-type proton ATPase subunit d1 OS=Arabidopsis thaliana OX=3702 GN=VHA-d1 PE=1 SV=1 sp|Q9LJI5|VA0D1_ARATH V-type proton ATPase subun…
OG0000178: UPI0003D74E10 status=inactive UPI0003D74E10 status=inactive UPI000763B35B status=inactive UPI000763B35B status=inactive sp|Q9LX65|VATH_ARATH V-type proton ATPase subunit H OS=Arabidopsis thaliana OX=3702 GN=VHA-H PE=1 SV=1 sp|Q9LX65|VATH_ARATH V-type proton ATPase subunit H OS=Arabidopsis thaliana OX=3702 GN=VHA-H PE=1 SV=1 tr|A0A1W0W6X5|A0A1W0W6X5_SORBI BHLH domain-containing protein …
OG0000179: sp|P29766|RL8_SOLLC Large ribosomal subunit protein uL2 OS=Solanum lycopersicum OX=4081 GN=RPL8 PE=1 SV=1 sp|P29766|RL8_SOLLC Large ribosomal subunit protein uL2 OS=Solanum lycopersicum OX=4081 GN=RPL8 PE=1 SV=1 sp|P29766|RL8_SOLLC Large ribosomal subunit protein uL2 OS=Solanum lycopersicum OX=4081 GN=RPL8 PE=1 SV=1 sp|P46286|RL81_ARATH Large ribosomal subunit protein uL2z OS=Arabidops…
OG0000180: sp|O50003|RL12_PRUAR Large ribosomal subunit protein uL11 OS=Prunus armeniaca OX=36596 GN=RPL12 PE=2 SV=1 sp|P50883|RL121_ARATH Large ribosomal subunit protein uL11z OS=Arabidopsis thaliana OX=3702 GN=RPL12A PE=2 SV=2 sp|Q9LFH5|RL122_ARATH Large ribosomal subunit protein uL11y OS=Arabidopsis thaliana OX=3702 GN=RPL12B PE=1 SV=1 tr|A0A2R6P7H6|A0A2R6P7H6_ACTCC 60S ribosomal protein like …
OG0000181: UPI0003CA1561 status=active UPI0003CA1561 status=active sp|P49691|RL4B_ARATH Large ribosomal subunit protein uL4y OS=Arabidopsis thaliana OX=3702 GN=RPL4D PE=1 SV=2 sp|Q9SF40|RL4A_ARATH Large ribosomal subunit protein uL4z OS=Arabidopsis thaliana OX=3702 GN=RPL4A PE=1 SV=1 tr|A0A1B6Q9D0|A0A1B6Q9D0_SORBI Large ribosomal subunit protein uL4 C-terminal domain-containing protein OS=Sorghum…
OG0000182: sp|O24011|VATL_SOLLC V-type proton ATPase 16 kDa proteolipid subunit OS=Solanum lycopersicum OX=4081 PE=2 SV=1 tr|A0A0V0HIT8|A0A0V0HIT8_SOLCH V-type proton ATPase proteolipid subunit OS=Solanum chacoense OX=4108 PE=3 SV=1 tr|A0A1S4APA6|A0A1S4APA6_TOBAC V-type proton ATPase proteolipid subunit OS=Nicotiana tabacum OX=4097 GN=LOC107799903 PE=3 SV=1 tr|A0A1U7VVT7|A0A1U7VVT7_NICSY V-type p…
OG0000183: sp|Q93VR3|GME_ARATH GDP-mannose 3_5-epimerase OS=Arabidopsis thaliana OX=3702 GN=At5g28840 PE=1 SV=1 tr|A0A067ECH5|A0A067ECH5_CITSI NAD-dependent epimerase/dehydratase domain-containing protein OS=Citrus sinensis OX=2711 GN=CISIN_1g017216mg PE=3 SV=1 tr|A0A067EDC1|A0A067EDC1_CITSI NAD-dependent epimerase/dehydratase domain-containing protein OS=Citrus sinensis OX=2711 GN=CISIN_1g017216…
OG0000184: sp|O48963|PHOT1_ARATH Phototropin-1 OS=Arabidopsis thaliana OX=3702 GN=PHOT1 PE=1 SV=1 sp|O48963|PHOT1_ARATH Phototropin-1 OS=Arabidopsis thaliana OX=3702 GN=PHOT1 PE=1 SV=1 sp|P93025|PHOT2_ARATH Phototropin-2 OS=Arabidopsis thaliana OX=3702 GN=PHOT2 PE=1 SV=2 sp|P93025|PHOT2_ARATH Phototropin-2 OS=Arabidopsis thaliana OX=3702 GN=PHOT2 PE=1 SV=2 sp|Q8LPD9|PHOT_CHLRE Phototropin OS=Chla…
OG0000185: UPI0003D6DE08 status=active UPI0003D6DE08 status=active UPI0003D6DE08 status=active UPI00219E6540 status=active UPI00219E6540 status=active UPI00219E6540 status=active sp|O82043|ILV5_PEA Ketol-acid reductoisomerase_ chloroplastic OS=Pisum sativum OX=3888 GN=PGAAIR PE=2 SV=1 sp|Q05758|ILV5_ARATH Ketol-acid reductoisomerase_ chloroplastic OS=Arabidopsis thaliana OX=3702 GN=At3g58610 PE=1…
OG0000186: UPI0003D723A8 status=active UPI0003D723A8 status=active UPI0003D723A8 status=active UPI0003D774C8 status=active sp|P46645|AAT2_ARATH Aspartate aminotransferase_ cytoplasmic isozyme 1 OS=Arabidopsis thaliana OX=3702 GN=ASP2 PE=1 SV=2 tr|A0A067E4R5|A0A067E4R5_CITSI Aspartate aminotransferase OS=Citrus sinensis OX=2711 GN=CISIN_1g015435mg PE=3 SV=1 tr|A0A067E4R5|A0A067E4R5_CITSI Aspartate…
OG0000187: UPI0003CA691B status=active UPI0003CADDFE status=active UPI0003D74B3A status=active UPI00219CCBD7 status=active sp|P93654|SYP22_ARATH Syntaxin-22 OS=Arabidopsis thaliana OX=3702 GN=SYP22 PE=1 SV=1 tr|A0A067FBF7|A0A067FBF7_CITSI t-SNARE coiled-coil homology domain-containing protein OS=Citrus sinensis OX=2711 GN=CISIN_1g024426mg PE=3 SV=1 tr|A0A067FBF7|A0A067FBF7_CITSI t-SNARE coiled-co…
OG0000188: UPI0003D79148 status=active UPI002193DA8C status=active sp|Q9LMK7|RBP1A_ARATH Ran-binding protein 1 homolog a OS=Arabidopsis thaliana OX=3702 GN=RANBP1A PE=1 SV=1 tr|A0A067FU11|A0A067FU11_CITSI RanBD1 domain-containing protein OS=Citrus sinensis OX=2711 GN=CISIN_1g027070mg PE=4 SV=1 tr|A0A067FU11|A0A067FU11_CITSI RanBD1 domain-containing protein OS=Citrus sinensis OX=2711 GN=CISIN_1g02…
OG0000189: tr|A0A2R6P9M4|A0A2R6P9M4_ACTCC Serine/threonine protein phosphatase 2A regulatory subunit OS=Actinidia chinensis var. chinensis OX=1590841 GN=CEY00_Acc30565 PE=3 SV=1 tr|A0A2R6PIY4|A0A2R6PIY4_ACTCC Serine/threonine protein phosphatase 2A regulatory subunit OS=Actinidia chinensis var. chinensis OX=1590841 GN=CEY00_Acc29156 PE=3 SV=1 tr|A0A2R6PYS4|A0A2R6PYS4_ACTCC Serine/threonine protei…
OG0000190: UPI0003CA362B status=active UPI0003CA362B status=active UPI0003CA362B status=active UPI0003CA362B status=active UPI0003D73007 status=active UPI0003D73007 status=active UPI0003D73007 status=active UPI0003D73007 status=active tr|A0A067EFC4|A0A067EFC4_CITSI Aspartyl aminopeptidase _Fragment_ OS=Citrus sinensis OX=2711 GN=CISIN_1g0132572mg PE=3 SV=1 tr|A0A067EFC4|A0A067EFC4_CITSI Aspartyl …
OG0000191: UPI0003D70AF8 status=inactive UPI0003D70AF8 status=inactive sp|F4HV09|BBE14_ARATH Berberine bridge enzyme-like 14 OS=Arabidopsis thaliana OX=3702 GN=At1g34575 PE=3 SV=1 sp|Q9FKU8|BBE26_ARATH Berberine bridge enzyme-like 26 OS=Arabidopsis thaliana OX=3702 GN=At5g44400 PE=2 SV=1 sp|Q9SVG4|RETOL_ARATH Berberine bridge enzyme-like 19 OS=Arabidopsis thaliana OX=3702 GN=At4g20830 PE=1 SV=2 s…
OG0000192: sp|P07728|GLUA1_ORYSJ Glutelin type-A 1 OS=Oryza sativa subsp. japonica OX=39947 GN=GLUA1 PE=1 SV=2 sp|P14594|LEGB_PEA Legumin B _Fragment_ OS=Pisum sativum OX=3888 GN=LEGB PE=2 SV=1 tr|A0A067EUL4|A0A067EUL4_CITSI Cupin type-1 domain-containing protein OS=Citrus sinensis OX=2711 GN=CISIN_1g048197mg PE=3 SV=1 tr|A0A251T566|A0A251T566_HELAN 11-S seed storage protein_ plant OS=Helianthus …
OG0000193: UPI00162C82AF status=active sp|Q9M5J8|PGIP2_ARATH Polygalacturonase inhibitor 2 OS=Arabidopsis thaliana OX=3702 GN=PGIP2 PE=2 SV=2 sp|Q9M5J9|PGIP1_ARATH Polygalacturonase inhibitor 1 OS=Arabidopsis thaliana OX=3702 GN=PGIP1 PE=1 SV=1 tr|A0A067DC51|A0A067DC51_CITSI Leucine-rich repeat-containing N-terminal plant-type domain-containing protein OS=Citrus sinensis OX=2711 GN=CISIN_1g020203…
OG0000194: sp|Q944G9|ALFP2_ARATH Fructose-bisphosphate aldolase 2_ chloroplastic OS=Arabidopsis thaliana OX=3702 GN=FBA2 PE=1 SV=2 sp|Q9SJU4|ALFP1_ARATH Fructose-bisphosphate aldolase 1_ chloroplastic OS=Arabidopsis thaliana OX=3702 GN=FBA1 PE=1 SV=2 tr|A0A067GAY2|A0A067GAY2_CITSI Fructose-bisphosphate aldolase OS=Citrus sinensis OX=2711 GN=CISIN_1g016109mg PE=3 SV=1 tr|A0A067GAY2|A0A067GAY2_CITS…
OG0000195: sp|Q9SIM4|RL141_ARATH Large ribosomal subunit protein eL14z OS=Arabidopsis thaliana OX=3702 GN=RPL14A PE=2 SV=1 tr|A0A067ER17|A0A067ER17_CITSI Large ribosomal subunit protein eL14 domain-containing protein OS=Citrus sinensis OX=2711 GN=CISIN_1g047135mg PE=3 SV=1 tr|A0A067ER17|A0A067ER17_CITSI Large ribosomal subunit protein eL14 domain-containing protein OS=Citrus sinensis OX=2711 GN=C…
OG0000196: sp|Q8RWV0|TKTC1_ARATH Transketolase-1_ chloroplastic OS=Arabidopsis thaliana OX=3702 GN=TKL-1 PE=1 SV=1 sp|Q8RWV0|TKTC1_ARATH Transketolase-1_ chloroplastic OS=Arabidopsis thaliana OX=3702 GN=TKL-1 PE=1 SV=1 tr|A0A067HDB5|A0A067HDB5_CITSI transketolase OS=Citrus sinensis OX=2711 GN=CISIN_1g004509mg PE=3 SV=1 tr|A0A067HDB5|A0A067HDB5_CITSI transketolase OS=Citrus sinensis OX=2711 GN=CIS…
OG0000197: sp|Q8H6A5|TCTP_MAIZE Translationally-controlled tumor protein homolog OS=Zea mays OX=4577 GN=TCTP PE=2 SV=1 tr|A0A067FWK0|A0A067FWK0_CITSI TCTP domain-containing protein OS=Citrus sinensis OX=2711 GN=CISIN_1g030941mg PE=3 SV=1 tr|A0A067FWK0|A0A067FWK0_CITSI TCTP domain-containing protein OS=Citrus sinensis OX=2711 GN=CISIN_1g030941mg PE=3 SV=1 tr|A0A067G8J6|A0A067G8J6_CITSI TCTP domain…
OG0000198: UPI0003CA69D7 status=active UPI0003CA69D7 status=active sp|P42791|RL182_ARATH Large ribosomal subunit protein eL18y OS=Arabidopsis thaliana OX=3702 GN=RPL18B PE=1 SV=2 sp|P42791|RL182_ARATH Large ribosomal subunit protein eL18y OS=Arabidopsis thaliana OX=3702 GN=RPL18B PE=1 SV=2 sp|P42791|RL182_ARATH Large ribosomal subunit protein eL18y OS=Arabidopsis thaliana OX=3702 GN=RPL18B PE=1 S…
OG0000199: sp|Q9SCX3|EF1B2_ARATH Elongation factor 1-beta 2 OS=Arabidopsis thaliana OX=3702 GN=At5g19510 PE=1 SV=1 tr|A0A067EBT2|A0A067EBT2_CITSI Translation elongation factor EF1B beta/delta subunit guanine nucleotide exchange domain-containing protein OS=Citrus sinensis OX=2711 GN=CISIN_1g027254mg PE=3 SV=1 tr|A0A067EBT2|A0A067EBT2_CITSI Translation elongation factor EF1B beta/delta subunit gua…
OG0000200: sp|O81644|VILI2_ARATH Villin-2 OS=Arabidopsis thaliana OX=3702 GN=VLN2 PE=1 SV=2 sp|O81645|VILI3_ARATH Villin-3 OS=Arabidopsis thaliana OX=3702 GN=VLN3 PE=1 SV=2 tr|A0A067E3Q8|A0A067E3Q8_CITSI HP domain-containing protein OS=Citrus sinensis OX=2711 GN=CISIN_1g002006mg PE=3 SV=1 tr|A0A067E3Q8|A0A067E3Q8_CITSI HP domain-containing protein OS=Citrus sinensis OX=2711 GN=CISIN_1g002006mg PE…
OG0000201: sp|Q93YG7|PROF2_SOLLC Profilin-2 OS=Solanum lycopersicum OX=4081 PE=1 SV=1 sp|Q93YG7|PROF2_SOLLC Profilin-2 OS=Solanum lycopersicum OX=4081 PE=1 SV=1 sp|Q9LEI8|PROF6_HEVBR Profilin-6 OS=Hevea brasiliensis OX=3981 PE=1 SV=1 tr|A0A067E9F6|A0A067E9F6_CITSI Profilin OS=Citrus sinensis OX=2711 GN=CISIN_1g032890mg PE=3 SV=1 tr|A0A067E9F6|A0A067E9F6_CITSI Profilin OS=Citrus sinensis OX=2711 G…
OG0000202: sp|Q8GXN6|VP201_ARATH Vacuolar protein sorting-associated protein 20 homolog 1 OS=Arabidopsis thaliana OX=3702 GN=VPS20.1 PE=1 SV=1 tr|A0A2I0KPL9|A0A2I0KPL9_PUNGR Vacuolar protein sorting-associated protein 32 homolog 2-like OS=Punica granatum OX=22663 GN=CRG98_009206 PE=4 SV=1 tr|A0A2R6Q4Z9|A0A2R6Q4Z9_ACTCC Vacuolar protein sorting-associated protein OS=Actinidia chinensis var. chinen…
OG0000203: sp|P59223|RS131_ARATH Small ribosomal subunit protein uS15z OS=Arabidopsis thaliana OX=3702 GN=RPS13A PE=2 SV=1 sp|P59224|RS132_ARATH Small ribosomal subunit protein uS15y OS=Arabidopsis thaliana OX=3702 GN=RPS13B PE=2 SV=1 sp|P62302|RS13_SOYBN Small ribosomal subunit protein uS15 OS=Glycine max OX=3847 GN=RPS13 PE=2 SV=1 tr|A0A067FDB2|A0A067FDB2_CITSI Small ribosomal subunit protein u…
OG0000204: UPI0003CB4D78 status=active UPI0003D6E41B status=active tr|A0A067DTF7|A0A067DTF7_CITSI NADP-dependent oxidoreductase domain-containing protein OS=Citrus sinensis OX=2711 GN=CISIN_1g021693mg PE=4 SV=1 tr|A0A1B6PL71|A0A1B6PL71_SORBI NADP-dependent oxidoreductase domain-containing protein OS=Sorghum bicolor OX=4558 GN=SORBI_3006G096400 PE=4 SV=1 tr|A0A2R6QKD3|A0A2R6QKD3_ACTCC Aldo-keto re…
OG0000205: sp|P46299|RS4_GOSHI Small ribosomal subunit protein eS4 OS=Gossypium hirsutum OX=3635 GN=RPS4 PE=2 SV=1 sp|P49204|RS42_ARATH Small ribosomal subunit protein eS4y OS=Arabidopsis thaliana OX=3702 GN=RPS4B PE=2 SV=4 tr|A0A067F7F5|A0A067F7F5_CITSI KOW domain-containing protein OS=Citrus sinensis OX=2711 GN=CISIN_1g023289mg PE=3 SV=1 tr|A0A067F7F5|A0A067F7F5_CITSI KOW domain-containing prot…
OG0000206: sp|Q9ZUT9|RS51_ARATH Small ribosomal subunit protein uS7z OS=Arabidopsis thaliana OX=3702 GN=RPS5A PE=1 SV=1 tr|A0A067FTQ0|A0A067FTQ0_CITSI Small ribosomal subunit protein uS7 domain-containing protein _Fragment_ OS=Citrus sinensis OX=2711 GN=CISIN_1g044530mg PE=3 SV=1 tr|A0A067FTQ0|A0A067FTQ0_CITSI Small ribosomal subunit protein uS7 domain-containing protein _Fragment_ OS=Citrus sine…
OG0000207: sp|P30707|RL9_PEA Large ribosomal subunit protein uL6 OS=Pisum sativum OX=3888 GN=RPL9 PE=2 SV=1 sp|P49209|RL91_ARATH Large ribosomal subunit protein uL6z/uL6y OS=Arabidopsis thaliana OX=3702 GN=RPL9B PE=1 SV=3 tr|A0A067FGS6|A0A067FGS6_CITSI Large ribosomal subunit protein uL6 alpha-beta domain-containing protein OS=Citrus sinensis OX=2711 GN=CISIN_1g029362mg PE=3 SV=1 tr|A0A067FGS6|A0…
OG0000208: sp|Q9M339|RS3B_ARATH Small ribosomal subunit protein uS3y OS=Arabidopsis thaliana OX=3702 GN=RPS3B PE=1 SV=1 sp|Q9SIP7|RS3A_ARATH Small ribosomal subunit protein uS3z OS=Arabidopsis thaliana OX=3702 GN=RPS3A PE=1 SV=1 tr|A0A067EEM2|A0A067EEM2_CITSI 40S ribosomal protein S3 OS=Citrus sinensis OX=2711 GN=CISIN_1g026588mg PE=3 SV=1 tr|A0A067EEM2|A0A067EEM2_CITSI 40S ribosomal protein S3 O…
OG0000209: sp|Q2QZF1|PIK6_ORYSJ Disease resistance protein PIK6-NP OS=Oryza sativa subsp. japonica OX=39947 GN=PIK6-NP PE=2 SV=1 sp|Q71BH1|TM2S_SOLLC ToMV susceptible protein tm-2 OS=Solanum lycopersicum OX=4081 GN=tm-2 PE=1 SV=1 sp|Q7XA40|RGA3_SOLBU Putative disease resistance protein RGA3 OS=Solanum bulbocastanum OX=147425 GN=RGA3 PE=2 SV=2 sp|Q7XA40|RGA3_SOLBU Putative disease resistance prote…
OG0000210: UPI0003CBCEC1 status=active UPI0003D742A2 status=active UPI0003D742A2 status=active UPI0003D742A2 status=active UPI0021922161 status=active UPI002198CBF9 status=active UPI002198CBF9 status=active UPI002198CBF9 status=active sp|Q0WW26|COPG_ARATH Coatomer subunit gamma OS=Arabidopsis thaliana OX=3702 GN=At4g34450 PE=1 SV=2 tr|A0A2R6RHD0|A0A2R6RHD0_ACTCC Coatomer subunit gamma OS=Actinidi…
OG0000211: sp|Q8LCP6|GUN10_ARATH Endoglucanase 10 OS=Arabidopsis thaliana OX=3702 GN=At1g75680 PE=2 SV=2 sp|Q8LCP6|GUN10_ARATH Endoglucanase 10 OS=Arabidopsis thaliana OX=3702 GN=At1g75680 PE=2 SV=2 tr|A0A103XQV0|A0A103XQV0_CYNCS Endoglucanase OS=Cynara cardunculus var. scolymus OX=59895 GN=Ccrd_002666 PE=3 SV=1 tr|A0A103YCR7|A0A103YCR7_CYNCS Endoglucanase OS=Cynara cardunculus var. scolymus OX=5…
OG0000212: UPI0003D738CB status=active UPI0003D738CB status=active UPI0003D738CB status=active UPI00219AA5B3 status=active UPI00219AA5B3 status=active UPI00219AA5B3 status=active sp|Q9SUS3|APBLB_ARATH Beta-adaptin-like protein B OS=Arabidopsis thaliana OX=3702 GN=BETAB-AD PE=1 SV=1 tr|A0A2R6PI73|A0A2R6PI73_ACTCC Beta-adaptin-like protein OS=Actinidia chinensis var. chinensis OX=1590841 GN=CEY00_A…
OG0000213: UPI00076378DC status=inactive UPI00076378DC status=inactive UPI00076378DC status=inactive UPI00076378DC status=inactive UPI000CED3AD4 status=active UPI000CED3AD4 status=active UPI000CED3AD4 status=active UPI000CED3AD4 status=active sp|Q949P2|COPDA_ARATH Probable cytosolic oligopeptidase A OS=Arabidopsis thaliana OX=3702 GN=CYOP PE=1 SV=1 sp|Q94AM1|OOPDA_ARATH Organellar oligopeptidase …
OG0000214: sp|Q9FGT8|TIL_ARATH Temperature-induced lipocalin-1 OS=Arabidopsis thaliana OX=3702 GN=TIL PE=1 SV=1 tr|A0A498HZE2|A0A498HZE2_MALDO Lipocalin/cytosolic fatty-acid binding domain-containing protein OS=Malus domestica OX=3750 GN=DVH24_029004 PE=3 SV=1 tr|Q38JC1|Q38JC1_CITSI Temperature-induced lipocalin OS=Citrus sinensis OX=2711 GN=TIL PE=2 SV=1 tr|Q38JC1|Q38JC1_CITSI Temperature-induce…
OG0000215: UPI0003D6F10D status=active UPI0003D6F10D status=active UPI0003D6F10D status=active UPI0003D6F10D status=active UPI00218DF882 status=active UPI00218DF882 status=active UPI00218DF882 status=active UPI00218DF882 status=active sp|P54236|G6PI1_CLAFR Glucose-6-phosphate isomerase_ cytosolic 1 OS=Clarkia franciscana OX=49755 GN=PGIC1 PE=3 SV=1 tr|A0A2R6RMV0|A0A2R6RMV0_ACTCC Glucose-6-phospha…
OG0000216: UPI0003CBBD51 status=active UPI0003CBBD51 status=active UPI0003CBBD51 status=active UPI0003D74A10 status=inactive UPI0003D74A10 status=inactive UPI0003D74A10 status=inactive tr|A0A067H5J1|A0A067H5J1_CITSI Co-chaperone protein p23 OS=Citrus sinensis OX=2711 GN=CISIN_1g029750mg PE=3 SV=1 tr|A0A067H5J1|A0A067H5J1_CITSI Co-chaperone protein p23 OS=Citrus sinensis OX=2711 GN=CISIN_1g029750m…
OG0000217: UPI0003CAD7A4 status=active UPI0003CAD7A4 status=active UPI0003CAD7A4 status=active UPI0003CAD7A4 status=active UPI0003D736A5 status=active UPI0003D736A5 status=active UPI0003D736A5 status=active UPI0003D736A5 status=active tr|A0A2R6Q834|A0A2R6Q834_ACTCC 40S ribosomal protein like _Fragment_ OS=Actinidia chinensis var. chinensis OX=1590841 GN=CEY00_Acc19844 PE=3 SV=1 tr|A0A2R6QP32|A0A2…
OG0000218: UPI00021DE0DE status=active UPI00021DE0DE status=active UPI00021DE0DE status=active UPI00021DE0DE status=active tr|A0A2R6QRW4|A0A2R6QRW4_ACTCC HSP20-like chaperone protein OS=Actinidia chinensis var. chinensis OX=1590841 GN=CEY00_Acc14470 PE=3 SV=1 tr|A0A2R6R268|A0A2R6R268_ACTCC HSP20-like chaperone protein OS=Actinidia chinensis var. chinensis OX=1590841 GN=CEY00_Acc11386 PE=3 SV=1 tr…
OG0000219: UPI0003CAB49D status=active UPI0003CAB49D status=active UPI0003D75870 status=active sp|Q9FY75|POT7_ARATH Potassium transporter 7 OS=Arabidopsis thaliana OX=3702 GN=POT7 PE=1 SV=2 tr|A0A067FJ85|A0A067FJ85_CITSI Potassium transporter OS=Citrus sinensis OX=2711 GN=CISIN_1g0055832mg PE=3 SV=1 tr|A0A3Q7ER19|A0A3Q7ER19_SOLLC Potassium transporter OS=Solanum lycopersicum OX=4081 PE=3 SV=1 tr|…
OG0000220: sp|Q9FGY1|BXL1_ARATH Beta-D-xylosidase 1 OS=Arabidopsis thaliana OX=3702 GN=BXL1 PE=1 SV=1 sp|Q9FLG1|BXL4_ARATH Beta-D-xylosidase 4 OS=Arabidopsis thaliana OX=3702 GN=BXL4 PE=1 SV=1 sp|Q9LXA8|BXL6_ARATH Probable beta-D-xylosidase 6 OS=Arabidopsis thaliana OX=3702 GN=BXL6 PE=2 SV=1 sp|Q9SGZ5|BXL7_ARATH Probable beta-D-xylosidase 7 OS=Arabidopsis thaliana OX=3702 GN=BXL7 PE=2 SV=2 tr|A0A…
OG0000221: tr|A0A103YI04|A0A103YI04_CYNCS beta-glucosidase OS=Cynara cardunculus var. scolymus OX=59895 GN=Ccrd_012151 PE=4 SV=1 tr|A0A118K6W6|A0A118K6W6_CYNCS beta-glucosidase OS=Cynara cardunculus var. scolymus OX=59895 GN=Ccrd_010312 PE=4 SV=1 tr|A0A1P8B9U3|A0A1P8B9U3_ARATH beta-glucosidase OS=Arabidopsis thaliana OX=3702 GN=BGLC3 PE=1 SV=1 tr|A0A1P8BG25|A0A1P8BG25_ARATH beta-glucosidase OS=Ar…
OG0000222: UPI0003D6F749 status=inactive sp|Q9S7Y7|XYL1_ARATH Alpha-xylosidase 1 OS=Arabidopsis thaliana OX=3702 GN=XYL1 PE=1 SV=1 tr|A0A251U3F1|A0A251U3F1_HELAN Glycosidase OS=Helianthus annuus OX=4232 GN=ATXYL1 PE=3 SV=1 tr|A0A251VHQ8|A0A251VHQ8_HELAN alpha-glucosidase OS=Helianthus annuus OX=4232 GN=HannXRQ_Chr02g0053981 PE=3 SV=1 tr|A0A3Q7FVH3|A0A3Q7FVH3_SOLLC Alpha-glucosidase OS=Solanum lyc…
OG0000223: sp|C0HJB3|MANA_CANEN Alpha-mannosidase OS=Canavalia ensiformis OX=3823 PE=1 SV=1 sp|C0HJB3|MANA_CANEN Alpha-mannosidase OS=Canavalia ensiformis OX=3823 PE=1 SV=1 sp|P94078|MANA1_ARATH Alpha-mannosidase At3g26720 OS=Arabidopsis thaliana OX=3702 GN=At3g26720 PE=1 SV=1 sp|Q8LPJ3|MANA2_ARATH Probable alpha-mannosidase At5g13980 OS=Arabidopsis thaliana OX=3702 GN=At5g13980 PE=2 SV=1 tr|A0A1…
OG0000224: UPI0003C9F3DB status=active sp|O04499|PMG1_ARATH 2_3-bisphosphoglycerate-independent phosphoglycerate mutase 1 OS=Arabidopsis thaliana OX=3702 GN=PGM1 PE=1 SV=3 sp|Q9M9K1|PMG2_ARATH Probable 2_3-bisphosphoglycerate-independent phosphoglycerate mutase 2 OS=Arabidopsis thaliana OX=3702 GN=PGM2 PE=1 SV=1 tr|A0A067FLB7|A0A067FLB7_CITSI phosphoglycerate mutase _2_3-diphosphoglycerate-indepe…
OG0000225: sp|O65572|CCD1_ARATH Carotenoid 9_10_9'_10'_-cleavage dioxygenase 1 OS=Arabidopsis thaliana OX=3702 GN=CCD1 PE=1 SV=2 sp|O65572|CCD1_ARATH Carotenoid 9_10_9'_10'_-cleavage dioxygenase 1 OS=Arabidopsis thaliana OX=3702 GN=CCD1 PE=1 SV=2 sp|O65572|CCD1_ARATH Carotenoid 9_10_9'_10'_-cleavage dioxygenase 1 OS=Arabidopsis thaliana OX=3702 GN=CCD1 PE=1 SV=2 tr|A0A067H6T6|A0A067H6T6_CITSI car…
OG0000226: UPI0003CBABB1 status=active UPI0003CBABB1 status=active UPI0003D6DDAF status=active UPI0003D6DDAF status=active sp|Q8W4S4|VHAA3_ARATH V-type proton ATPase subunit a3 OS=Arabidopsis thaliana OX=3702 GN=VHA-a3 PE=1 SV=1 sp|Q8W4S4|VHAA3_ARATH V-type proton ATPase subunit a3 OS=Arabidopsis thaliana OX=3702 GN=VHA-a3 PE=1 SV=1 sp|Q9SJT7|VHAA2_ARATH V-type proton ATPase subunit a2 OS=Arabido…
OG0000227: UPI0003CB4444 status=active UPI0003CB4444 status=active sp|P50346|RLA0_SOYBN Large ribosomal subunit protein uL10 OS=Glycine max OX=3847 PE=2 SV=1 sp|Q42112|RLA02_ARATH Large ribosomal subunit protein uL10y OS=Arabidopsis thaliana OX=3702 GN=RPP0B PE=1 SV=2 sp|Q42112|RLA02_ARATH Large ribosomal subunit protein uL10y OS=Arabidopsis thaliana OX=3702 GN=RPP0B PE=1 SV=2 tr|A0A067FNS1|A0A06…
OG0000228: sp|O65660|PLAT1_ARATH PLAT domain-containing protein 1 OS=Arabidopsis thaliana OX=3702 GN=PLAT1 PE=1 SV=1 sp|Q9SIE7|PLAT2_ARATH PLAT domain-containing protein 2 OS=Arabidopsis thaliana OX=3702 GN=PLAT2 PE=2 SV=1 tr|A0A067EZF4|A0A067EZF4_CITSI PLAT domain-containing protein OS=Citrus sinensis OX=2711 GN=CISIN_1g031460mg PE=4 SV=1 tr|A0A2R6PAT2|A0A2R6PAT2_ACTCC PLAT domain-containing pro…
OG0000229: sp|F4I082|LTPG6_ARATH Non-specific lipid transfer protein GPI-anchored 6 OS=Arabidopsis thaliana OX=3702 GN=LTPG6 PE=2 SV=2 sp|F4I082|LTPG6_ARATH Non-specific lipid transfer protein GPI-anchored 6 OS=Arabidopsis thaliana OX=3702 GN=LTPG6 PE=2 SV=2 tr|A0A103YKV0|A0A103YKV0_CYNCS Bifunctional inhibitor/plant lipid transfer protein/seed storage helical domain-containing protein OS=Cynara …
OG0000230: sp|P38414|LOX1_LENCU Linoleate 9S-lipoxygenase OS=Lens culinaris OX=3864 GN=LOX1.1 PE=2 SV=1 sp|P38415|LOXA_SOLLC Linoleate 9S-lipoxygenase A OS=Solanum lycopersicum OX=4081 GN=LOX1.1 PE=2 SV=1 sp|P38415|LOXA_SOLLC Linoleate 9S-lipoxygenase A OS=Solanum lycopersicum OX=4081 GN=LOX1.1 PE=2 SV=1 sp|P38417|LOX4_SOYBN Linoleate 9S-lipoxygenase-4 OS=Glycine max OX=3847 GN=LOX1.5 PE=1 SV=1 s…
OG0000231: UPI0003CA7805 status=active UPI0003D7411E status=active sp|Q9SE96|GEML1_ARATH GEM-like protein 1 OS=Arabidopsis thaliana OX=3702 GN=FIP1 PE=1 SV=1 tr|A0A067GMZ1|A0A067GMZ1_CITSI GRAM domain-containing protein OS=Citrus sinensis OX=2711 GN=CISIN_1g024061mg PE=3 SV=1 tr|A0A067GN82|A0A067GN82_CITSI GRAM domain-containing protein OS=Citrus sinensis OX=2711 GN=CISIN_1g024061mg PE=3 SV=1 tr|…
OG0000232: UPI0003D73CFD status=active UPI0003D73CFD status=active UPI0003D73CFD status=active tr|A0A067DL13|A0A067DL13_CITSI Glutaredoxin-dependent peroxiredoxin OS=Citrus sinensis OX=2711 GN=CISIN_1g031275mg PE=3 SV=1 tr|A0A2R6QFN0|A0A2R6QFN0_ACTCC Glutaredoxin-dependent peroxiredoxin OS=Actinidia chinensis var. chinensis OX=1590841 GN=CEY00_Acc17768 PE=3 SV=1 tr|A0A2R6QZX3|A0A2R6QZX3_ACTCC Glu…
OG0000233: sp|Q9LF33|UGDH3_ARATH UDP-glucose 6-dehydrogenase 3 OS=Arabidopsis thaliana OX=3702 GN=UGD3 PE=1 SV=1 sp|Q9LIA8|UGDH2_ARATH UDP-glucose 6-dehydrogenase 2 OS=Arabidopsis thaliana OX=3702 GN=UGD2 PE=1 SV=1 tr|A0A067FZI2|A0A067FZI2_CITSI UDP-glucose 6-dehydrogenase OS=Citrus sinensis OX=2711 GN=CISIN_1g011641mg PE=3 SV=1 tr|A0A067FZI2|A0A067FZI2_CITSI UDP-glucose 6-dehydrogenase OS=Citrus…
OG0000234: sp|O80526|ACLA3_ARATH ATP-citrate synthase alpha chain protein 3 OS=Arabidopsis thaliana OX=3702 GN=ACLA-3 PE=2 SV=1 tr|A0A067DQU8|A0A067DQU8_CITSI ATP citrate synthase _Fragment_ OS=Citrus sinensis OX=2711 GN=CISIN_1g0145142mg PE=3 SV=1 tr|A0A067E395|A0A067E395_CITSI ATP citrate synthase _Fragment_ OS=Citrus sinensis OX=2711 GN=CISIN_1g0145142mg PE=3 SV=1 tr|A0A2R6P3H0|A0A2R6P3H0_ACTC…
OG0000235: tr|A0A067G5D6|A0A067G5D6_CITSI DUF3700 domain-containing protein OS=Citrus sinensis OX=2711 GN=CISIN_1g026270mg PE=4 SV=1 tr|A0A067G5D6|A0A067G5D6_CITSI DUF3700 domain-containing protein OS=Citrus sinensis OX=2711 GN=CISIN_1g026270mg PE=4 SV=1 tr|A0A067G6A6|A0A067G6A6_CITSI DUF3700 domain-containing protein OS=Citrus sinensis OX=2711 GN=CISIN_1g025251mg PE=4 SV=1 tr|A0A067GHI2|A0A067GH…
OG0000236: sp|Q42262|RS3A2_ARATH Small ribosomal subunit protein eS1y OS=Arabidopsis thaliana OX=3702 GN=RPS3AB PE=2 SV=3 sp|Q9CAV0|RS3A1_ARATH Small ribosomal subunit protein eS1z OS=Arabidopsis thaliana OX=3702 GN=RPS3AA PE=1 SV=3 tr|A0A067DWN5|A0A067DWN5_CITSI 40S ribosomal protein S3a _Fragment_ OS=Citrus sinensis OX=2711 GN=CISIN_1g040060mg PE=3 SV=1 tr|A0A067DWN5|A0A067DWN5_CITSI 40S riboso…
OG0000237: sp|A8MS68|PLPD1_ARATH Dihydrolipoyl dehydrogenase 1_ chloroplastic OS=Arabidopsis thaliana OX=3702 GN=LPD1 PE=2 SV=1 sp|F4JLP5|PLPD2_ARATH Dihydrolipoyl dehydrogenase 2_ chloroplastic OS=Arabidopsis thaliana OX=3702 GN=LPD2 PE=2 SV=2 tr|A0A178VGZ6|A0A178VGZ6_ARATH Dihydrolipoyl dehydrogenase OS=Arabidopsis thaliana OX=3702 GN=At3g16950 PE=3 SV=1 tr|A0A2R6PJU6|A0A2R6PJU6_ACTCC Dihydroli…
OG0000238: UPI0003D7739C status=active UPI0003D7739C status=active UPI0003D7739C status=active UPI0003D7739C status=active UPI0021A1714A status=active UPI0021A1714A status=active UPI0021A1714A status=active UPI0021A1714A status=active sp|O80585|MTHR2_ARATH Methylenetetrahydrofolate reductase _NADH_ 2 OS=Arabidopsis thaliana OX=3702 GN=MTHFR2 PE=1 SV=2 sp|Q9SE60|MTHR1_ARATH Methylenetetrahydrofola…
OG0000239: UPI0003D73F20 status=active sp|P29402|CALX1_ARATH Calnexin homolog 1 OS=Arabidopsis thaliana OX=3702 GN=CNX1 PE=1 SV=1 tr|A0A067F2E4|A0A067F2E4_CITSI Calnexin OS=Citrus sinensis OX=2711 GN=CISIN_1g009287mg PE=3 SV=1 tr|A0A067F2E4|A0A067F2E4_CITSI Calnexin OS=Citrus sinensis OX=2711 GN=CISIN_1g009287mg PE=3 SV=1 tr|A0A2R6PDC0|A0A2R6PDC0_ACTCC Calnexin like OS=Actinidia chinensis var. ch…
OG0000240: sp|O80501|RAH1B_ARATH Ras-related protein RABH1b OS=Arabidopsis thaliana OX=3702 GN=RABH1B PE=1 SV=1 sp|Q9SMR4|RAH1C_ARATH Ras-related protein RABH1c OS=Arabidopsis thaliana OX=3702 GN=RABH1C PE=1 SV=1 tr|A0A067DHQ7|A0A067DHQ7_CITSI Uncharacterized protein OS=Citrus sinensis OX=2711 GN=CISIN_1g028507mg PE=3 SV=1 tr|A0A067DHQ7|A0A067DHQ7_CITSI Uncharacterized protein OS=Citrus sinensis …
OG0000241: UPI0003D70714 status=active UPI0003D70714 status=active UPI0003D70714 status=active sp|Q43727|G6PD1_ARATH Glucose-6-phosphate 1-dehydrogenase 1_ chloroplastic OS=Arabidopsis thaliana OX=3702 GN=G6PD1 PE=1 SV=2 tr|A0A067DGN9|A0A067DGN9_CITSI Glucose-6-phosphate 1-dehydrogenase OS=Citrus sinensis OX=2711 GN=CISIN_1g010132mg PE=3 SV=1 tr|A0A2R6P979|A0A2R6P979_ACTCC Glucose-6-phosphate 1-d…
OG0000242: UPI0003D73EF4 status=active UPI0003D73EF4 status=active UPI0003D73EF4 status=active UPI0003D73EF4 status=active sp|Q93YR3|F10AL_ARATH FAM10 family protein At4g22670 OS=Arabidopsis thaliana OX=3702 GN=At4g22670 PE=1 SV=1 tr|A0A067DZY7|A0A067DZY7_CITSI STI1 domain-containing protein OS=Citrus sinensis OX=2711 GN=CISIN_1g044737mg PE=3 SV=1 tr|A0A067DZY7|A0A067DZY7_CITSI STI1 domain-contai…
OG0000243: UPI0003CB7617 status=active UPI0003CB7617 status=active UPI0003CB7617 status=active tr|A0A067H030|A0A067H030_CITSI J domain-containing protein _Fragment_ OS=Citrus sinensis OX=2711 GN=CISIN_1g0137321mg PE=4 SV=1 tr|A0A178W555|A0A178W555_ARATH _thale cress_ hypothetical protein OS=Arabidopsis thaliana OX=3702 GN=At1g21080 PE=4 SV=1 tr|A0A2R6QXT3|A0A2R6QXT3_ACTCC Chaperone protein like O…
OG0000244: sp|Q9SP22|CALR_MAIZE Calreticulin OS=Zea mays OX=4577 GN=CRT PE=2 SV=1 sp|Q9XF98|CALR_PRUAR Calreticulin OS=Prunus armeniaca OX=36596 PE=2 SV=1 tr|A0A067GPS1|A0A067GPS1_CITSI Calreticulin _Fragment_ OS=Citrus sinensis OX=2711 GN=CISIN_1g0453962mg PE=3 SV=1 tr|A0A067GPS1|A0A067GPS1_CITSI Calreticulin _Fragment_ OS=Citrus sinensis OX=2711 GN=CISIN_1g0453962mg PE=3 SV=1 tr|A0A2R6Q722|A0A2…
OG0000245: sp|Q84TI6|CDKE1_ARATH Cyclin-dependent kinase E-1 OS=Arabidopsis thaliana OX=3702 GN=CDKE-1 PE=1 SV=2 tr|A0A2R6P9A0|A0A2R6P9A0_ACTCC non-specific serine/threonine protein kinase OS=Actinidia chinensis var. chinensis OX=1590841 GN=CEY00_Acc30618 PE=3 SV=1 tr|A0A2R6PCS5|A0A2R6PCS5_ACTCC non-specific serine/threonine protein kinase OS=Actinidia chinensis var. chinensis OX=1590841 GN=CEY00…
OG0000246: UPI0003D79234 status=inactive UPI0003D79234 status=inactive UPI00076395B4 status=active UPI00076395B4 status=active UPI00076395B4 status=active UPI00076395B4 status=active UPI002278AF94 status=active UPI002278AF94 status=active tr|A0A067GSX8|A0A067GSX8_CITSI Uncharacterized protein OS=Citrus sinensis OX=2711 GN=CISIN_1g034422mg PE=4 SV=1 tr|A0A2R6PFC7|A0A2R6PFC7_ACTCC Homoserine dehydr…
OG0000247: UPI0007636BFD status=active UPI0007636BFD status=active UPI0007636BFD status=active UPI0007636BFD status=active tr|A0A2R6PI74|A0A2R6PI74_ACTCC adenine phosphoribosyltransferase OS=Actinidia chinensis var. chinensis OX=1590841 GN=CEY00_Acc28919 PE=3 SV=1 tr|A0A2R6Q0K0|A0A2R6Q0K0_ACTCC adenine phosphoribosyltransferase OS=Actinidia chinensis var. chinensis OX=1590841 GN=CEY00_Acc23804 PE…
OG0000248: UPI0003D77AD3 status=active tr|A0A067DGZ1|A0A067DGZ1_CITSI Uncharacterized protein OS=Citrus sinensis OX=2711 GN=CISIN_1g004726mg PE=3 SV=1 tr|A0A067DHC5|A0A067DHC5_CITSI Uncharacterized protein OS=Citrus sinensis OX=2711 GN=CISIN_1g004726mg PE=3 SV=1 tr|A0A067DHC7|A0A067DHC7_CITSI Uncharacterized protein OS=Citrus sinensis OX=2711 GN=CISIN_1g004726mg PE=3 SV=1 tr|A0A067DL04|A0A067DL04…
OG0000249: UPI0003D732A1 status=inactive UPI0003D732A1 status=inactive tr|A0A067E6B1|A0A067E6B1_CITSI Importin N-terminal domain-containing protein _Fragment_ OS=Citrus sinensis OX=2711 GN=CISIN_1g0367701mg PE=3 SV=1 tr|A0A067E6B1|A0A067E6B1_CITSI Importin N-terminal domain-containing protein _Fragment_ OS=Citrus sinensis OX=2711 GN=CISIN_1g0367701mg PE=3 SV=1 tr|A0A2R6Q9G1|A0A2R6Q9G1_ACTCC Prote…
OG0000250: UPI0003CA6EE6 status=active sp|Q96480|P5CS_SOLLC Delta-1-pyrroline-5-carboxylate synthase OS=Solanum lycopersicum OX=4081 GN=PRO2 PE=2 SV=1 sp|Q96480|P5CS_SOLLC Delta-1-pyrroline-5-carboxylate synthase OS=Solanum lycopersicum OX=4081 GN=PRO2 PE=2 SV=1 sp|Q96480|P5CS_SOLLC Delta-1-pyrroline-5-carboxylate synthase OS=Solanum lycopersicum OX=4081 GN=PRO2 PE=2 SV=1 tr|A0A067DZ78|A0A067DZ78…
OG0000251: UPI0003CBABD3 status=active UPI0003CBABD3 status=active UPI0003D6F343 status=inactive UPI0003D6F343 status=inactive tr|A0A067ENP8|A0A067ENP8_CITSI Protein transport protein SEC23 _Fragment_ OS=Citrus sinensis OX=2711 GN=CISIN_1g0042381mg PE=3 SV=1 tr|A0A2R6QKZ6|A0A2R6QKZ6_ACTCC Protein transport protein SEC23 OS=Actinidia chinensis var. chinensis OX=1590841 GN=CEY00_Acc17157 PE=3 SV=1 …
OG0000252: UPI0003CBAC9F status=active UPI0003CBAC9F status=active UPI0003CBAC9F status=active UPI0003CBAC9F status=active UPI002199B866 status=active UPI002199B866 status=active UPI002199B866 status=active UPI002199B866 status=active tr|A0A2R6R1P0|A0A2R6R1P0_ACTCC Adenylyl cyclase-associated protein OS=Actinidia chinensis var. chinensis OX=1590841 GN=CEY00_Acc11172 PE=3 SV=1 tr|A0A2R6RBW8|A0A2R6…
OG0000253: sp|O04309|JAL35_ARATH Jacalin-related lectin 35 OS=Arabidopsis thaliana OX=3702 GN=JAL35 PE=1 SV=1 sp|O04309|JAL35_ARATH Jacalin-related lectin 35 OS=Arabidopsis thaliana OX=3702 GN=JAL35 PE=1 SV=1 sp|O04314|JAL30_ARATH PYK10-binding protein 1 OS=Arabidopsis thaliana OX=3702 GN=PBP1 PE=1 SV=1 sp|O80948|JAL23_ARATH Jacalin-related lectin 23 OS=Arabidopsis thaliana OX=3702 GN=JAL23 PE=1 …
OG0000254: sp|P93472|DIM_PEA Delta_24_-sterol reductase OS=Pisum sativum OX=3888 GN=DIM PE=1 SV=1 sp|Q39085|DIM_ARATH Delta_24_-sterol reductase OS=Arabidopsis thaliana OX=3702 GN=DIM PE=1 SV=2 sp|Q39085|DIM_ARATH Delta_24_-sterol reductase OS=Arabidopsis thaliana OX=3702 GN=DIM PE=1 SV=2 tr|A0A067ED45|A0A067ED45_CITSI FAD-binding PCMH-type domain-containing protein OS=Citrus sinensis OX=2711 GN=…
OG0000255: sp|Q9C8G5|CSCLD_ARATH CSC1-like protein ERD4 OS=Arabidopsis thaliana OX=3702 GN=ERD4 PE=1 SV=1 sp|Q9C8G5|CSCLD_ARATH CSC1-like protein ERD4 OS=Arabidopsis thaliana OX=3702 GN=ERD4 PE=1 SV=1 tr|A0A067G6W6|A0A067G6W6_CITSI CSC1-like protein ERD4 OS=Citrus sinensis OX=2711 GN=CISIN_1g004795mg PE=3 SV=1 tr|A0A067G6W6|A0A067G6W6_CITSI CSC1-like protein ERD4 OS=Citrus sinensis OX=2711 GN=CIS…
OG0000256: tr|A0A067FX14|A0A067FX14_CITSI Phosphatidylinositol-specific phospholipase C X domain-containing protein OS=Citrus sinensis OX=2711 GN=CISIN_1g021031mg PE=4 SV=1 tr|A0A067FX14|A0A067FX14_CITSI Phosphatidylinositol-specific phospholipase C X domain-containing protein OS=Citrus sinensis OX=2711 GN=CISIN_1g021031mg PE=4 SV=1 tr|A0A178UXV4|A0A178UXV4_ARATH _thale cress_ hypothetical protei…
OG0000257: sp|P32961|NRL1_ARATH Nitrilase 1 OS=Arabidopsis thaliana OX=3702 GN=NIT1 PE=1 SV=2 sp|P32961|NRL1_ARATH Nitrilase 1 OS=Arabidopsis thaliana OX=3702 GN=NIT1 PE=1 SV=2 tr|A0A194YS86|A0A194YS86_SORBI CN hydrolase domain-containing protein OS=Sorghum bicolor OX=4558 GN=SORBI_3004G225100 PE=3 SV=1 tr|A0A2R6PQY9|A0A2R6PQY9_ACTCC cyanoalanine nitrilase OS=Actinidia chinensis var. chinensis OX…
OG0000258: sp|Q9S7P9|SNP33_ARATH SNAP25 homologous protein SNAP33 OS=Arabidopsis thaliana OX=3702 GN=SNAP33 PE=1 SV=1 sp|Q9SF29|SYP71_ARATH Syntaxin-71 OS=Arabidopsis thaliana OX=3702 GN=SYP71 PE=1 SV=1 sp|Q9SF29|SYP71_ARATH Syntaxin-71 OS=Arabidopsis thaliana OX=3702 GN=SYP71 PE=1 SV=1 tr|A0A067HE97|A0A067HE97_CITSI t-SNARE coiled-coil homology domain-containing protein OS=Citrus sinensis OX=271…
OG0000259: UPI0003D73E4E status=inactive UPI0003D73E4E status=inactive tr|A0A067EZS6|A0A067EZS6_CITSI Protein DETOXIFICATION OS=Citrus sinensis OX=2711 GN=CISIN_1g011035mg PE=3 SV=1 tr|A0A1Z5RAF7|A0A1Z5RAF7_SORBI Protein DETOXIFICATION OS=Sorghum bicolor OX=4558 GN=SORBI_3007G165500 PE=3 SV=1 tr|A0A3Q7FLC5|A0A3Q7FLC5_SOLLC Protein DETOXIFICATION OS=Solanum lycopersicum OX=4081 PE=3 SV=1 tr|A0A3Q7…
OG0000260: UPI0003D6E17D status=active UPI0003D6E17D status=active sp|Q9C522|ACLB1_ARATH ATP-citrate synthase beta chain protein 1 OS=Arabidopsis thaliana OX=3702 GN=ACLB-1 PE=2 SV=1 tr|A0A067G0L3|A0A067G0L3_CITSI ATP citrate synthase OS=Citrus sinensis OX=2711 GN=CISIN_1g007327mg PE=4 SV=1 tr|A0A067G955|A0A067G955_CITSI ATP citrate synthase OS=Citrus sinensis OX=2711 GN=CISIN_1g007327mg PE=4 SV=…
OG0000261: tr|A0A3Q7I9H4|A0A3Q7I9H4_SOLLC Bet v I/Major latex protein domain-containing protein OS=Solanum lycopersicum OX=4081 PE=3 SV=1 tr|A0A498IAJ2|A0A498IAJ2_MALDO Bet v I/Major latex protein domain-containing protein OS=Malus domestica OX=3750 GN=DVH24_041337 PE=3 SV=1 tr|A0A498IB59|A0A498IB59_MALDO Bet v I/Major latex protein domain-containing protein OS=Malus domestica OX=3750 GN=DVH24_04…
OG0000262: sp|P41127|RL131_ARATH Large ribosomal subunit protein eL13z OS=Arabidopsis thaliana OX=3702 GN=RPL13B PE=1 SV=1 tr|A0A2R6Q9F2|A0A2R6Q9F2_ACTCC 60S ribosomal protein L13 OS=Actinidia chinensis var. chinensis OX=1590841 GN=CEY00_Acc20387 PE=3 SV=1 tr|A0A3Q7IM99|A0A3Q7IM99_SOLLC 60S ribosomal protein L13 OS=Solanum lycopersicum OX=4081 GN=101264241 PE=3 SV=1 tr|A0A3Q7JCM5|A0A3Q7JCM5_SOLLC…
OG0000263: sp|O80377|RSSA_DAUCA Small ribosomal subunit protein uS2 OS=Daucus carota OX=4039 GN=179B PE=2 SV=1 sp|Q08682|RSSA1_ARATH Small ribosomal subunit protein uS2z OS=Arabidopsis thaliana OX=3702 GN=RPSaA PE=1 SV=3 tr|A0A067E4D6|A0A067E4D6_CITSI Small ribosomal subunit protein uS2 OS=Citrus sinensis OX=2711 GN=CISIN_1g018448mg PE=3 SV=1 tr|A0A2R6PT00|A0A2R6PT00_ACTCC Small ribosomal subunit…
OG0000264: UPI0003D773BA status=active tr|A0A067HH07|A0A067HH07_CITSI Ribosomal protein L22e OS=Citrus sinensis OX=2711 GN=CISIN_1g033169mg PE=3 SV=1 tr|A0A067HH07|A0A067HH07_CITSI Ribosomal protein L22e OS=Citrus sinensis OX=2711 GN=CISIN_1g033169mg PE=3 SV=1 tr|A0A2R6PDR1|A0A2R6PDR1_ACTCC 60S ribosomal protein like OS=Actinidia chinensis var. chinensis OX=1590841 GN=CEY00_Acc29717 PE=3 SV=1 tr|…
OG0000265: UPI0003D6DFB6 status=active UPI0003D6DFB6 status=active sp|P93028|UBE11_ARATH Ubiquitin-activating enzyme E1 1 OS=Arabidopsis thaliana OX=3702 GN=UBA1 PE=1 SV=1 tr|A0A067FHW1|A0A067FHW1_CITSI E1 ubiquitin-activating enzyme OS=Citrus sinensis OX=2711 GN=CISIN_1g001074mg PE=3 SV=1 tr|A0A067FU63|A0A067FU63_CITSI E1 ubiquitin-activating enzyme OS=Citrus sinensis OX=2711 GN=CISIN_1g001074mg…
OG0000266: sp|F4J5M9|CLC3_ARATH Clathrin light chain 3 OS=Arabidopsis thaliana OX=3702 GN=At3g51890 PE=1 SV=1 sp|O04209|CLC2_ARATH Clathrin light chain 2 OS=Arabidopsis thaliana OX=3702 GN=CLC2 PE=1 SV=1 sp|Q9SKU1|CLC1_ARATH Clathrin light chain 1 OS=Arabidopsis thaliana OX=3702 GN=At2g20760 PE=2 SV=1 tr|A0A067DY45|A0A067DY45_CITSI Clathrin light chain OS=Citrus sinensis OX=2711 GN=CISIN_1g022330…
OG0000267: UPI0003CB95CD status=active UPI0003D75836 status=active sp|Q9LD55|EIF3A_ARATH Eukaryotic translation initiation factor 3 subunit A OS=Arabidopsis thaliana OX=3702 GN=TIF3A1 PE=1 SV=1 tr|A0A067H239|A0A067H239_CITSI Eukaryotic translation initiation factor 3 subunit A OS=Citrus sinensis OX=2711 GN=CISIN_1g003396mg PE=3 SV=1 tr|A0A067H239|A0A067H239_CITSI Eukaryotic translation initiation…
OG0000268: UPI0003CB2E25 status=active sp|O24456|GBLPA_ARATH Small ribosomal subunit protein RACK1z OS=Arabidopsis thaliana OX=3702 GN=RACK1A PE=1 SV=2 sp|Q39836|GBLP_SOYBN Small ribosomal subunit protein RACK1 OS=Glycine max OX=3847 PE=2 SV=1 tr|A0A067F699|A0A067F699_CITSI Uncharacterized protein OS=Citrus sinensis OX=2711 GN=CISIN_1g048118mg PE=3 SV=1 tr|A0A067F699|A0A067F699_CITSI Uncharacteri…
OG0000269: sp|P49688|RS23_ARATH Small ribosomal subunit protein uS5x OS=Arabidopsis thaliana OX=3702 GN=RPS2C PE=1 SV=2 sp|Q93VB8|RS22_ARATH Small ribosomal subunit protein uS5y/uS5u/uS5v OS=Arabidopsis thaliana OX=3702 GN=RPS2B PE=2 SV=1 tr|A0A067ER80|A0A067ER80_CITSI S5 DRBM domain-containing protein OS=Citrus sinensis OX=2711 GN=CISIN_1g024105mg PE=3 SV=1 tr|A0A067ER80|A0A067ER80_CITSI S5 DRBM…
OG0000270: sp|Q9SYP2|PFPA1_ARATH Pyrophosphate--fructose 6-phosphate 1-phosphotransferase subunit alpha 1 OS=Arabidopsis thaliana OX=3702 GN=PFP-ALPHA1 PE=1 SV=1 tr|A0A067H2Y4|A0A067H2Y4_CITSI Pyrophosphate--fructose 6-phosphate 1-phosphotransferase subunit alpha OS=Citrus sinensis OX=2711 GN=PFP-ALPHA PE=3 SV=1 tr|A0A067H2Y4|A0A067H2Y4_CITSI Pyrophosphate--fructose 6-phosphate 1-phosphotransfera…
OG0000271: UPI0003CB0DB0 status=active UPI0003CB0DB0 status=active sp|Q9SV21|COPB1_ARATH Coatomer subunit beta-1 OS=Arabidopsis thaliana OX=3702 GN=At4g31480 PE=3 SV=2 tr|A0A067FMF6|A0A067FMF6_CITSI Coatomer subunit beta OS=Citrus sinensis OX=2711 GN=CISIN_1g002235mg PE=4 SV=1 tr|A0A1D1ZGV6|A0A1D1ZGV6_9ARAE Coatomer subunit beta OS=Anthurium amnicola OX=1678845 GN=At4g31480 PE=4 SV=1 tr|A0A1P8B4C…
OG0000272: sp|O65569|RS112_ARATH Small ribosomal subunit protein uS17y OS=Arabidopsis thaliana OX=3702 GN=RPS11B PE=2 SV=2 sp|P16181|RS111_ARATH Small ribosomal subunit protein uS17z OS=Arabidopsis thaliana OX=3702 GN=RPS11A PE=2 SV=1 sp|P42733|RS113_ARATH Small ribosomal subunit protein uS17x OS=Arabidopsis thaliana OX=3702 GN=RPS11C PE=2 SV=2 tr|A0A067F396|A0A067F396_CITSI Small ribosomal subun…
OG0000273: sp|P59230|R10A2_ARATH Large ribosomal subunit protein uL1y OS=Arabidopsis thaliana OX=3702 GN=RPL10AB PE=1 SV=1 sp|P59231|R10A3_ARATH Large ribosomal subunit protein uL1x OS=Arabidopsis thaliana OX=3702 GN=RPL10AC PE=1 SV=1 sp|Q8VZB9|R10A1_ARATH Large ribosomal subunit protein uL1z OS=Arabidopsis thaliana OX=3702 GN=RPL10AA PE=1 SV=1 sp|Q8VZB9|R10A1_ARATH Large ribosomal subunit protei…
OG0000274: sp|P51418|R18A2_ARATH Large ribosomal subunit protein eL20y OS=Arabidopsis thaliana OX=3702 GN=RPL18AB PE=1 SV=2 tr|A0A067E9K7|A0A067E9K7_CITSI 60S ribosomal protein L18a OS=Citrus sinensis OX=2711 GN=CISIN_1g030276mg PE=3 SV=1 tr|A0A067GHK8|A0A067GHK8_CITSI 60S ribosomal protein L18a OS=Citrus sinensis OX=2711 GN=CISIN_1g035537mg PE=3 SV=1 tr|A0A067GHK8|A0A067GHK8_CITSI 60S ribosomal …
OG0000275: sp|P42763|ERD14_ARATH Dehydrin ERD14 OS=Arabidopsis thaliana OX=3702 GN=ERD14 PE=1 SV=1 sp|P42763|ERD14_ARATH Dehydrin ERD14 OS=Arabidopsis thaliana OX=3702 GN=ERD14 PE=1 SV=1 tr|A0A067H290|A0A067H290_CITSI Dehydrin OS=Citrus sinensis OX=2711 GN=CISIN_1g026736mg PE=3 SV=1 tr|A0A067H290|A0A067H290_CITSI Dehydrin OS=Citrus sinensis OX=2711 GN=CISIN_1g026736mg PE=3 SV=1 tr|A0A067H290|A0A0…
OG0000276: sp|Q8LD03|RS73_ARATH Small ribosomal subunit protein eS7x OS=Arabidopsis thaliana OX=3702 GN=RPS7C PE=1 SV=2 sp|Q9C514|RS71_ARATH Small ribosomal subunit protein eS7z OS=Arabidopsis thaliana OX=3702 GN=RPS7A PE=2 SV=1 tr|A0A067EV47|A0A067EV47_CITSI 40S ribosomal protein S7 OS=Citrus sinensis OX=2711 GN=CISIN_1g029530mg PE=3 SV=1 tr|A0A067EV96|A0A067EV96_CITSI 40S ribosomal protein S7 O…
OG0000277: tr|A0A067GLD2|A0A067GLD2_CITSI Large ribosomal subunit protein eL34 OS=Citrus sinensis OX=2711 GN=CISIN_1g033398mg PE=3 SV=1 tr|A0A067H5C4|A0A067H5C4_CITSI Large ribosomal subunit protein eL34 _Fragment_ OS=Citrus sinensis OX=2711 GN=CISIN_1g0334122mg PE=3 SV=1 tr|A0A103XVP9|A0A103XVP9_CYNCS Ribosomal protein L34Ae OS=Cynara cardunculus var. scolymus OX=59895 GN=Ccrd_000145 PE=3 SV=1 t…
OG0000278: UPI0003D760BF status=active UPI0003D760BF status=active UPI0003D760BF status=active UPI0003D760BF status=active tr|A0A2R6P432|A0A2R6P432_ACTCC Glutathione S-transferase OS=Actinidia chinensis var. chinensis OX=1590841 GN=CEY00_Acc33020 PE=3 SV=1 tr|A0A2R6QR07|A0A2R6QR07_ACTCC Glutathione S-transferase OS=Actinidia chinensis var. chinensis OX=1590841 GN=CEY00_Acc14164 PE=3 SV=1 tr|A0A2R…
OG0000279: tr|A0A2R6P4Y4|A0A2R6P4Y4_ACTCC Polyadenylate-binding protein _Fragment_ OS=Actinidia chinensis var. chinensis OX=1590841 GN=CEY00_Acc33331 PE=4 SV=1 tr|A0A2R6PRA4|A0A2R6PRA4_ACTCC Polyadenylate-binding protein _Fragment_ OS=Actinidia chinensis var. chinensis OX=1590841 GN=CEY00_Acc21634 PE=4 SV=1 tr|A0A2R6PTA1|A0A2R6PTA1_ACTCC Polyadenylate-binding protein _Fragment_ OS=Actinidia chine…
OG0000280: sp|Q5SMY5|GRXS2_ORYSJ Monothiol glutaredoxin-S2 OS=Oryza sativa subsp. japonica OX=39947 GN=GRXS2 PE=2 SV=1 sp|Q9ZR41|GLRX_SOLLC Glutaredoxin OS=Solanum lycopersicum OX=4081 PE=3 SV=1 sp|Q9ZR41|GLRX_SOLLC Glutaredoxin OS=Solanum lycopersicum OX=4081 PE=3 SV=1 tr|A0A067FQF8|A0A067FQF8_CITSI Glutaredoxin domain-containing protein OS=Citrus sinensis OX=2711 GN=CISIN_1g033336mg PE=3 SV=1 t…
OG0000281: UPI0003CA964B status=active UPI0003CA964B status=active UPI0003D70C01 status=active UPI0003D70C01 status=active tr|A0A067G1N7|A0A067G1N7_CITSI MI domain-containing protein OS=Citrus sinensis OX=2711 GN=CISIN_1g005187mg PE=3 SV=1 tr|A0A067G1N7|A0A067G1N7_CITSI MI domain-containing protein OS=Citrus sinensis OX=2711 GN=CISIN_1g005187mg PE=3 SV=1 tr|A0A2R6PDL5|A0A2R6PDL5_ACTCC Programmed …
OG0000282: UPI0003D6E197 status=active UPI0003D6E197 status=active UPI0003D6E197 status=active tr|A0A067F1I0|A0A067F1I0_CITSI NAD-dependent epimerase/dehydratase domain-containing protein OS=Citrus sinensis OX=2711 GN=CISIN_1g020326mg PE=3 SV=1 tr|A0A067F1I0|A0A067F1I0_CITSI NAD-dependent epimerase/dehydratase domain-containing protein OS=Citrus sinensis OX=2711 GN=CISIN_1g020326mg PE=3 SV=1 tr|A…
OG0000283: tr|A0A2R6PSL0|A0A2R6PSL0_ACTCC Serine-threonine kinase receptor-associated protein OS=Actinidia chinensis var. chinensis OX=1590841 GN=CEY00_Acc22181 PE=3 SV=1 tr|A0A2R6PSV5|A0A2R6PSV5_ACTCC Serine-threonine kinase receptor-associated protein OS=Actinidia chinensis var. chinensis OX=1590841 GN=CEY00_Acc22227 PE=3 SV=1 tr|A0A2R6QRS5|A0A2R6QRS5_ACTCC Serine-threonine kinase receptor-asso…
OG0000284: UPI0003D6FCB0 status=active UPI0003D6FCB0 status=active UPI0003D6FCB0 status=active UPI0003D6FCB0 status=active UPI0007637B8E status=inactive UPI0007637B8E status=inactive UPI0007637B8E status=inactive tr|A0A2R6QCK7|A0A2R6QCK7_ACTCC Protein DJ-1 B like OS=Actinidia chinensis var. chinensis OX=1590841 GN=CEY00_Acc19129 PE=4 SV=1 tr|A0A2R6QX93|A0A2R6QX93_ACTCC Protein DJ-1 B like OS=Acti…
OG0000285: UPI0003D73887 status=active UPI0003D73887 status=active UPI0003D73887 status=active UPI002192386E status=active UPI002192386E status=active UPI002192386E status=active tr|A0A067DV09|A0A067DV09_CITSI glutamate--tRNA ligase _Fragment_ OS=Citrus sinensis OX=2711 GN=CISIN_1g043341mg PE=3 SV=1 tr|A0A2R6QIG1|A0A2R6QIG1_ACTCC glutamate--tRNA ligase OS=Actinidia chinensis var. chinensis OX=159…
OG0000286: tr|A0A067DEE9|A0A067DEE9_CITSI Proteasome subunit beta OS=Citrus sinensis OX=2711 GN=CISIN_1g027418mg PE=3 SV=1 tr|A0A067H1V6|A0A067H1V6_CITSI Proteasome subunit beta OS=Citrus sinensis OX=2711 GN=CISIN_1g027426mg PE=4 SV=1 tr|A0A067H1V6|A0A067H1V6_CITSI Proteasome subunit beta OS=Citrus sinensis OX=2711 GN=CISIN_1g027426mg PE=4 SV=1 tr|A0A067H1V6|A0A067H1V6_CITSI Proteasome subunit be…
OG0000287: UPI0003CA9737 status=active UPI0003CA9737 status=active UPI0003CA9737 status=active UPI0003CA9737 status=active UPI0003D6E6A0 status=active UPI0003D6E6A0 status=active UPI0003D6E6A0 status=active UPI0003D6E6A0 status=active sp|Q95661|HS21C_SOLLC Small heat shock protein_ chloroplastic OS=Solanum lycopersicum OX=4081 GN=HSP21 PE=2 SV=1 sp|Q95661|HS21C_SOLLC Small heat shock protein_ chl…
OG0000288: UPI0003D70D91 status=active sp|Q8RWN9|ODP22_ARATH Dihydrolipoyllysine-residue acetyltransferase component 2 of pyruvate dehydrogenase complex_ mitochondrial OS=Arabidopsis thaliana OX=3702 GN=At3g13930 PE=1 SV=2 sp|Q9FLQ4|ODO2A_ARATH Dihydrolipoyllysine-residue succinyltransferase component of 2-oxoglutarate dehydrogenase complex 1_ mitochondrial OS=Arabidopsis thaliana OX=3702 GN=At5g…
OG0000289: sp|P09315|G3PA_MAIZE Glyceraldehyde-3-phosphate dehydrogenase A_ chloroplastic OS=Zea mays OX=4577 GN=GAPA PE=2 SV=1 sp|P25856|G3PA1_ARATH Glyceraldehyde-3-phosphate dehydrogenase GAPA1_ chloroplastic OS=Arabidopsis thaliana OX=3702 GN=GAPA1 PE=1 SV=3 sp|P25856|G3PA1_ARATH Glyceraldehyde-3-phosphate dehydrogenase GAPA1_ chloroplastic OS=Arabidopsis thaliana OX=3702 GN=GAPA1 PE=1 SV=3 s…
OG0000290: tr|A0A067FIM2|A0A067FIM2_CITSI Proteasome subunit beta OS=Citrus sinensis OX=2711 GN=CISIN_1g026587mg PE=3 SV=1 tr|A0A067FIM2|A0A067FIM2_CITSI Proteasome subunit beta OS=Citrus sinensis OX=2711 GN=CISIN_1g026587mg PE=3 SV=1 tr|A0A067FIM2|A0A067FIM2_CITSI Proteasome subunit beta OS=Citrus sinensis OX=2711 GN=CISIN_1g026587mg PE=3 SV=1 tr|A0A067FIM2|A0A067FIM2_CITSI Proteasome subunit be…
OG0000291: sp|P14830|SODC1_SOLLC Superoxide dismutase [Cu-Zn] 1 OS=Solanum lycopersicum OX=4081 GN=SODCC.1 PE=2 SV=2 sp|P14831|SODCP_SOLLC Superoxide dismutase [Cu-Zn]_ chloroplastic OS=Solanum lycopersicum OX=4081 GN=SODCP.2 PE=1 SV=1 sp|P23346|SODC5_MAIZE Superoxide dismutase [Cu-Zn] 4AP OS=Zea mays OX=4577 GN=SODCC.2 PE=2 SV=2 sp|Q43779|SODC2_SOLLC Superoxide dismutase [Cu-Zn] 2 OS=Solanum lyc…
OG0000292: sp|Q9FKS8|LHT1_ARATH Lysine histidine transporter 1 OS=Arabidopsis thaliana OX=3702 GN=LHT1 PE=1 SV=1 sp|Q9FKS8|LHT1_ARATH Lysine histidine transporter 1 OS=Arabidopsis thaliana OX=3702 GN=LHT1 PE=1 SV=1 tr|A0A067FTV6|A0A067FTV6_CITSI Amino acid transporter transmembrane domain-containing protein OS=Citrus sinensis OX=2711 GN=CISIN_1g020421mg PE=4 SV=1 tr|A0A1B6PF53|A0A1B6PF53_SORBI Am…
OG0000293: sp|Q8L636|NCL_ARATH Sodium/calcium exchanger NCL OS=Arabidopsis thaliana OX=3702 GN=NCL PE=2 SV=1 sp|Q8L636|NCL_ARATH Sodium/calcium exchanger NCL OS=Arabidopsis thaliana OX=3702 GN=NCL PE=2 SV=1 tr|A0A067ETR2|A0A067ETR2_CITSI EF-hand domain-containing protein OS=Citrus sinensis OX=2711 GN=CISIN_1g048038mg PE=4 SV=1 tr|A0A067ETR2|A0A067ETR2_CITSI EF-hand domain-containing protein OS=Ci…
OG0000294: UPI0003D738BC status=active sp|Q9FWR4|DHAR1_ARATH Glutathione S-transferase DHAR1_ mitochondrial OS=Arabidopsis thaliana OX=3702 GN=DHAR1 PE=1 SV=1 tr|A0A067FNT9|A0A067FNT9_CITSI glutathione dehydrogenase _ascorbate_ OS=Citrus sinensis OX=2711 GN=CISIN_1g027907mg PE=3 SV=1 tr|A0A067FWH4|A0A067FWH4_CITSI glutathione dehydrogenase _ascorbate_ OS=Citrus sinensis OX=2711 GN=CISIN_1g027907m…
OG0000295: tr|A0A2R6QWI0|A0A2R6QWI0_ACTCC Fimbrin-5 like OS=Actinidia chinensis var. chinensis OX=1590841 GN=CEY00_Acc13604 PE=4 SV=1 tr|A0A498J9J7|A0A498J9J7_MALDO Uncharacterized protein OS=Malus domestica OX=3750 GN=DVH24_032428 PE=3 SV=1 tr|C5YJ56|C5YJ56_SORBI FAS1 domain-containing protein OS=Sorghum bicolor OX=4558 GN=SORBI_3007G214700 PE=3 SV=1 tr|Q1W7G6|Q1W7G6_COFCA Cell adhesion protein …
OG0000296: UPI0003D74BCB status=inactive UPI0003D74BCB status=inactive sp|B9FK36|ACC2_ORYSJ Acetyl-CoA carboxylase 2 OS=Oryza sativa subsp. japonica OX=39947 GN=ACC2 PE=3 SV=2 sp|Q38970|ACC1_ARATH Acetyl-CoA carboxylase 1 OS=Arabidopsis thaliana OX=3702 GN=ACC1 PE=1 SV=1 tr|A0A067GQD6|A0A067GQD6_CITSI Uncharacterized protein OS=Citrus sinensis OX=2711 GN=CISIN_1g000086mg PE=4 SV=1 tr|A0A1B6PD09|A…
OG0000297: tr|A0A067GDY3|A0A067GDY3_CITSI Uncharacterized protein OS=Citrus sinensis OX=2711 GN=CISIN_1g013437mg PE=3 SV=1 tr|A0A067GDY3|A0A067GDY3_CITSI Uncharacterized protein OS=Citrus sinensis OX=2711 GN=CISIN_1g013437mg PE=3 SV=1 tr|A0A1B6Q1R3|A0A1B6Q1R3_SORBI Uncharacterized protein OS=Sorghum bicolor OX=4558 GN=SORBI_3003G068800 PE=3 SV=1 tr|A0A3Q7G730|A0A3Q7G730_SOLLC Uncharacterized prot…
OG0000298: sp|Q8VZH2|APM1_ARATH Aminopeptidase M1 OS=Arabidopsis thaliana OX=3702 GN=APM1 PE=1 SV=1 tr|A0A067G1P5|A0A067G1P5_CITSI Aminopeptidase OS=Citrus sinensis OX=2711 GN=CISIN_1g002775mg PE=3 SV=1 tr|A0A067G1R7|A0A067G1R7_CITSI Aminopeptidase OS=Citrus sinensis OX=2711 GN=CISIN_1g002775mg PE=3 SV=1 tr|A0A067G1R7|A0A067G1R7_CITSI Aminopeptidase OS=Citrus sinensis OX=2711 GN=CISIN_1g002775mg …
OG0000299: sp|P93026|VSR1_ARATH Vacuolar-sorting receptor 1 OS=Arabidopsis thaliana OX=3702 GN=VSR1 PE=1 SV=2 sp|Q56ZQ3|VSR4_ARATH Vacuolar-sorting receptor 4 OS=Arabidopsis thaliana OX=3702 GN=VSR4 PE=2 SV=2 sp|Q8L7E3|VSR7_ARATH Vacuolar-sorting receptor 7 OS=Arabidopsis thaliana OX=3702 GN=VSR7 PE=2 SV=2 tr|A0A2R6QZ72|A0A2R6QZ72_ACTCC Vacuolar-sorting receptor 1 like OS=Actinidia chinensis var.…
OG0000300: UPI0003CB4E91 status=active UPI0003CB4E91 status=active UPI0003D6F505 status=active UPI0003D6F505 status=active sp|F4HQD4|HSP7P_ARATH Heat shock 70 kDa protein 15 OS=Arabidopsis thaliana OX=3702 GN=HSP70-15 PE=1 SV=1 tr|A0A067E7Q5|A0A067E7Q5_CITSI Ig-like domain-containing protein OS=Citrus sinensis OX=2711 GN=CISIN_1g003056mg PE=4 SV=1 tr|A0A067E7Q5|A0A067E7Q5_CITSI Ig-like domain-con…
OG0000301: UPI0003D6ED90 status=active UPI0021972AC4 status=active sp|Q9M8Z7|U80A2_ARATH Sterol 3-beta-glucosyltransferase UGT80A2 OS=Arabidopsis thaliana OX=3702 GN=UGT80A2 PE=1 SV=1 tr|A0A1I9LNA9|A0A1I9LNA9_ARATH UDP-Glycosyltransferase superfamily protein OS=Arabidopsis thaliana OX=3702 GN=SGT PE=1 SV=1 tr|A0A3Q7HJ64|A0A3Q7HJ64_SOLLC Uncharacterized protein OS=Solanum lycopersicum OX=4081 PE=4…
OG0000302: sp|Q9LNU4|PSD3A_ARATH 26S proteasome non-ATPase regulatory subunit 3 homolog A OS=Arabidopsis thaliana OX=3702 GN=RPN3A PE=1 SV=3 tr|A0A067FY35|A0A067FY35_CITSI PCI domain-containing protein OS=Citrus sinensis OX=2711 GN=CISIN_1g011352mg PE=3 SV=1 tr|A0A067FY35|A0A067FY35_CITSI PCI domain-containing protein OS=Citrus sinensis OX=2711 GN=CISIN_1g011352mg PE=3 SV=1 tr|A0A067FY35|A0A067FY…
OG0000303: sp|P10896|RCA_ARATH Ribulose bisphosphate carboxylase/oxygenase activase_ chloroplastic OS=Arabidopsis thaliana OX=3702 GN=RCA PE=1 SV=2 sp|P10896|RCA_ARATH Ribulose bisphosphate carboxylase/oxygenase activase_ chloroplastic OS=Arabidopsis thaliana OX=3702 GN=RCA PE=1 SV=2 sp|P23489|RCA_CHLRE Ribulose bisphosphate carboxylase/oxygenase activase_ chloroplastic OS=Chlamydomonas reinhardt…
OG0000304: sp|P49227|RL52_ARATH Large ribosomal subunit protein uL18y OS=Arabidopsis thaliana OX=3702 GN=RPL5B PE=2 SV=3 sp|Q8LBI1|RL51_ARATH Large ribosomal subunit protein uL18z OS=Arabidopsis thaliana OX=3702 GN=RPL5A PE=1 SV=2 tr|A0A067DSY2|A0A067DSY2_CITSI Large ribosomal subunit protein uL18 C-terminal eukaryotes domain-containing protein _Fragment_ OS=Citrus sinensis OX=2711 GN=CISIN_1g022…
OG0000305: sp|O48844|PSD1A_ARATH 26S proteasome non-ATPase regulatory subunit 1 homolog A OS=Arabidopsis thaliana OX=3702 GN=RPN2A PE=1 SV=1 tr|A0A067FD92|A0A067FD92_CITSI 26S proteasome non-ATPase regulatory subunit 1 homolog OS=Citrus sinensis OX=2711 GN=CISIN_1g001859mg PE=3 SV=1 tr|A0A067FD92|A0A067FD92_CITSI 26S proteasome non-ATPase regulatory subunit 1 homolog OS=Citrus sinensis OX=2711 GN…
OG0000306: UPI0003D750E7 status=active UPI0003D750E7 status=active UPI0003D750E7 status=active UPI00219A1FAA status=active UPI00219A1FAA status=active UPI00219A1FAA status=active sp|F4I116|SYLC_ARATH Leucine--tRNA ligase_ cytoplasmic OS=Arabidopsis thaliana OX=3702 GN=At1g09620 PE=1 SV=1 tr|A0A067DHH7|A0A067DHH7_CITSI leucine--tRNA ligase _Fragment_ OS=Citrus sinensis OX=2711 GN=CISIN_1g039882mg …
OG0000307: sp|Q9SMT7|4CLLA_ARATH Oxalate--CoA ligase OS=Arabidopsis thaliana OX=3702 GN=AAE3 PE=1 SV=1 tr|A0A2R6PM92|A0A2R6PM92_ACTCC Oxalate--CoA ligase OS=Actinidia chinensis var. chinensis OX=1590841 GN=CEY00_Acc28063 PE=3 SV=1 tr|A0A2R6RSR9|A0A2R6RSR9_ACTCC Oxalate--CoA ligase OS=Actinidia chinensis var. chinensis OX=1590841 GN=CEY00_Acc03459 PE=3 SV=1 tr|A0A3Q7G3R4|A0A3Q7G3R4_SOLLC Uncharact…
OG0000308: UPI0003CAEEEA status=active sp|Q9FIB6|PS12A_ARATH 26S proteasome non-ATPase regulatory subunit 12 homolog A OS=Arabidopsis thaliana OX=3702 GN=RPN5A PE=1 SV=1 tr|A0A067EPQ2|A0A067EPQ2_CITSI PCI domain-containing protein OS=Citrus sinensis OX=2711 GN=CISIN_1g014576mg PE=3 SV=1 tr|A0A067EPQ2|A0A067EPQ2_CITSI PCI domain-containing protein OS=Citrus sinensis OX=2711 GN=CISIN_1g014576mg PE=…
OG0000309: sp|Q96533|ADHX_ARATH Alcohol dehydrogenase class-3 OS=Arabidopsis thaliana OX=3702 GN=ADH2 PE=1 SV=2 tr|A0A067FEE3|A0A067FEE3_CITSI S-_hydroxymethyl_glutathione dehydrogenase OS=Citrus sinensis OX=2711 GN=CISIN_1g016978mg PE=3 SV=1 tr|A0A067FEE3|A0A067FEE3_CITSI S-_hydroxymethyl_glutathione dehydrogenase OS=Citrus sinensis OX=2711 GN=CISIN_1g016978mg PE=3 SV=1 tr|A0A067FEE9|A0A067FEE9_…
OG0000310: UPI0003CA355E status=active UPI00049DFE0F status=active sp|P47998|CYSK1_ARATH Cysteine synthase 1 OS=Arabidopsis thaliana OX=3702 GN=OASA1 PE=1 SV=2 sp|P47998|CYSK1_ARATH Cysteine synthase 1 OS=Arabidopsis thaliana OX=3702 GN=OASA1 PE=1 SV=2 tr|A0A067EHC3|A0A067EHC3_CITSI Cysteine synthase OS=Citrus sinensis OX=2711 GN=CISIN_1g020528mg PE=3 SV=1 tr|A0A067EHC3|A0A067EHC3_CITSI Cysteine …
OG0000311: sp|Q9C5M8|PLY18_ARATH Probable pectate lyase 18 OS=Arabidopsis thaliana OX=3702 GN=At4g24780 PE=2 SV=2 sp|Q9M8Z8|PLY8_ARATH Probable pectate lyase 8 OS=Arabidopsis thaliana OX=3702 GN=At3g07010 PE=2 SV=1 tr|A0A103XY16|A0A103XY16_CYNCS Pectate lyase OS=Cynara cardunculus var. scolymus OX=59895 GN=Ccrd_022798 PE=3 SV=1 tr|A0A1I9LSL6|A0A1I9LSL6_ARATH Pectate lyase OS=Arabidopsis thaliana …
OG0000312: tr|A0A178VU90|A0A178VU90_ARATH _thale cress_ hypothetical protein OS=Arabidopsis thaliana OX=3702 GN=At2g36410 PE=4 SV=1 tr|A0A178VVX8|A0A178VVX8_ARATH _thale cress_ hypothetical protein OS=Arabidopsis thaliana OX=3702 GN=At2g36410 PE=4 SV=1 tr|A0A384L4Z9|A0A384L4Z9_ARATH _thale cress_ hypothetical protein OS=Arabidopsis thaliana OX=3702 GN=At3g52920 PE=4 SV=1 tr|A0A384L6H1|A0A384L6H1_…
OG0000313: UPI0003D72483 status=active UPI0003D72483 status=active UPI000CACA811 status=active UPI000CACA811 status=active sp|P28187|RAA5C_ARATH Ras-related protein RABA5c OS=Arabidopsis thaliana OX=3702 GN=RABA5C PE=1 SV=1 tr|A0A2R6R8W7|A0A2R6R8W7_ACTCC Ras-related protein like OS=Actinidia chinensis var. chinensis OX=1590841 GN=CEY00_Acc08868 PE=3 SV=1 tr|A0A2R6RRI4|A0A2R6RRI4_ACTCC Ras-related…
OG0000314: sp|O80852|GSTF9_ARATH Glutathione S-transferase F9 OS=Arabidopsis thaliana OX=3702 GN=GSTF9 PE=1 SV=1 sp|O80852|GSTF9_ARATH Glutathione S-transferase F9 OS=Arabidopsis thaliana OX=3702 GN=GSTF9 PE=1 SV=1 sp|P42761|GSTFA_ARATH Glutathione S-transferase F10 OS=Arabidopsis thaliana OX=3702 GN=GSTF10 PE=1 SV=3 sp|P42761|GSTFA_ARATH Glutathione S-transferase F10 OS=Arabidopsis thaliana OX=3…
OG0000315: sp|Q08112|RS151_ARATH Small ribosomal subunit protein uS19u OS=Arabidopsis thaliana OX=3702 GN=RPS15A PE=2 SV=1 sp|Q9FY64|RS154_ARATH Small ribosomal subunit protein uS19x OS=Arabidopsis thaliana OX=3702 GN=RPS15D PE=2 SV=1 tr|A0A2R6PKK2|A0A2R6PKK2_ACTCC 40S ribosomal protein S15-4 _Fragment_ OS=Actinidia chinensis var. chinensis OX=1590841 GN=CEY00_Acc27389 PE=3 SV=1 tr|A0A2R6Q3G6|A0A…
OG0000316: sp|P05117|PGLR_SOLLC Polygalacturonase-2 OS=Solanum lycopersicum OX=4081 GN=PG2 PE=1 SV=1 sp|P05117|PGLR_SOLLC Polygalacturonase-2 OS=Solanum lycopersicum OX=4081 GN=PG2 PE=1 SV=1 sp|P05117|PGLR_SOLLC Polygalacturonase-2 OS=Solanum lycopersicum OX=4081 GN=PG2 PE=1 SV=1 tr|A0A118K002|A0A118K002_CYNCS Glycoside hydrolase_ family 28 OS=Cynara cardunculus var. scolymus OX=59895 GN=Ccrd_021…
OG0000317: UPI0003CAF558 status=active UPI0003CAF558 status=active UPI0003CAF558 status=active UPI0003CAF558 status=active sp|P35017|SODM_HEVBR Superoxide dismutase [Mn]_ mitochondrial OS=Hevea brasiliensis OX=3981 GN=SODA PE=2 SV=1 tr|A0A3Q7GSL2|A0A3Q7GSL2_SOLLC Superoxide dismutase OS=Solanum lycopersicum OX=4081 GN=101256386 PE=3 SV=1 tr|A0A3Q7GUW9|A0A3Q7GUW9_SOLLC superoxide dismutase OS=Sola…
OG0000318: UPI0003CB8012 status=active UPI0003D752A0 status=active UPI000CC3C13B status=active tr|A0A067E2X5|A0A067E2X5_CITSI J domain-containing protein OS=Citrus sinensis OX=2711 GN=CISIN_1g029075mg PE=4 SV=1 tr|A0A2R6PE03|A0A2R6PE03_ACTCC DnaJ subfamily B member 1 like OS=Actinidia chinensis var. chinensis OX=1590841 GN=CEY00_Acc29837 PE=4 SV=1 tr|A0A2R6Q2S5|A0A2R6Q2S5_ACTCC DnaJ subfamily B m…
OG0000319: tr|A0A067F413|A0A067F413_CITSI ABC transporter domain-containing protein OS=Citrus sinensis OX=2711 GN=CISIN_1g048654mg PE=4 SV=1 tr|A0A067F413|A0A067F413_CITSI ABC transporter domain-containing protein OS=Citrus sinensis OX=2711 GN=CISIN_1g048654mg PE=4 SV=1 tr|A0A2R6PQ52|A0A2R6PQ52_ACTCC ABC transporter F family member 1 like OS=Actinidia chinensis var. chinensis OX=1590841 GN=CEY00_…
OG0000320: UPI0003D75A9D status=active UPI002193F770 status=active tr|A0A067GAX2|A0A067GAX2_CITSI Enoyl reductase _ER_ domain-containing protein OS=Citrus sinensis OX=2711 GN=CISIN_1g019790mg PE=4 SV=1 tr|A0A067GAX2|A0A067GAX2_CITSI Enoyl reductase _ER_ domain-containing protein OS=Citrus sinensis OX=2711 GN=CISIN_1g019790mg PE=4 SV=1 tr|A0A067GKD9|A0A067GKD9_CITSI Enoyl reductase _ER_ domain-con…
OG0000321: UPI0003D6E3BD status=active UPI0003D6E3BD status=active UPI0003D6E3BD status=active UPI0003D6E3BD status=active UPI00219DFB37 status=active UPI00219DFB37 status=active UPI00219DFB37 status=active UPI00219DFB37 status=active tr|A0A2R6QYG2|A0A2R6QYG2_ACTCC Oxidoreductase_ N-terminal protein OS=Actinidia chinensis var. chinensis OX=1590841 GN=CEY00_Acc12216 PE=4 SV=1 tr|A0A3Q7G465|A0A3Q7G…
OG0000322: tr|A0A067GIC7|A0A067GIC7_CITSI Xaa-Pro aminopeptidase P OS=Citrus sinensis OX=2711 GN=CISIN_1g006359mg PE=3 SV=1 tr|A0A067GIK0|A0A067GIK0_CITSI Creatinase N-terminal domain-containing protein OS=Citrus sinensis OX=2711 GN=CISIN_1g006359mg PE=4 SV=1 tr|A0A067GIK0|A0A067GIK0_CITSI Creatinase N-terminal domain-containing protein OS=Citrus sinensis OX=2711 GN=CISIN_1g006359mg PE=4 SV=1 tr|…
OG0000323: sp|P37219|ASR2_SOLLC Abscisic stress-ripening protein 2 OS=Solanum lycopersicum OX=4081 GN=ASR2 PE=3 SV=1 sp|Q08655|ASR1_SOLLC Abscisic stress-ripening protein 1 OS=Solanum lycopersicum OX=4081 GN=ASR1 PE=2 SV=1 sp|Q08655|ASR1_SOLLC Abscisic stress-ripening protein 1 OS=Solanum lycopersicum OX=4081 GN=ASR1 PE=2 SV=1 tr|A0A067H7T9|A0A067H7T9_CITSI Uncharacterized protein OS=Citrus sinen…
OG0000324: UPI0003D6EE90 status=active UPI0003D6EE90 status=active UPI0003D6EE90 status=active UPI0003D6EE90 status=active UPI00219C5ADE status=active UPI00219C5ADE status=active UPI00219C5ADE status=active UPI00219C5ADE status=active tr|A0A3Q7I8K3|A0A3Q7I8K3_SOLLC RING-type domain-containing protein OS=Solanum lycopersicum OX=4081 GN=101261960 PE=4 SV=1 tr|A0A498I842|A0A498I842_MALDO RING-type d…
OG0000325: UPI0003D70CD2 status=inactive UPI0003D70CD2 status=inactive UPI0003D70CD2 status=inactive UPI0003D70CD2 status=inactive UPI00219DD387 status=active UPI00219DD387 status=active UPI00219DD387 status=active UPI00219DD387 status=active tr|A0A3Q7FYN5|A0A3Q7FYN5_SOLLC GST N-terminal domain-containing protein OS=Solanum lycopersicum OX=4081 PE=4 SV=1 tr|A0A3Q7IM48|A0A3Q7IM48_SOLLC protein-ser…
OG0000326: UPI0003CB56B4 status=active tr|A0A067F3B5|A0A067F3B5_CITSI glucose-6-phosphate 1-epimerase OS=Citrus sinensis OX=2711 GN=CISIN_1g036760mg PE=3 SV=1 tr|A0A067F3B5|A0A067F3B5_CITSI glucose-6-phosphate 1-epimerase OS=Citrus sinensis OX=2711 GN=CISIN_1g036760mg PE=3 SV=1 tr|A0A067F3B5|A0A067F3B5_CITSI glucose-6-phosphate 1-epimerase OS=Citrus sinensis OX=2711 GN=CISIN_1g036760mg PE=3 SV=1 …
OG0000327: tr|A0A103XPE0|A0A103XPE0_CYNCS Aspartic peptidase OS=Cynara cardunculus var. scolymus OX=59895 GN=Ccrd_003533 PE=3 SV=1 tr|A0A103Y355|A0A103Y355_CYNCS Aspartic peptidase OS=Cynara cardunculus var. scolymus OX=59895 GN=Ccrd_020068 PE=3 SV=1 tr|A0A251SNE5|A0A251SNE5_HELAN Nepenthesin OS=Helianthus annuus OX=4232 GN=HannXRQ_Chr14g0452111 PE=3 SV=1 tr|A0A251TFV2|A0A251TFV2_HELAN Nepenthesi…
OG0000328: sp|P14273|CB2_CHLRE Chlorophyll a-b binding protein of LHCII type I_ chloroplastic OS=Chlamydomonas reinhardtii OX=3055 GN=cabII-1 PE=3 SV=1 sp|P14277|CB2F_SOLLC Chlorophyll a-b binding protein 3B_ chloroplastic _Fragment_ OS=Solanum lycopersicum OX=4081 GN=CAB3B PE=3 SV=1 sp|P27489|CB23_SOLLC Chlorophyll a-b binding protein 13_ chloroplastic OS=Solanum lycopersicum OX=4081 GN=CAB13 PE…
OG0000329: sp|K4CF70|HPL_SOLLC Fatty acid hydroperoxide lyase_ chloroplastic OS=Solanum lycopersicum OX=4081 GN=HPL PE=1 SV=1 sp|K4CF70|HPL_SOLLC Fatty acid hydroperoxide lyase_ chloroplastic OS=Solanum lycopersicum OX=4081 GN=HPL PE=1 SV=1 sp|K4CF70|HPL_SOLLC Fatty acid hydroperoxide lyase_ chloroplastic OS=Solanum lycopersicum OX=4081 GN=HPL PE=1 SV=1 sp|Q9LLB0|AOS2_SOLLC Allene oxide synthase …
OG0000330: sp|Q658H5|SPXM3_ORYSJ SPX domain-containing membrane protein Os06g0129400 OS=Oryza sativa subsp. japonica OX=39947 GN=Os06g0129400 PE=2 SV=1 tr|A0A103Y217|A0A103Y217_CYNCS Glucose-methanol-choline oxidoreductase OS=Cynara cardunculus var. scolymus OX=59895 GN=Ccrd_020675 PE=3 SV=1 tr|A0A118JS59|A0A118JS59_CYNCS Glucose-methanol-choline oxidoreductase_ N-terminal _Fragment_ OS=Cynara ca…
OG0000331: sp|P26792|INV1_DAUCA Beta-fructofuranosidase_ insoluble isoenzyme 1 OS=Daucus carota OX=4039 GN=INV1 PE=1 SV=1 sp|P29000|INVA_SOLLC Acid beta-fructofuranosidase OS=Solanum lycopersicum OX=4081 GN=TIV1 PE=2 SV=1 sp|P29000|INVA_SOLLC Acid beta-fructofuranosidase OS=Solanum lycopersicum OX=4081 GN=TIV1 PE=2 SV=1 sp|P29000|INVA_SOLLC Acid beta-fructofuranosidase OS=Solanum lycopersicum OX=…
OG0000332: sp|P39207|NDK1_ARATH Nucleoside diphosphate kinase 1 OS=Arabidopsis thaliana OX=3702 GN=NDK1 PE=1 SV=1 sp|Q39839|NDK1_SOYBN Nucleoside diphosphate kinase 1 OS=Glycine max OX=3847 PE=2 SV=1 tr|A0A067H0F3|A0A067H0F3_CITSI Nucleoside diphosphate kinase OS=Citrus sinensis OX=2711 GN=CISIN_1g031851mg PE=3 SV=1 tr|A0A067H0F3|A0A067H0F3_CITSI Nucleoside diphosphate kinase OS=Citrus sinensis O…
OG0000333: sp|Q9FNH6|NHL3_ARATH NDR1/HIN1-like protein 3 OS=Arabidopsis thaliana OX=3702 GN=NHL3 PE=1 SV=1 sp|Q9FNH6|NHL3_ARATH NDR1/HIN1-like protein 3 OS=Arabidopsis thaliana OX=3702 GN=NHL3 PE=1 SV=1 sp|Q9SJ52|NHL10_ARATH NDR1/HIN1-like protein 10 OS=Arabidopsis thaliana OX=3702 GN=NHL10 PE=2 SV=1 tr|A0A170RBI7|A0A170RBI7_SOLLC Harpin inducing protein _Fragment_ OS=Solanum lycopersicum OX=4081…
OG0000334: sp|P40978|RS19_ORYSJ Small ribosomal subunit protein eS19 OS=Oryza sativa subsp. japonica OX=39947 GN=RPS19A PE=2 SV=1 tr|A0A1B6QMI3|A0A1B6QMI3_SORBI 40S ribosomal protein S19 OS=Sorghum bicolor OX=4558 GN=SORBI_3001G334300 PE=3 SV=1 tr|A0A2R6PCK9|A0A2R6PCK9_ACTCC 40S ribosomal protein like OS=Actinidia chinensis var. chinensis OX=1590841 GN=CEY00_Acc29328 PE=3 SV=1 tr|A0A2R6PRU6|A0A2R…
OG0000335: UPI0003D762FA status=active sp|Q7DM58|AB4C_ARATH ABC transporter C family member 4 OS=Arabidopsis thaliana OX=3702 GN=ABCC4 PE=1 SV=2 sp|Q9LZJ5|AB14C_ARATH ABC transporter C family member 14 OS=Arabidopsis thaliana OX=3702 GN=ABCC14 PE=1 SV=1 tr|A0A067FAW9|A0A067FAW9_CITSI ABC-type xenobiotic transporter OS=Citrus sinensis OX=2711 GN=CISIN_1g000702mg PE=3 SV=1 tr|A0A1B6Q3I9|A0A1B6Q3I9_…
OG0000336: UPI0003CB4FC6 status=active UPI0003CB4FC6 status=active UPI0003D75091 status=inactive UPI0003D75091 status=inactive UPI00219DC621 status=active UPI00219DC621 status=active sp|O65398|GLX1_ARATH Lactoylglutathione lyase GLX1 OS=Arabidopsis thaliana OX=3702 GN=GLX1 PE=1 SV=1 sp|Q42891|LGUL_SOLLC Lactoylglutathione lyase OS=Solanum lycopersicum OX=4081 GN=GLX1 PE=2 SV=1 sp|Q42891|LGUL_SOLL…
OG0000337: sp|F4JQ95|DGK7_ARATH Diacylglycerol kinase 7 OS=Arabidopsis thaliana OX=3702 GN=DGK7 PE=1 SV=1 sp|Q8VZG1|DGK3_ARATH Diacylglycerol kinase 3 OS=Arabidopsis thaliana OX=3702 GN=DGK3 PE=1 SV=1 tr|A0A1P8B509|A0A1P8B509_ARATH diacylglycerol kinase _ATP_ OS=Arabidopsis thaliana OX=3702 GN=DGK7 PE=1 SV=1 tr|A0A2R6QCD2|A0A2R6QCD2_ACTCC Diacylglycerol kinase OS=Actinidia chinensis var. chinensi…
OG0000338: tr|A0A067G5I4|A0A067G5I4_CITSI Dienelactone hydrolase domain-containing protein OS=Citrus sinensis OX=2711 GN=CISIN_1g025842mg PE=4 SV=1 tr|A0A067G5I4|A0A067G5I4_CITSI Dienelactone hydrolase domain-containing protein OS=Citrus sinensis OX=2711 GN=CISIN_1g025842mg PE=4 SV=1 tr|A0A067G5I4|A0A067G5I4_CITSI Dienelactone hydrolase domain-containing protein OS=Citrus sinensis OX=2711 GN=CISI…
OG0000339: tr|A0A2R6Q8X3|A0A2R6Q8X3_ACTCC 60S ribosomal protein L36 OS=Actinidia chinensis var. chinensis OX=1590841 GN=CEY00_Acc20199 PE=3 SV=1 tr|A0A2R6R9T0|A0A2R6R9T0_ACTCC 60S ribosomal protein L36 OS=Actinidia chinensis var. chinensis OX=1590841 GN=CEY00_Acc09125 PE=3 SV=1 tr|A0A2R6RQS3|A0A2R6RQS3_ACTCC 60S ribosomal protein L36 OS=Actinidia chinensis var. chinensis OX=1590841 GN=CEY00_Acc02…
OG0000340: sp|Q7XJJ7|FAAH_ARATH Fatty acid amide hydrolase OS=Arabidopsis thaliana OX=3702 GN=FAAH PE=1 SV=1 tr|A0A067EEB6|A0A067EEB6_CITSI Amidase domain-containing protein OS=Citrus sinensis OX=2711 GN=CISIN_1g007242mg PE=3 SV=1 tr|A0A067EMT3|A0A067EMT3_CITSI Amidase domain-containing protein OS=Citrus sinensis OX=2711 GN=CISIN_1g007242mg PE=3 SV=1 tr|A0A067EMT3|A0A067EMT3_CITSI Amidase domain-…
OG0000341: UPI0003D732CC status=active tr|A0A2R6PRE5|A0A2R6PRE5_ACTCC HECT-type E3 ubiquitin transferase OS=Actinidia chinensis var. chinensis OX=1590841 GN=CEY00_Acc21578 PE=3 SV=1 tr|A0A2R6PVY7|A0A2R6PVY7_ACTCC HECT-type E3 ubiquitin transferase OS=Actinidia chinensis var. chinensis OX=1590841 GN=CEY00_Acc24524 PE=4 SV=1 tr|A0A2R6Q0N3|A0A2R6Q0N3_ACTCC HECT-type E3 ubiquitin transferase OS=Actin…
OG0000342: sp|P49215|RS17_SOLLC Small ribosomal subunit protein eS17 OS=Solanum lycopersicum OX=4081 GN=RPS17 PE=1 SV=3 sp|P49215|RS17_SOLLC Small ribosomal subunit protein eS17 OS=Solanum lycopersicum OX=4081 GN=RPS17 PE=1 SV=3 tr|A0A2R6NU89|A0A2R6NU89_ACTCC 40S ribosomal protein OS=Actinidia chinensis var. chinensis OX=1590841 GN=CEY00_Acc13380 PE=3 SV=1 tr|A0A2R6PW50|A0A2R6PW50_ACTCC 40S ribos…
OG0000343: sp|F4JVN6|TPPII_ARATH Tripeptidyl-peptidase 2 OS=Arabidopsis thaliana OX=3702 GN=TPP2 PE=1 SV=1 tr|A0A067EDP6|A0A067EDP6_CITSI tripeptidyl-peptidase II OS=Citrus sinensis OX=2711 GN=CISIN_1g000645mg PE=3 SV=1 tr|A0A067EDP6|A0A067EDP6_CITSI tripeptidyl-peptidase II OS=Citrus sinensis OX=2711 GN=CISIN_1g000645mg PE=3 SV=1 tr|A0A067EM57|A0A067EM57_CITSI tripeptidyl-peptidase II OS=Citrus …
OG0000344: sp|P28723|FTHS_SPIOL Formate--tetrahydrofolate ligase OS=Spinacia oleracea OX=3562 PE=1 SV=3 sp|Q9SPK5|FTHS_ARATH Formate--tetrahydrofolate ligase OS=Arabidopsis thaliana OX=3702 GN=THFS PE=2 SV=1 sp|Q9SPK5|FTHS_ARATH Formate--tetrahydrofolate ligase OS=Arabidopsis thaliana OX=3702 GN=THFS PE=2 SV=1 tr|A0A067FHI7|A0A067FHI7_CITSI formate--tetrahydrofolate ligase OS=Citrus sinensis OX=2…
OG0000345: tr|A0A067EGX7|A0A067EGX7_CITSI TOG domain-containing protein OS=Citrus sinensis OX=2711 GN=CISIN_1g001249mg PE=4 SV=1 tr|A0A067EGX7|A0A067EGX7_CITSI TOG domain-containing protein OS=Citrus sinensis OX=2711 GN=CISIN_1g001249mg PE=4 SV=1 tr|A0A067EGX7|A0A067EGX7_CITSI TOG domain-containing protein OS=Citrus sinensis OX=2711 GN=CISIN_1g001249mg PE=4 SV=1 tr|A0A067ET92|A0A067ET92_CITSI TOG…
OG0000346: sp|Q9ZUY6|AXS1_ARATH UDP-D-apiose/UDP-D-xylose synthase 1 OS=Arabidopsis thaliana OX=3702 GN=AXS1 PE=1 SV=1 tr|A0A067DRI8|A0A067DRI8_CITSI NAD-dependent epimerase/dehydratase domain-containing protein _Fragment_ OS=Citrus sinensis OX=2711 GN=CISIN_1g0163702mg PE=4 SV=1 tr|A0A067DRI8|A0A067DRI8_CITSI NAD-dependent epimerase/dehydratase domain-containing protein _Fragment_ OS=Citrus sine…
OG0000347: sp|Q1WIQ6|GAPN_ARATH NADP-dependent glyceraldehyde-3-phosphate dehydrogenase OS=Arabidopsis thaliana OX=3702 GN=ALDH11A3 PE=1 SV=2 tr|A0A067FVJ9|A0A067FVJ9_CITSI Aldehyde dehydrogenase domain-containing protein OS=Citrus sinensis OX=2711 GN=CISIN_1g011080mg PE=3 SV=1 tr|A0A067FVJ9|A0A067FVJ9_CITSI Aldehyde dehydrogenase domain-containing protein OS=Citrus sinensis OX=2711 GN=CISIN_1g01…
OG0000348: UPI0003CB8798 status=active UPI0003D73F84 status=active sp|O80448|PDX11_ARATH Pyridoxal 5'-phosphate synthase subunit PDX1.1 OS=Arabidopsis thaliana OX=3702 GN=PDX11 PE=1 SV=1 sp|Q8L940|PDX13_ARATH Pyridoxal 5'-phosphate synthase subunit PDX1.3 OS=Arabidopsis thaliana OX=3702 GN=PDX13 PE=1 SV=2 tr|A0A2R6P696|A0A2R6P696_ACTCC pyridoxal 5'-phosphate synthase _glutamine hydrolyzing_ OS=Ac…
OG0000349: UPI0003D7220C status=active UPI0003D7220C status=active UPI0003D7220C status=active UPI0021980378 status=active UPI0021980378 status=active UPI0021980378 status=active sp|F4JLM5|SYIC_ARATH Isoleucine--tRNA ligase_ cytoplasmic OS=Arabidopsis thaliana OX=3702 GN=At4g10320 PE=2 SV=1 tr|A0A2R6R952|A0A2R6R952_ACTCC isoleucine--tRNA ligase OS=Actinidia chinensis var. chinensis OX=1590841 GN=…
OG0000350: sp|Q84W89|RH37_ARATH DEAD-box ATP-dependent RNA helicase 37 OS=Arabidopsis thaliana OX=3702 GN=RH37 PE=2 SV=2 sp|Q8LA13|RH11_ARATH DEAD-box ATP-dependent RNA helicase 11 OS=Arabidopsis thaliana OX=3702 GN=RH11 PE=1 SV=1 sp|Q9M2F9|RH52_ARATH DEAD-box ATP-dependent RNA helicase 52 OS=Arabidopsis thaliana OX=3702 GN=RH52 PE=1 SV=1 tr|A0A2R6P8X1|A0A2R6P8X1_ACTCC RNA helicase OS=Actinidia c…
OG0000351: sp|O23657|RABC1_ARATH Ras-related protein RABC1 OS=Arabidopsis thaliana OX=3702 GN=RABC1 PE=1 SV=1 tr|A0A067GV11|A0A067GV11_CITSI Uncharacterized protein OS=Citrus sinensis OX=2711 GN=CISIN_1g028292mg PE=3 SV=1 tr|A0A067GV11|A0A067GV11_CITSI Uncharacterized protein OS=Citrus sinensis OX=2711 GN=CISIN_1g028292mg PE=3 SV=1 tr|A0A067GVA0|A0A067GVA0_CITSI Uncharacterized protein OS=Citrus …
OG0000352: UPI0003D76B80 status=active UPI0003D76B80 status=active sp|Q9LVP9|VTI13_ARATH Vesicle transport v-SNARE 13 OS=Arabidopsis thaliana OX=3702 GN=VTI13 PE=2 SV=1 sp|Q9SEL6|VTI11_ARATH Vesicle transport v-SNARE 11 OS=Arabidopsis thaliana OX=3702 GN=VTI11 PE=1 SV=2 sp|Q9SEL6|VTI11_ARATH Vesicle transport v-SNARE 11 OS=Arabidopsis thaliana OX=3702 GN=VTI11 PE=1 SV=2 tr|A0A067FZ37|A0A067FZ37_C…
OG0000353: sp|P51413|RL172_ARATH Large ribosomal subunit protein uL22y OS=Arabidopsis thaliana OX=3702 GN=RPL17B PE=2 SV=2 sp|Q93VI3|RL171_ARATH Large ribosomal subunit protein uL22z OS=Arabidopsis thaliana OX=3702 GN=RPL17A PE=2 SV=1 tr|A0A2R6P3D8|A0A2R6P3D8_ACTCC 60S ribosomal protein like _Fragment_ OS=Actinidia chinensis var. chinensis OX=1590841 GN=CEY00_Acc32749 PE=3 SV=1 tr|A0A2R6QRC7|A0A2…
OG0000354: sp|Q9SLF7|RLA22_ARATH Large ribosomal subunit protein P2y OS=Arabidopsis thaliana OX=3702 GN=RPP2B PE=1 SV=1 tr|A0A2R6PY82|A0A2R6PY82_ACTCC 60S acidic ribosomal protein OS=Actinidia chinensis var. chinensis OX=1590841 GN=CEY00_Acc16926 PE=3 SV=1 tr|A0A2R6PZW0|A0A2R6PZW0_ACTCC 60S acidic ribosomal protein OS=Actinidia chinensis var. chinensis OX=1590841 GN=CEY00_Acc23690 PE=3 SV=1 tr|A0…
OG0000355: tr|A0A067G4F5|A0A067G4F5_CITSI Proteasome subunit beta OS=Citrus sinensis OX=2711 GN=CISIN_1g030889mg PE=3 SV=1 tr|A0A067G4F5|A0A067G4F5_CITSI Proteasome subunit beta OS=Citrus sinensis OX=2711 GN=CISIN_1g030889mg PE=3 SV=1 tr|A0A067G4F5|A0A067G4F5_CITSI Proteasome subunit beta OS=Citrus sinensis OX=2711 GN=CISIN_1g030889mg PE=3 SV=1 tr|A0A067G4F5|A0A067G4F5_CITSI Proteasome subunit be…
OG0000356: sp|P38661|PDIA6_MEDSA Probable protein disulfide-isomerase A6 OS=Medicago sativa OX=3879 PE=2 SV=1 tr|A0A067H5B1|A0A067H5B1_CITSI protein disulfide-isomerase OS=Citrus sinensis OX=2711 GN=CISIN_1g018270mg PE=3 SV=1 tr|A0A067HG89|A0A067HG89_CITSI protein disulfide-isomerase OS=Citrus sinensis OX=2711 GN=CISIN_1g018270mg PE=3 SV=1 tr|A0A067HG89|A0A067HG89_CITSI protein disulfide-isomeras…
OG0000357: UPI0003CA04EA status=active UPI0003D71800 status=active tr|A0A067HEK6|A0A067HEK6_CITSI Protein kinase domain-containing protein OS=Citrus sinensis OX=2711 GN=CISIN_1g017231mg PE=3 SV=1 tr|A0A2R6P341|A0A2R6P341_ACTCC Mitogen-activated protein kinase OS=Actinidia chinensis var. chinensis OX=1590841 GN=CEY00_Acc21816 PE=3 SV=1 tr|A0A2R6PU03|A0A2R6PU03_ACTCC Mitogen-activated protein kinas…
OG0000358: tr|A0A067G0K3|A0A067G0K3_CITSI Proteasome subunit beta OS=Citrus sinensis OX=2711 GN=CISIN_1g026175mg PE=3 SV=1 tr|A0A067G0K3|A0A067G0K3_CITSI Proteasome subunit beta OS=Citrus sinensis OX=2711 GN=CISIN_1g026175mg PE=3 SV=1 tr|A0A067G0K3|A0A067G0K3_CITSI Proteasome subunit beta OS=Citrus sinensis OX=2711 GN=CISIN_1g026175mg PE=3 SV=1 tr|A0A067G0K3|A0A067G0K3_CITSI Proteasome subunit be…
OG0000359: tr|A0A067FKD3|A0A067FKD3_CITSI Ribosomal protein L29 OS=Citrus sinensis OX=2711 GN=CISIN_1g033267mg PE=3 SV=1 tr|A0A2R6P7P1|A0A2R6P7P1_ACTCC 60S ribosomal protein L35 OS=Actinidia chinensis var. chinensis OX=1590841 GN=CEY00_Acc32290 PE=3 SV=1 tr|A0A2R6PF60|A0A2R6PF60_ACTCC 60S ribosomal protein L35 OS=Actinidia chinensis var. chinensis OX=1590841 GN=CEY00_Acc30222 PE=3 SV=1 tr|A0A2R6P…
OG0000360: tr|A0A067F1I2|A0A067F1I2_CITSI Proteasome subunit alpha type OS=Citrus sinensis OX=2711 GN=CISIN_1g025676mg PE=3 SV=1 tr|A0A067F1I2|A0A067F1I2_CITSI Proteasome subunit alpha type OS=Citrus sinensis OX=2711 GN=CISIN_1g025676mg PE=3 SV=1 tr|A0A067F1I2|A0A067F1I2_CITSI Proteasome subunit alpha type OS=Citrus sinensis OX=2711 GN=CISIN_1g025676mg PE=3 SV=1 tr|A0A067F1I2|A0A067F1I2_CITSI Pro…
OG0000361: UPI0003D73BF5 status=active UPI0003D73BF5 status=active tr|A0A067F651|A0A067F651_CITSI T-complex protein 1 subunit zeta _Fragment_ OS=Citrus sinensis OX=2711 GN=CISIN_1g0094262mg PE=3 SV=1 tr|A0A2R6P9X4|A0A2R6P9X4_ACTCC T-complex protein 1 subunit zeta OS=Actinidia chinensis var. chinensis OX=1590841 GN=CEY00_Acc30839 PE=3 SV=1 tr|A0A2R6RKM7|A0A2R6RKM7_ACTCC T-complex protein 1 subunit…
OG0000362: tr|A0A2R6PE49|A0A2R6PE49_ACTCC Methyltransferase OS=Actinidia chinensis var. chinensis OX=1590841 GN=CEY00_Acc29861 PE=3 SV=1 tr|A0A2R6PKK5|A0A2R6PKK5_ACTCC Methyltransferase OS=Actinidia chinensis var. chinensis OX=1590841 GN=CEY00_Acc27468 PE=3 SV=1 tr|A0A2R6PWA3|A0A2R6PWA3_ACTCC Methyltransferase OS=Actinidia chinensis var. chinensis OX=1590841 GN=CEY00_Acc02056 PE=3 SV=1 tr|A0A2R6Q…
OG0000363: UPI0003CBA478 status=active tr|A0A067DN81|A0A067DN81_CITSI Peptidase M20 dimerisation domain-containing protein OS=Citrus sinensis OX=2711 GN=CISIN_1g022579mg PE=4 SV=1 tr|A0A067DN81|A0A067DN81_CITSI Peptidase M20 dimerisation domain-containing protein OS=Citrus sinensis OX=2711 GN=CISIN_1g022579mg PE=4 SV=1 tr|A0A067DPC5|A0A067DPC5_CITSI Peptidase M20 dimerisation domain-containing pr…
OG0000364: UPI0003CAA2CB status=active UPI0003CAA2CB status=active UPI0022797BBA status=active UPI0022797BBA status=active tr|A0A2R6PMK0|A0A2R6PMK0_ACTCC Binding partner of like _Fragment_ OS=Actinidia chinensis var. chinensis OX=1590841 GN=CEY00_Acc28176 PE=4 SV=1 tr|A0A2R6Q9I3|A0A2R6Q9I3_ACTCC Binding partner of like _Fragment_ OS=Actinidia chinensis var. chinensis OX=1590841 GN=CEY00_Acc20418 …
OG0000365: UPI0003CB1230 status=active tr|A0A2R6PP12|A0A2R6PP12_ACTCC Cullin-1 like OS=Actinidia chinensis var. chinensis OX=1590841 GN=CEY00_Acc25526 PE=3 SV=1 tr|A0A2R6QDP4|A0A2R6QDP4_ACTCC Cullin-1 like OS=Actinidia chinensis var. chinensis OX=1590841 GN=CEY00_Acc19633 PE=3 SV=1 tr|A0A2R6QU62|A0A2R6QU62_ACTCC Cullin-1 like OS=Actinidia chinensis var. chinensis OX=1590841 GN=CEY00_Acc15229 PE=3…
OG0000366: tr|A0A067EVX1|A0A067EVX1_CITSI Farnesyl diphosphate synthase OS=Citrus sinensis OX=2711 GN=CISIN_1g019339mg PE=3 SV=1 tr|A0A067EVX1|A0A067EVX1_CITSI Farnesyl diphosphate synthase OS=Citrus sinensis OX=2711 GN=CISIN_1g019339mg PE=3 SV=1 tr|A0A067EVX1|A0A067EVX1_CITSI Farnesyl diphosphate synthase OS=Citrus sinensis OX=2711 GN=CISIN_1g019339mg PE=3 SV=1 tr|A0A067EVX1|A0A067EVX1_CITSI Far…
OG0000367: tr|A0A067GYK4|A0A067GYK4_CITSI Proteasome subunit beta OS=Citrus sinensis OX=2711 GN=CISIN_1g028737mg PE=4 SV=1 tr|A0A067GYK4|A0A067GYK4_CITSI Proteasome subunit beta OS=Citrus sinensis OX=2711 GN=CISIN_1g028737mg PE=4 SV=1 tr|A0A067GYK4|A0A067GYK4_CITSI Proteasome subunit beta OS=Citrus sinensis OX=2711 GN=CISIN_1g028737mg PE=4 SV=1 tr|A0A067GYK4|A0A067GYK4_CITSI Proteasome subunit be…
OG0000368: UPI0003CA823D status=active UPI0003CA823D status=active UPI0003D7281A status=active UPI0003D7281A status=active tr|A0A2R6R2T6|A0A2R6R2T6_ACTCC Eukaryotic peptide chain release factor subunit 1-3 like OS=Actinidia chinensis var. chinensis OX=1590841 GN=CEY00_Acc11640 PE=3 SV=1 tr|A0A2R6RNQ6|A0A2R6RNQ6_ACTCC Eukaryotic peptide chain release factor subunit 1-3 like OS=Actinidia chinensis …
OG0000369: UPI0003D74115 status=active UPI0003D74115 status=active UPI0003D74115 status=active UPI000CED68DC status=active UPI000CED68DC status=active UPI000CED68DC status=active tr|A0A2R6R342|A0A2R6R342_ACTCC beta-galactosidase OS=Actinidia chinensis var. chinensis OX=1590841 GN=CEY00_Acc11116 PE=4 SV=1 tr|A0A3Q7HJ31|A0A3Q7HJ31_SOLLC beta-galactosidase OS=Solanum lycopersicum OX=4081 PE=3 SV=1 t…
OG0000370: UPI0003D77C27 status=active UPI0003D77C27 status=active UPI0003D77C27 status=active UPI0003D77C27 status=active sp|Q94DW6|SPZ1_ORYSJ Serpin-Z1 OS=Oryza sativa subsp. japonica OX=39947 GN=Os01g0765400 PE=1 SV=1 tr|A0A2R6RMY1|A0A2R6RMY1_ACTCC Serpin-ZX like OS=Actinidia chinensis var. chinensis OX=1590841 GN=CEY00_Acc04690 PE=3 SV=1 tr|A0A2R6RMZ1|A0A2R6RMZ1_ACTCC Serpin-ZX like OS=Actini…
OG0000371: UPI0003D77242 status=active UPI0003D77242 status=active UPI0003D77242 status=active UPI0003D77242 status=active UPI0021A225F8 status=active UPI0021A225F8 status=active UPI0021A225F8 status=active UPI0021A225F8 status=active tr|A0A2R6S083|A0A2R6S083_ACTCC Selenium-binding protein OS=Actinidia chinensis var. chinensis OX=1590841 GN=CEY00_Acc00141 PE=3 SV=1 tr|V4RJM1|V4RJM1_CITCL Methanet…
OG0000372: tr|A0A067GF90|A0A067GF90_CITSI Plastid lipid-associated protein/fibrillin conserved domain-containing protein OS=Citrus sinensis OX=2711 GN=CISIN_1g020639mg PE=3 SV=1 tr|A0A067GF90|A0A067GF90_CITSI Plastid lipid-associated protein/fibrillin conserved domain-containing protein OS=Citrus sinensis OX=2711 GN=CISIN_1g020639mg PE=3 SV=1 tr|A0A067GF90|A0A067GF90_CITSI Plastid lipid-associate…
OG0000373: sp|Q6DBP4|PAE8_ARATH Pectin acetylesterase 8 OS=Arabidopsis thaliana OX=3702 GN=PAE8 PE=2 SV=1 tr|A0A103XIX7|A0A103XIX7_CYNCS Pectin acetylesterase OS=Cynara cardunculus var. scolymus OX=59895 GN=Ccrd_006365 PE=3 SV=1 tr|A0A1P8B645|A0A1P8B645_ARATH Pectin acetylesterase OS=Arabidopsis thaliana OX=3702 GN=PAE8 PE=1 SV=1 tr|A0A1P8B651|A0A1P8B651_ARATH Pectin acetylesterase OS=Arabidopsis…
OG0000374: UPI0003CA4CB5 status=active UPI002192D772 status=active tr|A0A251U4B4|A0A251U4B4_HELAN Germin-like protein OS=Helianthus annuus OX=4232 GN=GL22 PE=3 SV=1 tr|A0A251UJ30|A0A251UJ30_HELAN Germin-like protein OS=Helianthus annuus OX=4232 GN=HannXRQ_Chr06g0181801 PE=3 SV=1 tr|A0A251UJW0|A0A251UJW0_HELAN Germin-like protein OS=Helianthus annuus OX=4232 GN=HannXRQ_Chr06g0181881 PE=3 SV=1 tr|A…
OG0000375: UPI00000ACD44 status=active UPI00000ACD44 status=active sp|P58518|API3_SOLTU Aspartic protease inhibitor 3 _Fragment_ OS=Solanum tuberosum OX=4113 PE=2 SV=1 tr|A0A251SIE8|A0A251SIE8_HELAN Uncharacterized protein OS=Helianthus annuus OX=4232 GN=HannXRQ_Chr14g0444671 PE=3 SV=1 tr|A0A251SIJ2|A0A251SIJ2_HELAN Kunitz family trypsin and protease inhibitor protein OS=Helianthus annuus OX=4232…
OG0000376: sp|Q9ZVA1|EP1L1_ARATH EP1-like glycoprotein 1 OS=Arabidopsis thaliana OX=3702 GN=At1g78820 PE=2 SV=1 sp|Q9ZVA2|EP1L2_ARATH EP1-like glycoprotein 2 OS=Arabidopsis thaliana OX=3702 GN=At1g78830 PE=1 SV=1 sp|Q9ZVA4|EP1L3_ARATH EP1-like glycoprotein 3 OS=Arabidopsis thaliana OX=3702 GN=At1g78850 PE=1 SV=1 sp|Q9ZVA5|EP1L4_ARATH EP1-like glycoprotein 4 OS=Arabidopsis thaliana OX=3702 GN=At1g…
OG0000377: sp|Q9M153|GDL61_ARATH GDSL esterase/lipase At4g01130 OS=Arabidopsis thaliana OX=3702 GN=At4g01130 PE=2 SV=1 tr|A0A1D1YVQ0|A0A1D1YVQ0_9ARAE GDSL esterase/lipase At4g01130 OS=Anthurium amnicola OX=1678845 GN=At4g01130 PE=3 SV=1 tr|A0A1P8B7L0|A0A1P8B7L0_ARATH GDSL-like Lipase/Acylhydrolase superfamily protein OS=Arabidopsis thaliana OX=3702 GN=At4g01130 PE=1 SV=1 tr|A0A1P8B7L1|A0A1P8B7L1_…
OG0000378: tr|A0A251RPB7|A0A251RPB7_HELAN Bifunctional inhibitor/plant lipid transfer protein/seed storage helical OS=Helianthus annuus OX=4232 GN=HannXRQ_Chr17g0549851 PE=4 SV=1 tr|A0A251SRQ2|A0A251SRQ2_HELAN Bifunctional inhibitor/plant lipid transfer protein/seed storage helical OS=Helianthus annuus OX=4232 GN=HannXRQ_Chr13g0403071 PE=4 SV=1 tr|A0A3Q7FNG7|A0A3Q7FNG7_SOLLC Bifunctional inhibito…
OG0000379: sp|Q9M5P2|SCAM3_ARATH Secretory carrier-associated membrane protein 3 OS=Arabidopsis thaliana OX=3702 GN=SCAMP3 PE=1 SV=1 tr|A0A067GKF5|A0A067GKF5_CITSI Secretory carrier-associated membrane protein OS=Citrus sinensis OX=2711 GN=CISIN_1g019268mg PE=3 SV=1 tr|A0A067GKF5|A0A067GKF5_CITSI Secretory carrier-associated membrane protein OS=Citrus sinensis OX=2711 GN=CISIN_1g019268mg PE=3 SV=…
OG0000380: sp|O82628|VATG1_ARATH V-type proton ATPase subunit G1 OS=Arabidopsis thaliana OX=3702 GN=VHA-G1 PE=1 SV=1 tr|A0A067DRZ4|A0A067DRZ4_CITSI V-type proton ATPase subunit G OS=Citrus sinensis OX=2711 GN=CISIN_1g033870mg PE=1 SV=1 tr|A0A0V0H9H7|A0A0V0H9H7_SOLCH V-type proton ATPase subunit G OS=Solanum chacoense OX=4108 PE=3 SV=1 tr|A0A3Q7G327|A0A3Q7G327_SOLLC V-type proton ATPase subunit G …
OG0000381: tr|A0A2R6PHK7|A0A2R6PHK7_ACTCC Acyl-CoA-binding protein OS=Actinidia chinensis var. chinensis OX=1590841 GN=CEY00_Acc28710 PE=3 SV=1 tr|A0A2R6PIM1|A0A2R6PIM1_ACTCC Acyl-CoA-binding protein OS=Actinidia chinensis var. chinensis OX=1590841 GN=CEY00_Acc29070 PE=3 SV=1 tr|A0A2R6Q354|A0A2R6Q354_ACTCC Acyl-CoA-binding protein OS=Actinidia chinensis var. chinensis OX=1590841 GN=CEY00_Acc22654…
OG0000382: sp|Q9M3C3|R23A2_ARATH Large ribosomal subunit protein uL23y OS=Arabidopsis thaliana OX=3702 GN=RPL23AB PE=2 SV=1 tr|A0A194YHL5|A0A194YHL5_SORBI Large ribosomal subunit protein uL23 N-terminal domain-containing protein OS=Sorghum bicolor OX=4558 GN=SORBI_3010G060500 PE=3 SV=1 tr|A0A2R6PLY1|A0A2R6PLY1_ACTCC 60S ribosomal protein like OS=Actinidia chinensis var. chinensis OX=1590841 GN=CE…
OG0000383: sp|Q9LNH6|NPS12_ARATH Novel plant SNARE 12 OS=Arabidopsis thaliana OX=3702 GN=NPSN12 PE=2 SV=1 sp|Q9LRP1|NPS13_ARATH Novel plant SNARE 13 OS=Arabidopsis thaliana OX=3702 GN=NPSN13 PE=1 SV=1 tr|A0A1P8AX23|A0A1P8AX23_ARATH Plant snare 12 OS=Arabidopsis thaliana OX=3702 GN=NPSN12 PE=1 SV=1 tr|A0A3Q7HSC5|A0A3Q7HSC5_SOLLC t-SNARE coiled-coil homology domain-containing protein OS=Solanum lyc…
OG0000384: tr|A0A067E2Q1|A0A067E2Q1_CITSI Ricin B lectin domain-containing protein OS=Citrus sinensis OX=2711 GN=CISIN_1g020220mg PE=4 SV=1 tr|A0A1W0VWQ0|A0A1W0VWQ0_SORBI PH domain-containing protein OS=Sorghum bicolor OX=4558 GN=SORBI_3003G105700 PE=4 SV=1 tr|A0A2R6P2S2|A0A2R6P2S2_ACTCC Mucin-2 like _Fragment_ OS=Actinidia chinensis var. chinensis OX=1590841 GN=CEY00_Acc32671 PE=4 SV=1 tr|A0A2R6…
OG0000385: tr|A0A067F471|A0A067F471_CITSI t-SNARE coiled-coil homology domain-containing protein OS=Citrus sinensis OX=2711 GN=CISIN_1g026774mg PE=3 SV=1 tr|A0A067F471|A0A067F471_CITSI t-SNARE coiled-coil homology domain-containing protein OS=Citrus sinensis OX=2711 GN=CISIN_1g026774mg PE=3 SV=1 tr|A0A067F471|A0A067F471_CITSI t-SNARE coiled-coil homology domain-containing protein OS=Citrus sinens…
OG0000386: UPI0003CA3FD5 status=active UPI0003CA3FD5 status=active UPI0003D70F87 status=active UPI0003D70F87 status=active tr|A0A067EZM7|A0A067EZM7_CITSI Transmembrane protein OS=Citrus sinensis OX=2711 GN=CISIN_1g009383mg PE=4 SV=1 tr|A0A3Q7GI01|A0A3Q7GI01_SOLLC Protein tweety homolog OS=Solanum lycopersicum OX=4081 PE=4 SV=1 tr|A0A498HXN7|A0A498HXN7_MALDO Transmembrane protein OS=Malus domestic…
OG0000387: sp|P48641|GSHRC_ARATH Glutathione reductase_ cytosolic OS=Arabidopsis thaliana OX=3702 GN=At3g24170 PE=1 SV=1 tr|A0A067F173|A0A067F173_CITSI Glutathione reductase OS=Citrus sinensis OX=2711 GN=CISIN_1g042564mg PE=3 SV=1 tr|A0A067F173|A0A067F173_CITSI Glutathione reductase OS=Citrus sinensis OX=2711 GN=CISIN_1g042564mg PE=3 SV=1 tr|A0A194YU12|A0A194YU12_SORBI Glutathione reductase OS=So…
OG0000388: sp|P49692|RL7A1_ARATH Large ribosomal subunit protein eL8z OS=Arabidopsis thaliana OX=3702 GN=RPL7AA PE=2 SV=2 sp|Q9LZH9|RL7A2_ARATH Large ribosomal subunit protein eL8y OS=Arabidopsis thaliana OX=3702 GN=RPL7AB PE=1 SV=1 tr|A0A067FE61|A0A067FE61_CITSI 60S ribosomal protein L7a OS=Citrus sinensis OX=2711 GN=CISIN_1g025016mg PE=3 SV=1 tr|A0A1B6QDI2|A0A1B6QDI2_SORBI 60S ribosomal protein…
OG0000389: sp|P35057|H4_SOLLC Histone H4 OS=Solanum lycopersicum OX=4081 PE=3 SV=2 sp|P35057|H4_SOLLC Histone H4 OS=Solanum lycopersicum OX=4081 PE=3 SV=2 sp|P59259|H4_ARATH Histone H4 OS=Arabidopsis thaliana OX=3702 GN=At1g07660 PE=1 SV=2 sp|P62786|H42_WHEAT Histone H4 variant TH091 OS=Triticum aestivum OX=4565 PE=3 SV=2 tr|A0A067GBX7|A0A067GBX7_CITSI Histone H4 OS=Citrus sinensis OX=2711 GN=CIS…
OG0000390: tr|A0A2R6P7Z0|A0A2R6P7Z0_ACTCC Short-chain dehydrogenase/reductase OS=Actinidia chinensis var. chinensis OX=1590841 GN=CEY00_Acc32347 PE=3 SV=1 tr|A0A2R6PDC2|A0A2R6PDC2_ACTCC Carbonyl reductase OS=Actinidia chinensis var. chinensis OX=1590841 GN=CEY00_Acc29596 PE=3 SV=1 tr|A0A2R6Q8V5|A0A2R6Q8V5_ACTCC Short-chain dehydrogenase/reductase OS=Actinidia chinensis var. chinensis OX=1590841 G…
OG0000391: sp|Q9LI83|ALA10_ARATH Phospholipid-transporting ATPase 10 OS=Arabidopsis thaliana OX=3702 GN=ALA10 PE=3 SV=1 sp|Q9LK90|ALA8_ARATH Probable phospholipid-transporting ATPase 8 OS=Arabidopsis thaliana OX=3702 GN=ALA8 PE=3 SV=1 sp|Q9LNQ4|ALA4_ARATH Probable phospholipid-transporting ATPase 4 OS=Arabidopsis thaliana OX=3702 GN=ALA4 PE=3 SV=2 sp|Q9SAF5|ALA11_ARATH Probable phospholipid-trans…
OG0000392: sp|Q38834|R13L4_ARATH Disease resistance RPP13-like protein 4 OS=Arabidopsis thaliana OX=3702 GN=RPP13L4 PE=1 SV=2 tr|Q19FN8|Q19FN8_ARATH Disease resistance protein _Fragment_ OS=Arabidopsis thaliana OX=3702 GN=At3g50950 PE=4 SV=1 tr|Q19FN9|Q19FN9_ARATH Disease resistance protein _Fragment_ OS=Arabidopsis thaliana OX=3702 GN=At3g50950 PE=4 SV=1 tr|Q19FP3|Q19FP3_ARATH Disease resistance…
OG0000393: sp|Q5S1W2|BON2_ARATH Protein BONZAI 2 OS=Arabidopsis thaliana OX=3702 GN=BON2 PE=1 SV=2 sp|Q941L3|BON1_ARATH Protein BONZAI 1 OS=Arabidopsis thaliana OX=3702 GN=BON1 PE=1 SV=2 tr|A0A067E877|A0A067E877_CITSI C2 domain-containing protein OS=Citrus sinensis OX=2711 GN=CISIN_1g007843mg PE=3 SV=1 tr|A0A2R6QLA6|A0A2R6QLA6_ACTCC Protein BONZAI like OS=Actinidia chinensis var. chinensis OX=159…
OG0000394: UPI0003CBC7DE status=active UPI0003D73EE3 status=active tr|A0A067EZS7|A0A067EZS7_CITSI Protein ENHANCED DISEASE RESISTANCE 2 C-terminal domain-containing protein _Fragment_ OS=Citrus sinensis OX=2711 GN=CISIN_1g0042401mg PE=4 SV=1 tr|A0A1P8BH65|A0A1P8BH65_ARATH ENHANCED DISEASE RESISTANCE protein _DUF1336_ OS=Arabidopsis thaliana OX=3702 GN=At5g35180 PE=1 SV=1 tr|A0A5S9Y8L4|A0A5S9Y8L4_…
OG0000395: sp|P36428|SYA_ARATH Alanine--tRNA ligase OS=Arabidopsis thaliana OX=3702 GN=ALATS PE=1 SV=3 tr|A0A067ED20|A0A067ED20_CITSI Alanine--tRNA ligase OS=Citrus sinensis OX=2711 GN=CISIN_1g001826mg PE=3 SV=1 tr|A0A067EPY0|A0A067EPY0_CITSI Alanine--tRNA ligase OS=Citrus sinensis OX=2711 GN=CISIN_1g001826mg PE=3 SV=1 tr|A0A067EPY0|A0A067EPY0_CITSI Alanine--tRNA ligase OS=Citrus sinensis OX=2711…
OG0000396: sp|Q8VZG7|TSN1_ARATH Ribonuclease TUDOR 1 OS=Arabidopsis thaliana OX=3702 GN=TSN1 PE=1 SV=1 tr|A0A067ERB8|A0A067ERB8_CITSI TNase-like domain-containing protein OS=Citrus sinensis OX=2711 GN=CISIN_1g001725mg PE=4 SV=1 tr|A0A067EUU1|A0A067EUU1_CITSI Ribonuclease OS=Citrus sinensis OX=2711 GN=CISIN_1g001725mg PE=4 SV=1 tr|A0A067F2F5|A0A067F2F5_CITSI TNase-like domain-containing protein OS…
OG0000397: sp|Q8H0S9|PSA_ARATH Puromycin-sensitive aminopeptidase OS=Arabidopsis thaliana OX=3702 GN=MPA1 PE=2 SV=1 tr|A0A2R6Q8K1|A0A2R6Q8K1_ACTCC Puromycin-sensitive aminopeptidase OS=Actinidia chinensis var. chinensis OX=1590841 GN=CEY00_Acc20028 PE=3 SV=1 tr|A0A2R6QN93|A0A2R6QN93_ACTCC Puromycin-sensitive aminopeptidase OS=Actinidia chinensis var. chinensis OX=1590841 GN=CEY00_Acc15668 PE=3 SV…
OG0000398: UPI0003CBBF9F status=active sp|P25697|KPPR_ARATH Phosphoribulokinase_ chloroplastic OS=Arabidopsis thaliana OX=3702 GN=At1g32060 PE=1 SV=1 tr|A0A2R6P8Z4|A0A2R6P8Z4_ACTCC Uridine kinase OS=Actinidia chinensis var. chinensis OX=1590841 GN=CEY00_Acc30536 PE=3 SV=1 tr|A0A2R6PQ88|A0A2R6PQ88_ACTCC Uridine kinase OS=Actinidia chinensis var. chinensis OX=1590841 GN=CEY00_Acc26008 PE=3 SV=1 tr|…
OG0000399: UPI0003D74290 status=active sp|Q9ZPY7|XPO2_ARATH Exportin-2 OS=Arabidopsis thaliana OX=3702 GN=CAS PE=2 SV=1 tr|A0A067HF44|A0A067HF44_CITSI Importin N-terminal domain-containing protein OS=Citrus sinensis OX=2711 GN=CISIN_1g002048mg PE=3 SV=1 tr|A0A067HF44|A0A067HF44_CITSI Importin N-terminal domain-containing protein OS=Citrus sinensis OX=2711 GN=CISIN_1g002048mg PE=3 SV=1 tr|A0A067HF…
OG0000400: sp|Q941T9|GMPP2_ORYSJ Probable mannose-1-phosphate guanylyltransferase 2 OS=Oryza sativa subsp. japonica OX=39947 GN=Os01g0847200 PE=2 SV=1 tr|A0A2R6PLC2|A0A2R6PLC2_ACTCC mannose-1-phosphate guanylyltransferase OS=Actinidia chinensis var. chinensis OX=1590841 GN=CEY00_Acc27751 PE=3 SV=1 tr|A0A2R6PUH7|A0A2R6PUH7_ACTCC Mannose-1-phosphate guanyltransferase OS=Actinidia chinensis var. chi…
OG0000401: sp|Q9SYG7|AL7B4_ARATH Aldehyde dehydrogenase family 7 member B4 OS=Arabidopsis thaliana OX=3702 GN=ALDH7B4 PE=2 SV=3 tr|A0A067FP70|A0A067FP70_CITSI aldehyde dehydrogenase _NAD_+__ OS=Citrus sinensis OX=2711 GN=CISIN_1g010520mg PE=3 SV=1 tr|A0A067FP70|A0A067FP70_CITSI aldehyde dehydrogenase _NAD_+__ OS=Citrus sinensis OX=2711 GN=CISIN_1g010520mg PE=3 SV=1 tr|A0A067FP70|A0A067FP70_CITSI …
OG0000402: sp|Q9LV77|ASNS2_ARATH Asparagine synthetase [glutamine-hydrolyzing] 2 OS=Arabidopsis thaliana OX=3702 GN=ASN2 PE=2 SV=1 tr|A0A067ENA6|A0A067ENA6_CITSI Glutamine amidotransferase type-2 domain-containing protein OS=Citrus sinensis OX=2711 GN=CISIN_1g012773mg PE=4 SV=1 tr|A0A067ENA6|A0A067ENA6_CITSI Glutamine amidotransferase type-2 domain-containing protein OS=Citrus sinensis OX=2711 GN…
OG0000403: sp|Q9SFU0|SC24A_ARATH Protein transport protein SEC24 A OS=Arabidopsis thaliana OX=3702 GN=SEC24A PE=1 SV=2 tr|A0A067EDX8|A0A067EDX8_CITSI Uncharacterized protein OS=Citrus sinensis OX=2711 GN=CISIN_1g001219mg PE=3 SV=1 tr|A0A067F4E2|A0A067F4E2_CITSI Sec23/Sec24 trunk domain-containing protein _Fragment_ OS=Citrus sinensis OX=2711 GN=CISIN_1g0017201mg PE=3 SV=1 tr|A0A2R6PP48|A0A2R6PP48…
OG0000404: sp|Q9LQF2|CINV1_ARATH Alkaline/neutral invertase CINV1 OS=Arabidopsis thaliana OX=3702 GN=CINV1 PE=1 SV=1 tr|A0A2R6QQ45|A0A2R6QQ45_ACTCC Alkaline/neutral invertase OS=Actinidia chinensis var. chinensis OX=1590841 GN=CEY00_Acc16258 PE=3 SV=1 tr|A0A2R6QYI3|A0A2R6QYI3_ACTCC Alkaline/neutral invertase OS=Actinidia chinensis var. chinensis OX=1590841 GN=CEY00_Acc12236 PE=3 SV=1 tr|A0A2R6R2D…
OG0000405: UPI0003D754B2 status=inactive UPI0003D784D3 status=active UPI0003D784D3 status=active sp|Q9FJ95|DHSO_ARATH Sorbitol dehydrogenase OS=Arabidopsis thaliana OX=3702 GN=SDH PE=1 SV=1 tr|A0A2R6PM34|A0A2R6PM34_ACTCC Sorbitol dehydrogenase OS=Actinidia chinensis var. chinensis OX=1590841 GN=CEY00_Acc28008 PE=3 SV=1 tr|A0A2R6RQW4|A0A2R6RQW4_ACTCC Sorbitol dehydrogenase OS=Actinidia chinensis v…
OG0000406: sp|Q9SSK5|MLP43_ARATH MLP-like protein 43 OS=Arabidopsis thaliana OX=3702 GN=MLP43 PE=1 SV=1 sp|Q9ZVF3|ML328_ARATH MLP-like protein 328 OS=Arabidopsis thaliana OX=3702 GN=MLP328 PE=2 SV=1 tr|A0A2R6PAW9|A0A2R6PAW9_ACTCC Kirola like OS=Actinidia chinensis var. chinensis OX=1590841 GN=CEY00_Acc31183 PE=4 SV=1 tr|A0A2R6PGQ8|A0A2R6PGQ8_ACTCC Kirola like OS=Actinidia chinensis var. chinensis…
OG0000407: tr|A0A103XLJ8|A0A103XLJ8_CYNCS Large ribosomal subunit protein eL28 OS=Cynara cardunculus var. scolymus OX=59895 GN=Ccrd_004997 PE=3 SV=1 tr|A0A2R6PST9|A0A2R6PST9_ACTCC Large ribosomal subunit protein eL28 OS=Actinidia chinensis var. chinensis OX=1590841 GN=CEY00_Acc22289 PE=3 SV=1 tr|A0A2R6PV24|A0A2R6PV24_ACTCC Large ribosomal subunit protein eL28 OS=Actinidia chinensis var. chinensis…
OG0000408: UPI0003D7135F status=active tr|A0A2R6P9Z7|A0A2R6P9Z7_ACTCC Protein transport protein SEC13 B like OS=Actinidia chinensis var. chinensis OX=1590841 GN=CEY00_Acc30664 PE=3 SV=1 tr|A0A2R6QFJ8|A0A2R6QFJ8_ACTCC Protein transport protein SEC13 B like OS=Actinidia chinensis var. chinensis OX=1590841 GN=CEY00_Acc17753 PE=3 SV=1 tr|A0A2R6R005|A0A2R6R005_ACTCC Protein transport protein SEC13 B l…
OG0000409: UPI0003CA8300 status=active UPI0003CA8300 status=active UPI0003CA8300 status=active UPI0003CA8300 status=active tr|A0A2R6PCL6|A0A2R6PCL6_ACTCC T-complex protein 1 subunit delta OS=Actinidia chinensis var. chinensis OX=1590841 GN=CEY00_Acc29273 PE=3 SV=1 tr|A0A2R6QHU7|A0A2R6QHU7_ACTCC T-complex protein 1 subunit delta OS=Actinidia chinensis var. chinensis OX=1590841 GN=CEY00_Acc18558 PE…
OG0000410: tr|A0A067EY68|A0A067EY68_CITSI PCI domain-containing protein _Fragment_ OS=Citrus sinensis OX=2711 GN=CISIN_1g0437802mg PE=3 SV=1 tr|A0A067EY68|A0A067EY68_CITSI PCI domain-containing protein _Fragment_ OS=Citrus sinensis OX=2711 GN=CISIN_1g0437802mg PE=3 SV=1 tr|A0A067EY68|A0A067EY68_CITSI PCI domain-containing protein _Fragment_ OS=Citrus sinensis OX=2711 GN=CISIN_1g0437802mg PE=3 SV=…
OG0000411: tr|A0A2R6P6X5|A0A2R6P6X5_ACTCC Ribonuclease P protein subunit p25-like protein OS=Actinidia chinensis var. chinensis OX=1590841 GN=CEY00_Acc31997 PE=3 SV=1 tr|A0A2R6PE76|A0A2R6PE76_ACTCC Ribonuclease P protein subunit p25-like protein OS=Actinidia chinensis var. chinensis OX=1590841 GN=CEY00_Acc29908 PE=3 SV=1 tr|A0A2R6PPC8|A0A2R6PPC8_ACTCC Ribonuclease P protein subunit p25-like prote…
OG0000412: tr|A0A067DVC8|A0A067DVC8_CITSI aspartate--tRNA ligase OS=Citrus sinensis OX=2711 GN=CISIN_1g008808mg PE=3 SV=1 tr|A0A067DVC8|A0A067DVC8_CITSI aspartate--tRNA ligase OS=Citrus sinensis OX=2711 GN=CISIN_1g008808mg PE=3 SV=1 tr|A0A067DVC8|A0A067DVC8_CITSI aspartate--tRNA ligase OS=Citrus sinensis OX=2711 GN=CISIN_1g008808mg PE=3 SV=1 tr|A0A067DVC8|A0A067DVC8_CITSI aspartate--tRNA ligase O…
OG0000413: tr|A0A067E7I7|A0A067E7I7_CITSI 6-phosphogluconate dehydrogenase NADP-binding domain-containing protein OS=Citrus sinensis OX=2711 GN=CISIN_1g022834mg PE=3 SV=1 tr|A0A2R6PPJ6|A0A2R6PPJ6_ACTCC Glyoxylate/succinic semialdehyde reductase OS=Actinidia chinensis var. chinensis OX=1590841 GN=CEY00_Acc25749 PE=3 SV=1 tr|A0A2R6QSQ9|A0A2R6QSQ9_ACTCC Glyoxylate/succinic semialdehyde reductase OS=…
OG0000414: tr|A0A067FE64|A0A067FE64_CITSI Peptidase C14 caspase domain-containing protein OS=Citrus sinensis OX=2711 GN=CISIN_1g041177mg PE=3 SV=1 tr|A0A067FE64|A0A067FE64_CITSI Peptidase C14 caspase domain-containing protein OS=Citrus sinensis OX=2711 GN=CISIN_1g041177mg PE=3 SV=1 tr|A0A067FE64|A0A067FE64_CITSI Peptidase C14 caspase domain-containing protein OS=Citrus sinensis OX=2711 GN=CISIN_1…
OG0000415: sp|Q8VZ74|ERA_ARATH GTPase ERA-like_ chloroplastic OS=Arabidopsis thaliana OX=3702 GN=At5g66470 PE=2 SV=1 tr|A0A067FG04|A0A067FG04_CITSI OBG-type G domain-containing protein OS=Citrus sinensis OX=2711 GN=CISIN_1g015822mg PE=4 SV=1 tr|A0A2R6PT81|A0A2R6PT81_ACTCC Developmentally-regulated G-protein OS=Actinidia chinensis var. chinensis OX=1590841 GN=CEY00_Acc22328 PE=4 SV=1 tr|A0A2R6PV64…
OG0000416: tr|A0A067H1J6|A0A067H1J6_CITSI stearoyl-[acyl-carrier-protein] 9-desaturase OS=Citrus sinensis OX=2711 GN=CISIN_1g016230mg PE=3 SV=1 tr|A0A067H1J6|A0A067H1J6_CITSI stearoyl-[acyl-carrier-protein] 9-desaturase OS=Citrus sinensis OX=2711 GN=CISIN_1g016230mg PE=3 SV=1 tr|A0A2R6PWK8|A0A2R6PWK8_ACTCC Acyl-[acyl-carrier-protein] desaturase OS=Actinidia chinensis var. chinensis OX=1590841 GN=…
OG0000417: UPI0003CACC90 status=active UPI0003CACC90 status=active UPI0003CACC90 status=active UPI0003D7185D status=active UPI0003D7185D status=active UPI0003D7185D status=active tr|A0A2R6PZS7|A0A2R6PZS7_ACTCC Isoflavone reductase-like protein OS=Actinidia chinensis var. chinensis OX=1590841 GN=CEY00_Acc23638 PE=4 SV=1 tr|A0A2R6RMT0|A0A2R6RMT0_ACTCC Isoflavone reductase-like protein OS=Actinidia …
OG0000418: sp|Q9FXA2|PABP8_ARATH Polyadenylate-binding protein 8 OS=Arabidopsis thaliana OX=3702 GN=PAB8 PE=1 SV=1 tr|A0A067GWK3|A0A067GWK3_CITSI Polyadenylate-binding protein OS=Citrus sinensis OX=2711 GN=CISIN_1g006282mg PE=3 SV=1 tr|A0A2R6Q090|A0A2R6Q090_ACTCC Polyadenylate-binding protein OS=Actinidia chinensis var. chinensis OX=1590841 GN=CEY00_Acc23761 PE=3 SV=1 tr|A0A2R6QY14|A0A2R6QY14_ACT…
OG0000419: UPI0003D76167 status=active UPI000763ABC2 status=active UPI000763ABC2 status=active UPI000763ABC2 status=active tr|A0A2R6Q0R1|A0A2R6Q0R1_ACTCC phosphoenolpyruvate carboxykinase _ATP_ OS=Actinidia chinensis var. chinensis OX=1590841 GN=CEY00_Acc23864 PE=3 SV=1 tr|A0A2R6RNG4|A0A2R6RNG4_ACTCC phosphoenolpyruvate carboxykinase _ATP_ OS=Actinidia chinensis var. chinensis OX=1590841 GN=CEY00…
OG0000420: tr|A0A067DGR7|A0A067DGR7_CITSI TATA-binding protein interacting _TIP20_ domain-containing protein OS=Citrus sinensis OX=2711 GN=CISIN_1g000934mg PE=3 SV=1 tr|A0A067DSQ5|A0A067DSQ5_CITSI TATA-binding protein interacting _TIP20_ domain-containing protein OS=Citrus sinensis OX=2711 GN=CISIN_1g000934mg PE=3 SV=1 tr|A0A067DTZ5|A0A067DTZ5_CITSI TATA-binding protein interacting _TIP20_ domain…
OG0000421: tr|A0A067FTM0|A0A067FTM0_CITSI Sucrose-phosphatase OS=Citrus sinensis OX=2711 GN=CISIN_1g014638mg PE=3 SV=1 tr|A0A067FTM0|A0A067FTM0_CITSI Sucrose-phosphatase OS=Citrus sinensis OX=2711 GN=CISIN_1g014638mg PE=3 SV=1 tr|A0A067FTM0|A0A067FTM0_CITSI Sucrose-phosphatase OS=Citrus sinensis OX=2711 GN=CISIN_1g014638mg PE=3 SV=1 tr|A0A2R6Q462|A0A2R6Q462_ACTCC Sucrose-phosphatase OS=Actinidia …
OG0000422: UPI0003CB3196 status=active UPI0003CB3196 status=active UPI0003CB3196 status=active UPI0003CB94A9 status=active tr|A0A2R6Q5D3|A0A2R6Q5D3_ACTCC arginine--tRNA ligase _Fragment_ OS=Actinidia chinensis var. chinensis OX=1590841 GN=CEY00_Acc23288 PE=3 SV=1 tr|A0A2R6QUZ5|A0A2R6QUZ5_ACTCC arginine--tRNA ligase _Fragment_ OS=Actinidia chinensis var. chinensis OX=1590841 GN=CEY00_Acc13051 PE=3…
OG0000423: tr|A0A067FKN3|A0A067FKN3_CITSI Proline iminopeptidase OS=Citrus sinensis OX=2711 GN=CISIN_1g020064mg PE=3 SV=1 tr|A0A067FKN3|A0A067FKN3_CITSI Proline iminopeptidase OS=Citrus sinensis OX=2711 GN=CISIN_1g020064mg PE=3 SV=1 tr|A0A067FKN3|A0A067FKN3_CITSI Proline iminopeptidase OS=Citrus sinensis OX=2711 GN=CISIN_1g020064mg PE=3 SV=1 tr|A0A067FXJ2|A0A067FXJ2_CITSI Proline iminopeptidase O…
OG0000424: UPI0003D72F32 status=active UPI00049C2DEF status=active tr|A0A067GSL3|A0A067GSL3_CITSI Fumarylacetoacetase OS=Citrus sinensis OX=2711 GN=CISIN_1g012786mg PE=3 SV=1 tr|A0A067GSL3|A0A067GSL3_CITSI Fumarylacetoacetase OS=Citrus sinensis OX=2711 GN=CISIN_1g012786mg PE=3 SV=1 tr|A0A067GSY0|A0A067GSY0_CITSI Fumarylacetoacetase OS=Citrus sinensis OX=2711 GN=CISIN_1g012786mg PE=3 SV=1 tr|A0A2R…
OG0000425: tr|A0A067GSR5|A0A067GSR5_CITSI Pyrophosphate--fructose 6-phosphate 1-phosphotransferase subunit beta OS=Citrus sinensis OX=2711 GN=PFP-BETA PE=3 SV=1 tr|A0A067GSR5|A0A067GSR5_CITSI Pyrophosphate--fructose 6-phosphate 1-phosphotransferase subunit beta OS=Citrus sinensis OX=2711 GN=PFP-BETA PE=3 SV=1 tr|A0A2R6QCT0|A0A2R6QCT0_ACTCC Pyrophosphate--fructose 6-phosphate 1-phosphotransferase …
OG0000426: UPI0003D778DB status=active UPI0003D778DB status=active UPI00219C7FA2 status=active UPI00219C7FA2 status=active tr|A0A067E6J5|A0A067E6J5_CITSI Anticodon-binding domain-containing protein _Fragment_ OS=Citrus sinensis OX=2711 GN=CISIN_1g0030412mg PE=4 SV=1 tr|A0A2R6QF12|A0A2R6QF12_ACTCC histidine--tRNA ligase _Fragment_ OS=Actinidia chinensis var. chinensis OX=1590841 GN=CEY00_Acc17558 …
OG0000427: UPI0003D782AD status=active UPI0003D782AD status=active UPI0003D782AD status=active UPI0003D782AD status=active tr|A0A2R6QKN8|A0A2R6QKN8_ACTCC Protein transport protein SEC31 B like OS=Actinidia chinensis var. chinensis OX=1590841 GN=CEY00_Acc17049 PE=3 SV=1 tr|A0A2R6RA65|A0A2R6RA65_ACTCC Protein transport protein SEC31 B like OS=Actinidia chinensis var. chinensis OX=1590841 GN=CEY00_A…
OG0000428: UPI0003D70007 status=active UPI0003D70007 status=active UPI0003D7335B status=active UPI0003D7335B status=active tr|A0A2R6Q5R1|A0A2R6Q5R1_ACTCC Saccharopine dehydrogenase _Fragment_ OS=Actinidia chinensis var. chinensis OX=1590841 GN=CEY00_Acc23429 PE=3 SV=1 tr|A0A2R6QUJ1|A0A2R6QUJ1_ACTCC Saccharopine dehydrogenase OS=Actinidia chinensis var. chinensis OX=1590841 GN=CEY00_Acc12916 PE=3 …
OG0000429: tr|A0A067EWG5|A0A067EWG5_CITSI serine--tRNA ligase OS=Citrus sinensis OX=2711 GN=CISIN_1g043456mg PE=4 SV=1 tr|A0A067EWG5|A0A067EWG5_CITSI serine--tRNA ligase OS=Citrus sinensis OX=2711 GN=CISIN_1g043456mg PE=4 SV=1 tr|A0A067EWG5|A0A067EWG5_CITSI serine--tRNA ligase OS=Citrus sinensis OX=2711 GN=CISIN_1g043456mg PE=4 SV=1 tr|A0A2R6R5N6|A0A2R6R5N6_ACTCC serine--tRNA ligase OS=Actinidia …
OG0000430: UPI0003D768D2 status=active tr|A0A067G8F3|A0A067G8F3_CITSI AB hydrolase-1 domain-containing protein OS=Citrus sinensis OX=2711 GN=CISIN_1g0212821mg PE=4 SV=1 tr|A0A067G8F3|A0A067G8F3_CITSI AB hydrolase-1 domain-containing protein OS=Citrus sinensis OX=2711 GN=CISIN_1g0212821mg PE=4 SV=1 tr|A0A067G8F3|A0A067G8F3_CITSI AB hydrolase-1 domain-containing protein OS=Citrus sinensis OX=2711 G…
OG0000431: UPI0003D773A5 status=active tr|A0A067H5S3|A0A067H5S3_CITSI AB hydrolase-1 domain-containing protein OS=Citrus sinensis OX=2711 GN=CISIN_1g021158mg PE=4 SV=1 tr|A0A067H5S3|A0A067H5S3_CITSI AB hydrolase-1 domain-containing protein OS=Citrus sinensis OX=2711 GN=CISIN_1g021158mg PE=4 SV=1 tr|A0A067H5S3|A0A067H5S3_CITSI AB hydrolase-1 domain-containing protein OS=Citrus sinensis OX=2711 GN=…
OG0000432: UPI0003D70216 status=active tr|A0A067E7Y0|A0A067E7Y0_CITSI Aminotransferase class I/classII domain-containing protein OS=Citrus sinensis OX=2711 GN=CISIN_1g012095mg PE=3 SV=1 tr|A0A067E7Y0|A0A067E7Y0_CITSI Aminotransferase class I/classII domain-containing protein OS=Citrus sinensis OX=2711 GN=CISIN_1g012095mg PE=3 SV=1 tr|A0A067E7Y0|A0A067E7Y0_CITSI Aminotransferase class I/classII do…
OG0000433: UPI0003CB7203 status=active UPI0003CB7203 status=active UPI0003CB7203 status=active UPI0003CB7203 status=active UPI00219B4406 status=active UPI00219B4406 status=active UPI00219B4406 status=active UPI00219B4406 status=active tr|V4SZJ1|V4SZJ1_CITCL Syntaxin N-terminal domain-containing protein OS=Citrus clementina OX=85681 GN=CICLE_v10002536mg PE=4 SV=1
OG0000434: UPI0003D78AD3 status=active UPI0003D78AD3 status=active UPI0003D78AD3 status=active UPI000763789F status=active UPI000763789F status=active tr|A0A067EES0|A0A067EES0_CITSI Uncharacterized protein OS=Citrus sinensis OX=2711 GN=CISIN_1g048249mg PE=4 SV=1 tr|A0A3Q7HQH1|A0A3Q7HQH1_SOLLC Uncharacterized protein OS=Solanum lycopersicum OX=4081 GN=101247356 PE=4 SV=1 tr|A0A3Q7I071|A0A3Q7I071_S…
OG0000435: tr|A0A103D5D1|A0A103D5D1_CYNCS Xylanase inhibitor N-terminal domain-containing protein _Fragment_ OS=Cynara cardunculus var. scolymus OX=59895 GN=Ccrd_024271 PE=3 SV=1 tr|A0A103TF61|A0A103TF61_CYNCS Aspartic peptidase OS=Cynara cardunculus var. scolymus OX=59895 GN=Ccrd_025922 PE=3 SV=1 tr|A0A178UC28|A0A178UC28_ARATH Peptidase A1 domain-containing protein OS=Arabidopsis thaliana OX=370…
OG0000436: sp|P17745|EFTU_ARATH Elongation factor Tu_ chloroplastic OS=Arabidopsis thaliana OX=3702 GN=TUFA PE=1 SV=1 sp|Q9ZT91|EFTM_ARATH Elongation factor Tu_ mitochondrial OS=Arabidopsis thaliana OX=3702 GN=TUFA PE=1 SV=1 tr|A0A251RX12|A0A251RX12_HELAN Elongation factor Tu OS=Helianthus annuus OX=4232 GN=EFTUA PE=3 SV=1 tr|A0A3Q7FRC7|A0A3Q7FRC7_SOLLC Elongation factor Tu OS=Solanum lycopersicu…
OG0000437: UPI0003D72AA8 status=active UPI0003D72AA8 status=active UPI0003D72AA8 status=active UPI0003D72AA8 status=active tr|A0A1B6QLV0|A0A1B6QLV0_SORBI Tobamovirus multiplication protein 2A OS=Sorghum bicolor OX=4558 GN=SORBI_3001G291100 PE=4 SV=1 tr|A0A218VVR2|A0A218VVR2_PUNGR Tobamovirus multiplication protein 2A-like OS=Punica granatum OX=22663 GN=LOC116201574 PE=4 SV=1 tr|A0A3Q7HU42|A0A3Q7H…
OG0000438: tr|A0A3Q7EP32|A0A3Q7EP32_SOLLC Uncharacterized protein OS=Solanum lycopersicum OX=4081 GN=101254945 PE=4 SV=1 tr|A0A3Q7F1Z4|A0A3Q7F1Z4_SOLLC DUF4283 domain-containing protein OS=Solanum lycopersicum OX=4081 PE=4 SV=1 tr|A0A498I7S1|A0A498I7S1_MALDO DUF538 domain-containing protein OS=Malus domestica OX=3750 GN=DVH24_039988 PE=4 SV=1 tr|C0Z2C6|C0Z2C6_ARATH AT1G09310 protein OS=Arabidopsi…
OG0000439: UPI0003D76FA5 status=active UPI0003D76FA5 status=active tr|A0A067F1D7|A0A067F1D7_CITSI DJ-1/PfpI domain-containing protein OS=Citrus sinensis OX=2711 GN=CISIN_1g016237mg PE=3 SV=1 tr|A0A1B6QPW6|A0A1B6QPW6_SORBI Amine oxidase domain-containing protein OS=Sorghum bicolor OX=4558 GN=SORBI_3001G472000 PE=3 SV=1 tr|A0A2R6Q1I5|A0A2R6Q1I5_ACTCC Protein DJ-1 D like OS=Actinidia chinensis var. …
OG0000440: tr|A0A067H2U9|A0A067H2U9_CITSI Major facilitator superfamily _MFS_ profile domain-containing protein OS=Citrus sinensis OX=2711 GN=CISIN_1g004673mg PE=4 SV=1 tr|A0A067H2U9|A0A067H2U9_CITSI Major facilitator superfamily _MFS_ profile domain-containing protein OS=Citrus sinensis OX=2711 GN=CISIN_1g004673mg PE=4 SV=1 tr|A0A067H2U9|A0A067H2U9_CITSI Major facilitator superfamily _MFS_ profi…
OG0000441: tr|A0A067GVQ3|A0A067GVQ3_CITSI 40S ribosomal protein S18 OS=Citrus sinensis OX=2711 GN=CISIN_1g031787mg PE=3 SV=1 tr|A0A067GVQ3|A0A067GVQ3_CITSI 40S ribosomal protein S18 OS=Citrus sinensis OX=2711 GN=CISIN_1g031787mg PE=3 SV=1 tr|A0A067GVQ3|A0A067GVQ3_CITSI 40S ribosomal protein S18 OS=Citrus sinensis OX=2711 GN=CISIN_1g031787mg PE=3 SV=1 tr|A0A2R6QE27|A0A2R6QE27_ACTCC 40S ribosomal p…
OG0000442: tr|A0A067DPP2|A0A067DPP2_CITSI Cytochrome b5 heme-binding domain-containing protein OS=Citrus sinensis OX=2711 GN=CISIN_1g032745mg PE=3 SV=1 tr|A0A3Q7ELN5|A0A3Q7ELN5_SOLLC Cytochrome b5 heme-binding domain-containing protein OS=Solanum lycopersicum OX=4081 PE=3 SV=1 tr|A0A3Q7FK75|A0A3Q7FK75_SOLLC Cytochrome b5 heme-binding domain-containing protein OS=Solanum lycopersicum OX=4081 PE=3 …
OG0000443: tr|A0A1B6PED3|A0A1B6PED3_SORBI Cationic amino acid transporter C-terminal domain-containing protein OS=Sorghum bicolor OX=4558 GN=SORBI_3008G177200 PE=3 SV=1 tr|A0A1W0W1G0|A0A1W0W1G0_SORBI Amino acid permease OS=Sorghum bicolor OX=4558 GN=SORBI_3003G422800 PE=4 SV=1 tr|A0A2R6PYB6|A0A2R6PYB6_ACTCC Cationic amino acid transporter like OS=Actinidia chinensis var. chinensis OX=1590841 GN=C…
OG0000444: sp|P59226|H31_ARATH Histone H3.1 OS=Arabidopsis thaliana OX=3702 GN=HTR2 PE=1 SV=2 sp|Q2Z2F4|H33B_LILLO Histone H3.3b OS=Lilium longiflorum OX=4690 GN=soH3-1 PE=2 SV=3 sp|Q5MYA4|H32_CICIN Histone H3.2 OS=Cichorium intybus OX=13427 PE=2 SV=3 tr|A0A067FC09|A0A067FC09_CITSI Histone H3 OS=Citrus sinensis OX=2711 GN=CISIN_1g032645mg PE=3 SV=1 tr|A0A1Z5S992|A0A1Z5S992_SORBI Histone H2A/H2B/H…
OG0000445: tr|A0A067GCP0|A0A067GCP0_CITSI 40S ribosomal protein S23 OS=Citrus sinensis OX=2711 GN=CISIN_1g032641mg PE=3 SV=1 tr|A0A2R6PWQ2|A0A2R6PWQ2_ACTCC 40S ribosomal protein S23 _Fragment_ OS=Actinidia chinensis var. chinensis OX=1590841 GN=CEY00_Acc02200 PE=3 SV=1 tr|A0A2R6R7Z3|A0A2R6R7Z3_ACTCC 40S ribosomal protein S23 _Fragment_ OS=Actinidia chinensis var. chinensis OX=1590841 GN=CEY00_Acc…
OG0000446: UPI0003D71A77 status=active UPI0021967E28 status=active sp|O23052|Y1515_ARATH Uncharacterized TPR repeat-containing protein At1g05150 OS=Arabidopsis thaliana OX=3702 GN=At1g05150 PE=1 SV=1 sp|Q8S8L9|Y2245_ARATH Uncharacterized TPR repeat-containing protein At2g32450 OS=Arabidopsis thaliana OX=3702 GN=At2g32450 PE=1 SV=1 tr|A0A3Q7GBP5|A0A3Q7GBP5_SOLLC EF-hand domain-containing protein O…
OG0000447: tr|A0A067EAD2|A0A067EAD2_CITSI C2 domain-containing protein OS=Citrus sinensis OX=2711 GN=CISIN_1g031128mg PE=3 SV=1 tr|A0A2R6PA59|A0A2R6PA59_ACTCC Protein C2-DOMAIN ABA-RELATED like OS=Actinidia chinensis var. chinensis OX=1590841 GN=CEY00_Acc30889 PE=3 SV=1 tr|A0A2R6PB13|A0A2R6PB13_ACTCC Protein C2-DOMAIN ABA-RELATED 7_ N-terminally processed like OS=Actinidia chinensis var. chinensi…
OG0000448: tr|A0A067FQ81|A0A067FQ81_CITSI LysM domain-containing protein _Fragment_ OS=Citrus sinensis OX=2711 GN=CISIN_1g0182902mg PE=4 SV=1 tr|A0A067FQ81|A0A067FQ81_CITSI LysM domain-containing protein _Fragment_ OS=Citrus sinensis OX=2711 GN=CISIN_1g0182902mg PE=4 SV=1 tr|A0A067FQ81|A0A067FQ81_CITSI LysM domain-containing protein _Fragment_ OS=Citrus sinensis OX=2711 GN=CISIN_1g0182902mg PE=4 …
OG0000449: sp|Q9SRW9|CSLD5_ARATH Cellulose synthase-like protein D5 OS=Arabidopsis thaliana OX=3702 GN=CSLD5 PE=2 SV=1 tr|A0A2R6PD31|A0A2R6PD31_ACTCC Cellulose synthase-like protein OS=Actinidia chinensis var. chinensis OX=1590841 GN=CEY00_Acc29461 PE=4 SV=1 tr|A0A2R6PIB3|A0A2R6PIB3_ACTCC Cellulose synthase-like protein OS=Actinidia chinensis var. chinensis OX=1590841 GN=CEY00_Acc29032 PE=4 SV=1 …
OG0000450: UPI0003CABACA status=active UPI0003CABACA status=active tr|A0A067FAE7|A0A067FAE7_CITSI Uncharacterized protein OS=Citrus sinensis OX=2711 GN=CISIN_1g0006432mg PE=4 SV=1 tr|A0A067FME6|A0A067FME6_CITSI Uncharacterized protein OS=Citrus sinensis OX=2711 GN=CISIN_1g0006432mg PE=4 SV=1 tr|A0A067FME6|A0A067FME6_CITSI Uncharacterized protein OS=Citrus sinensis OX=2711 GN=CISIN_1g0006432mg PE=…
OG0000451: tr|A0A067DV76|A0A067DV76_CITSI Uncharacterized protein OS=Citrus sinensis OX=2711 GN=CISIN_1g000685mg PE=4 SV=1 tr|A0A2R6QII0|A0A2R6QII0_ACTCC Nuclear distribution protein like OS=Actinidia chinensis var. chinensis OX=1590841 GN=CEY00_Acc18788 PE=4 SV=1 tr|A0A2R6R6M5|A0A2R6R6M5_ACTCC Coatomer subunit like OS=Actinidia chinensis var. chinensis OX=1590841 GN=CEY00_Acc10703 PE=4 SV=1 tr|A…
OG0000452: sp|Q8RX56|UNC13_ARATH Protein unc-13 homolog OS=Arabidopsis thaliana OX=3702 GN=PATROL1 PE=2 SV=1 tr|A0A178VWV5|A0A178VWV5_ARATH _thale cress_ hypothetical protein OS=Arabidopsis thaliana OX=3702 GN=At2g25800 PE=4 SV=1 tr|A0A654EVY9|A0A654EVY9_ARATH Uncharacterized protein OS=Arabidopsis thaliana OX=3702 GN=At2g20010 PE=4 SV=1 tr|A8MR32|A8MR32_ARATH Gls protein _DUF810_ OS=Arabidopsis …
OG0000453: sp|Q9LMI0|TPS7_ARATH Probable alpha_alpha-trehalose-phosphate synthase [UDP-forming] 7 OS=Arabidopsis thaliana OX=3702 GN=TPS7 PE=1 SV=1 tr|A0A2R6PY32|A0A2R6PY32_ACTCC Alpha_alpha-trehalose-phosphate synthase OS=Actinidia chinensis var. chinensis OX=1590841 GN=CEY00_Acc25163 PE=3 SV=1 tr|A0A2R6Q6U3|A0A2R6Q6U3_ACTCC Alpha_alpha-trehalose-phosphate synthase OS=Actinidia chinensis var. ch…
OG0000454: UPI0003D756DB status=active UPI0003D756DB status=active sp|O49160|EIF3C_ARATH Eukaryotic translation initiation factor 3 subunit C OS=Arabidopsis thaliana OX=3702 GN=TIF3C1 PE=1 SV=2 tr|A0A2R6PMN9|A0A2R6PMN9_ACTCC Eukaryotic translation initiation factor 3 subunit C OS=Actinidia chinensis var. chinensis OX=1590841 GN=CEY00_Acc28200 PE=3 SV=1 tr|A0A2R6R538|A0A2R6R538_ACTCC Eukaryotic tr…
OG0000455: sp|Q9C8P0|ODP25_ARATH Dihydrolipoyllysine-residue acetyltransferase component 5 of pyruvate dehydrogenase complex_ chloroplastic OS=Arabidopsis thaliana OX=3702 GN=EMB3003 PE=2 SV=1 sp|Q9SQI8|ODP24_ARATH Dihydrolipoyllysine-residue acetyltransferase component 4 of pyruvate dehydrogenase complex_ chloroplastic OS=Arabidopsis thaliana OX=3702 GN=LTA2 PE=1 SV=1 tr|A0A2R6PBW2|A0A2R6PBW2_AC…
OG0000456: sp|Q94AU7|GCA3_ARATH Gamma carbonic anhydrase 3_ mitochondrial OS=Arabidopsis thaliana OX=3702 GN=GAMMACA3 PE=1 SV=1 sp|Q9C6B3|GCA2_ARATH Gamma carbonic anhydrase 2_ mitochondrial OS=Arabidopsis thaliana OX=3702 GN=GAMMACA2 PE=1 SV=1 sp|Q9FMV1|GCAL1_ARATH Gamma carbonic anhydrase-like 1_ mitochondrial OS=Arabidopsis thaliana OX=3702 GN=GAMMACAL1 PE=1 SV=1 sp|Q9SMN1|GCAL2_ARATH Gamma ca…
OG0000457: tr|Q0Q7Q5|Q0Q7Q5_ARALP At3g42050-L _Fragment_ OS=Arabidopsis lyrata subsp. petraea OX=59691 GN=AT3G42050 PE=4 SV=1 tr|Q0Q7Q5|Q0Q7Q5_ARALP At3g42050-L _Fragment_ OS=Arabidopsis lyrata subsp. petraea OX=59691 GN=AT3G42050 PE=4 SV=1 tr|Q0Q7Q6|Q0Q7Q6_ARALP At3g42050-L _Fragment_ OS=Arabidopsis lyrata subsp. petraea OX=59691 GN=AT3G42050 PE=4 SV=1 tr|Q0Q7Q6|Q0Q7Q6_ARALP At3g42050-L _Fragmen…
OG0000458: sp|Q9FFT4|PDC2_ARATH Pyruvate decarboxylase 2 OS=Arabidopsis thaliana OX=3702 GN=PDC2 PE=2 SV=1 tr|A0A067ES90|A0A067ES90_CITSI pyruvate decarboxylase OS=Citrus sinensis OX=2711 GN=CISIN_1g044559mg PE=3 SV=1 tr|A0A067ES90|A0A067ES90_CITSI pyruvate decarboxylase OS=Citrus sinensis OX=2711 GN=CISIN_1g044559mg PE=3 SV=1 tr|A0A067ES90|A0A067ES90_CITSI pyruvate decarboxylase OS=Citrus sinens…
OG0000459: sp|Q9C9W5|HPR1_ARATH Glycerate dehydrogenase HPR_ peroxisomal OS=Arabidopsis thaliana OX=3702 GN=HPR PE=1 SV=1 tr|A0A1P8ANC0|A0A1P8ANC0_ARATH Hydroxypyruvate reductase OS=Arabidopsis thaliana OX=3702 GN=HPR PE=1 SV=1 tr|A0A2R6PV11|A0A2R6PV11_ACTCC Hydroxyphenylpyruvate reductase OS=Actinidia chinensis var. chinensis OX=1590841 GN=CEY00_Acc26921 PE=3 SV=1 tr|A0A2R6QFP1|A0A2R6QFP1_ACTCC …
OG0000460: sp|Q93Y35|PSMD6_ARATH 26S proteasome non-ATPase regulatory subunit 6 homolog OS=Arabidopsis thaliana OX=3702 GN=RPN7 PE=1 SV=1 tr|A0A067FPL5|A0A067FPL5_CITSI PCI domain-containing protein OS=Citrus sinensis OX=2711 GN=CISIN_1g016653mg PE=4 SV=1 tr|A0A067FPL5|A0A067FPL5_CITSI PCI domain-containing protein OS=Citrus sinensis OX=2711 GN=CISIN_1g016653mg PE=4 SV=1 tr|A0A067FPL5|A0A067FPL5_…
OG0000461: UPI0003CA78DF status=active UPI00049D5953 status=active tr|A0A067DX15|A0A067DX15_CITSI UspA domain-containing protein OS=Citrus sinensis OX=2711 GN=CISIN_1g030208mg PE=4 SV=1 tr|A0A067DX15|A0A067DX15_CITSI UspA domain-containing protein OS=Citrus sinensis OX=2711 GN=CISIN_1g030208mg PE=4 SV=1 tr|A0A178VRN2|A0A178VRN2_ARATH _thale cress_ hypothetical protein OS=Arabidopsis thaliana OX=3…
OG0000462: UPI0003CA7DAA status=active UPI0003CA7DAA status=active UPI00219DC571 status=active UPI00219DC571 status=active sp|Q93Z16|RPN2_ARATH Dolichyl-diphosphooligosaccharide--protein glycosyltransferase subunit 2 OS=Arabidopsis thaliana OX=3702 GN=RPN2 PE=1 SV=1 tr|A0A3Q7GHL8|A0A3Q7GHL8_SOLLC Dolichyl-diphosphooligosaccharide--protein glycosyltransferase subunit 2 OS=Solanum lycopersicum OX=4…
OG0000463: UPI0003CA309D status=active sp|Q94KI8|TPC1_ARATH Two pore calcium channel protein 1 OS=Arabidopsis thaliana OX=3702 GN=TPC1 PE=1 SV=1 sp|Q94KI8|TPC1_ARATH Two pore calcium channel protein 1 OS=Arabidopsis thaliana OX=3702 GN=TPC1 PE=1 SV=1 tr|A0A3Q7HFE2|A0A3Q7HFE2_SOLLC EF-hand domain-containing protein OS=Solanum lycopersicum OX=4081 GN=101244201 PE=3 SV=1 tr|A0A3Q7HFE2|A0A3Q7HFE2_SOL…
OG0000464: sp|O23515|RL151_ARATH Large ribosomal subunit protein eL15z OS=Arabidopsis thaliana OX=3702 GN=RPL15A PE=2 SV=1 tr|A0A067E3Z5|A0A067E3Z5_CITSI Ribosomal protein L15 OS=Citrus sinensis OX=2711 GN=CISIN_1g028757mg PE=3 SV=1 tr|A0A067E3Z5|A0A067E3Z5_CITSI Ribosomal protein L15 OS=Citrus sinensis OX=2711 GN=CISIN_1g028757mg PE=3 SV=1 tr|A0A2R6PIX2|A0A2R6PIX2_ACTCC Ribosomal protein L15 _Fr…
OG0000465: sp|Q8H0U4|TNPO1_ARATH Transportin-1 OS=Arabidopsis thaliana OX=3702 GN=TRN1 PE=1 SV=1 tr|A0A067FL98|A0A067FL98_CITSI Importin N-terminal domain-containing protein OS=Citrus sinensis OX=2711 GN=CISIN_1g002596mg PE=3 SV=1 tr|A0A067FL98|A0A067FL98_CITSI Importin N-terminal domain-containing protein OS=Citrus sinensis OX=2711 GN=CISIN_1g002596mg PE=3 SV=1 tr|A0A067FL98|A0A067FL98_CITSI Imp…
OG0000466: sp|Q9LV35|AIP12_ARATH Actin-interacting protein 1-2 OS=Arabidopsis thaliana OX=3702 GN=AIP1-2 PE=2 SV=1 tr|A0A067F6B2|A0A067F6B2_CITSI Uncharacterized protein OS=Citrus sinensis OX=2711 GN=CISIN_1g007283mg PE=4 SV=1 tr|A0A067F6B2|A0A067F6B2_CITSI Uncharacterized protein OS=Citrus sinensis OX=2711 GN=CISIN_1g007283mg PE=4 SV=1 tr|A0A067F6B2|A0A067F6B2_CITSI Uncharacterized protein OS=Ci…
OG0000467: tr|A0A067F8Y9|A0A067F8Y9_CITSI Uncharacterized protein _Fragment_ OS=Citrus sinensis OX=2711 GN=CISIN_1g0219031mg PE=4 SV=1 tr|A0A654ENR0|A0A654ENR0_ARATH Steroid 5-alpha reductase C-terminal domain-containing protein OS=Arabidopsis thaliana OX=3702 GN=At1g73650 PE=4 SV=1 tr|A8MQG9|A8MQG9_ARATH 3-oxo-5-alpha-steroid 4-dehydrogenase _DUF1295_ OS=Arabidopsis thaliana OX=3702 GN=At1g73650…
OG0000468: tr|A0A067EIP1|A0A067EIP1_CITSI CCT-theta OS=Citrus sinensis OX=2711 GN=CISIN_1g008377mg PE=3 SV=1 tr|A0A067EMC7|A0A067EMC7_CITSI CCT-theta OS=Citrus sinensis OX=2711 GN=CISIN_1g008377mg PE=3 SV=1 tr|A0A067EMC7|A0A067EMC7_CITSI CCT-theta OS=Citrus sinensis OX=2711 GN=CISIN_1g008377mg PE=3 SV=1 tr|A0A067EV08|A0A067EV08_CITSI CCT-theta OS=Citrus sinensis OX=2711 GN=CISIN_1g008377mg PE=3 S…
OG0000469: tr|A0A067EWT9|A0A067EWT9_CITSI Eukaryotic translation initiation factor 4C OS=Citrus sinensis OX=2711 GN=CISIN_1g032195mg PE=3 SV=1 tr|A0A2R6P568|A0A2R6P568_ACTCC Eukaryotic translation initiation factor 4C OS=Actinidia chinensis var. chinensis OX=1590841 GN=CEY00_Acc33255 PE=3 SV=1 tr|A0A2R6Q7T7|A0A2R6Q7T7_ACTCC Eukaryotic translation initiation factor 4C OS=Actinidia chinensis var. c…
OG0000470: UPI0003D73E05 status=active sp|Q9ZNT0|VPS4_ARATH Protein SUPPRESSOR OF K_+_ TRANSPORT GROWTH DEFECT 1 OS=Arabidopsis thaliana OX=3702 GN=SKD1 PE=1 SV=1 tr|A0A2R6P797|A0A2R6P797_ACTCC Protein SUPPRESSOR OF K_+_ TRANSPORT GROWTH DEFECT like OS=Actinidia chinensis var. chinensis OX=1590841 GN=CEY00_Acc32120 PE=3 SV=1 tr|A0A2R6PEP7|A0A2R6PEP7_ACTCC Protein SUPPRESSOR OF K_+_ TRANSPORT GROW…
OG0000471: UPI0003CA6935 status=active UPI0003CA6935 status=active tr|A0A2R6P7S0|A0A2R6P7S0_ACTCC Glutelin type-B 4 basic chain like OS=Actinidia chinensis var. chinensis OX=1590841 GN=CEY00_Acc32292 PE=3 SV=1 tr|A0A2R6PF59|A0A2R6PF59_ACTCC Glutelin type-A 2 basic chain like OS=Actinidia chinensis var. chinensis OX=1590841 GN=CEY00_Acc30225 PE=3 SV=1 tr|A0A3Q7ERS1|A0A3Q7ERS1_SOLLC Cupin type-1 do…
OG0000472: tr|A0A067GBC2|A0A067GBC2_CITSI glutamine--tRNA ligase OS=Citrus sinensis OX=2711 GN=CISIN_1g003751mg PE=3 SV=1 tr|A0A067GBC2|A0A067GBC2_CITSI glutamine--tRNA ligase OS=Citrus sinensis OX=2711 GN=CISIN_1g003751mg PE=3 SV=1 tr|A0A067GBC2|A0A067GBC2_CITSI glutamine--tRNA ligase OS=Citrus sinensis OX=2711 GN=CISIN_1g003751mg PE=3 SV=1 tr|A0A067GBC2|A0A067GBC2_CITSI glutamine--tRNA ligase O…
OG0000473: tr|A0A2R6PE33|A0A2R6PE33_ACTCC ADP-ribosylation factor GTPase-activating protein OS=Actinidia chinensis var. chinensis OX=1590841 GN=CEY00_Acc29617 PE=4 SV=1 tr|A0A2R6PRI7|A0A2R6PRI7_ACTCC ADP-ribosylation factor GTPase-activating protein OS=Actinidia chinensis var. chinensis OX=1590841 GN=CEY00_Acc21690 PE=4 SV=1 tr|A0A2R6PTG9|A0A2R6PTG9_ACTCC ADP-ribosylation factor GTPase-activating…
OG0000474: tr|A0A067GAB0|A0A067GAB0_CITSI PCI domain-containing protein OS=Citrus sinensis OX=2711 GN=CISIN_1g024461mg PE=3 SV=1 tr|A0A067GAI5|A0A067GAI5_CITSI PCI domain-containing protein OS=Citrus sinensis OX=2711 GN=CISIN_1g024461mg PE=3 SV=1 tr|A0A067GMQ4|A0A067GMQ4_CITSI PCI domain-containing protein OS=Citrus sinensis OX=2711 GN=CISIN_1g024461mg PE=3 SV=1 tr|A0A2R6PHS6|A0A2R6PHS6_ACTCC 26S…
OG0000475: tr|A0A067EG47|A0A067EG47_CITSI isopentenyl-diphosphate Delta-isomerase OS=Citrus sinensis OX=2711 GN=CISIN_1g022053mg PE=3 SV=1 tr|A0A067EG47|A0A067EG47_CITSI isopentenyl-diphosphate Delta-isomerase OS=Citrus sinensis OX=2711 GN=CISIN_1g022053mg PE=3 SV=1 tr|A0A2R6PKZ6|A0A2R6PKZ6_ACTCC isopentenyl-diphosphate Delta-isomerase OS=Actinidia chinensis var. chinensis OX=1590841 GN=CEY00_Acc…
OG0000476: UPI0003CA4ABA status=active tr|A0A067F2M2|A0A067F2M2_CITSI valine--tRNA ligase OS=Citrus sinensis OX=2711 GN=CISIN_1g001289mg PE=3 SV=1 tr|A0A067F2M2|A0A067F2M2_CITSI valine--tRNA ligase OS=Citrus sinensis OX=2711 GN=CISIN_1g001289mg PE=3 SV=1 tr|A0A2R6PM29|A0A2R6PM29_ACTCC valine--tRNA ligase OS=Actinidia chinensis var. chinensis OX=1590841 GN=CEY00_Acc28014 PE=3 SV=1 tr|A0A2R6QSM6|A0…
OG0000477: tr|A0A067E1D3|A0A067E1D3_CITSI T-complex protein 1 subunit eta OS=Citrus sinensis OX=2711 GN=CISIN_1g008527mg PE=3 SV=1 tr|A0A067E1D3|A0A067E1D3_CITSI T-complex protein 1 subunit eta OS=Citrus sinensis OX=2711 GN=CISIN_1g008527mg PE=3 SV=1 tr|A0A067E8W1|A0A067E8W1_CITSI T-complex protein 1 subunit eta OS=Citrus sinensis OX=2711 GN=CISIN_1g008527mg PE=3 SV=1 tr|A0A067E8W1|A0A067E8W1_CIT…
OG0000478: tr|A0A2R6PR53|A0A2R6PR53_ACTCC Heterogeneous nuclear ribonucleoprotein like OS=Actinidia chinensis var. chinensis OX=1590841 GN=CEY00_Acc21593 PE=4 SV=1 tr|A0A2R6PT28|A0A2R6PT28_ACTCC Heterogeneous nuclear ribonucleoprotein like OS=Actinidia chinensis var. chinensis OX=1590841 GN=CEY00_Acc26299 PE=4 SV=1 tr|A0A2R6PXI5|A0A2R6PXI5_ACTCC Heterogeneous nuclear ribonucleoprotein like OS=Act…
OG0000479: tr|A0A2R6PT98|A0A2R6PT98_ACTCC Mitogen-activated protein kinase OS=Actinidia chinensis var. chinensis OX=1590841 GN=CEY00_Acc22367 PE=3 SV=1 tr|A0A2R6PVC5|A0A2R6PVC5_ACTCC Mitogen-activated protein kinase OS=Actinidia chinensis var. chinensis OX=1590841 GN=CEY00_Acc27033 PE=3 SV=1 tr|A0A2R6QF56|A0A2R6QF56_ACTCC mitogen-activated protein kinase kinase OS=Actinidia chinensis var. chinens…
OG0000480: sp|Q9M8K5|HIP32_ARATH Heavy metal-associated isoprenylated plant protein 32 OS=Arabidopsis thaliana OX=3702 GN=HIPP32 PE=2 SV=1 tr|A0A2R6PYH6|A0A2R6PYH6_ACTCC Copper transport protein like OS=Actinidia chinensis var. chinensis OX=1590841 GN=CEY00_Acc25302 PE=4 SV=1 tr|A0A2R6QAR7|A0A2R6QAR7_ACTCC Copper transport protein like OS=Actinidia chinensis var. chinensis OX=1590841 GN=CEY00_Acc…
OG0000481: UPI0003CAC37E status=active sp|Q651E8|SKP20_ORYSJ SKP1-like protein 20 OS=Oryza sativa subsp. japonica OX=39947 GN=SKP20 PE=1 SV=1 tr|A0A2R6Q231|A0A2R6Q231_ACTCC SKP1-like protein OS=Actinidia chinensis var. chinensis OX=1590841 GN=CEY00_Acc24425 PE=3 SV=1 tr|A0A2R6QQA9|A0A2R6QQA9_ACTCC SKP1-like protein OS=Actinidia chinensis var. chinensis OX=1590841 GN=CEY00_Acc16323 PE=3 SV=1 tr|A0…
OG0000482: UPI0003CB5053 status=active UPI0003CB5053 status=active UPI0003D6E3D1 status=active UPI0003D6E3D1 status=active tr|A0A2R6Q811|A0A2R6Q811_ACTCC Acyl-coenzyme A oxidase OS=Actinidia chinensis var. chinensis OX=1590841 GN=CEY00_Acc19872 PE=3 SV=1 tr|A0A3Q7HST6|A0A3Q7HST6_SOLLC acyl-CoA oxidase OS=Solanum lycopersicum OX=4081 PE=3 SV=1 tr|V4TUD6|V4TUD6_CITCL Acyl-coenzyme A oxidase OS=Citr…
OG0000483: tr|A0A067EIA2|A0A067EIA2_CITSI Thiolase N-terminal domain-containing protein _Fragment_ OS=Citrus sinensis OX=2711 GN=CISIN_1g0154952mg PE=3 SV=1 tr|A0A2R6QEB7|A0A2R6QEB7_ACTCC acetyl-CoA C-acetyltransferase OS=Actinidia chinensis var. chinensis OX=1590841 GN=CEY00_Acc19167 PE=3 SV=1 tr|A0A2R6QWF2|A0A2R6QWF2_ACTCC acetyl-CoA C-acetyltransferase OS=Actinidia chinensis var. chinensis OX=…
OG0000484: UPI0003D72937 status=active tr|A0A2R6QGD6|A0A2R6QGD6_ACTCC Purple acid phosphatase OS=Actinidia chinensis var. chinensis OX=1590841 GN=CEY00_Acc18024 PE=3 SV=1 tr|A0A2R6QGE0|A0A2R6QGE0_ACTCC Purple acid phosphatase OS=Actinidia chinensis var. chinensis OX=1590841 GN=CEY00_Acc18023 PE=3 SV=1 tr|A0A3Q7FWW1|A0A3Q7FWW1_SOLLC Purple acid phosphatase OS=Solanum lycopersicum OX=4081 GN=101250…
OG0000485: tr|A0A067GZI6|A0A067GZI6_CITSI CCT-beta OS=Citrus sinensis OX=2711 GN=CISIN_1g009718mg PE=3 SV=1 tr|A0A067H268|A0A067H268_CITSI CCT-beta OS=Citrus sinensis OX=2711 GN=CISIN_1g009718mg PE=3 SV=1 tr|A0A067H268|A0A067H268_CITSI CCT-beta OS=Citrus sinensis OX=2711 GN=CISIN_1g009718mg PE=3 SV=1 tr|A0A067H268|A0A067H268_CITSI CCT-beta OS=Citrus sinensis OX=2711 GN=CISIN_1g009718mg PE=3 SV=1 …
OG0000486: tr|A0A067GRZ4|A0A067GRZ4_CITSI protein-disulfide reductase OS=Citrus sinensis OX=2711 GN=CISIN_1g008336mg PE=3 SV=1 tr|A0A067GYZ8|A0A067GYZ8_CITSI protein-disulfide reductase OS=Citrus sinensis OX=2711 GN=CISIN_1g013684mg PE=3 SV=1 tr|A0A067H206|A0A067H206_CITSI protein-disulfide reductase OS=Citrus sinensis OX=2711 GN=CISIN_1g013684mg PE=3 SV=1 tr|A0A067H3W1|A0A067H3W1_CITSI protein-d…
OG0000487: UPI0003CB8F82 status=active UPI0003CB8F82 status=active tr|A0A067H2V6|A0A067H2V6_CITSI REF/SRPP-like protein OS=Citrus sinensis OX=2711 GN=CISIN_1g026954mg PE=3 SV=1 tr|A0A067H2V6|A0A067H2V6_CITSI REF/SRPP-like protein OS=Citrus sinensis OX=2711 GN=CISIN_1g026954mg PE=3 SV=1 tr|A0A2R6RGC4|A0A2R6RGC4_ACTCC Stress-related protein OS=Actinidia chinensis var. chinensis OX=1590841 GN=CEY00_…
OG0000488: UPI0003D70985 status=active UPI0003D70985 status=active UPI0003D70985 status=active UPI0003D70985 status=active tr|A0A2R6RH04|A0A2R6RH04_ACTCC S-methyl-5-thioribose kinase OS=Actinidia chinensis var. chinensis OX=1590841 GN=CEY00_Acc06919 PE=3 SV=1 tr|A0A3Q7ESA9|A0A3Q7ESA9_SOLLC S-methyl-5-thioribose kinase OS=Solanum lycopersicum OX=4081 GN=101249769 PE=3 SV=1 tr|V4SGN4|V4SGN4_CITCL S…
OG0000489: UPI0003CB1733 status=active UPI0003CB1733 status=active UPI0003CB1733 status=active UPI0003CB1733 status=active tr|A0A2R6RR77|A0A2R6RR77_ACTCC Eukaryotic translation initiation factor 2 subunit alpha like OS=Actinidia chinensis var. chinensis OX=1590841 GN=CEY00_Acc02813 PE=3 SV=1 tr|A0A2R6RWQ4|A0A2R6RWQ4_ACTCC Eukaryotic translation initiation factor 2 subunit alpha like OS=Actinidia …
OG0000490: tr|A0A067EDL0|A0A067EDL0_CITSI MPN domain-containing protein OS=Citrus sinensis OX=2711 GN=CISIN_1g036425mg PE=3 SV=1 tr|A0A067EDL0|A0A067EDL0_CITSI MPN domain-containing protein OS=Citrus sinensis OX=2711 GN=CISIN_1g036425mg PE=3 SV=1 tr|A0A067EDL0|A0A067EDL0_CITSI MPN domain-containing protein OS=Citrus sinensis OX=2711 GN=CISIN_1g036425mg PE=3 SV=1 tr|A0A2R6RRA0|A0A2R6RRA0_ACTCC 26S…
OG0000491: UPI00162E6E55 status=active tr|A0A067FBI7|A0A067FBI7_CITSI RING-type domain-containing protein OS=Citrus sinensis OX=2711 GN=CISIN_1g020491mg PE=4 SV=1 tr|A0A067FBI7|A0A067FBI7_CITSI RING-type domain-containing protein OS=Citrus sinensis OX=2711 GN=CISIN_1g020491mg PE=4 SV=1 tr|A0A067FBI7|A0A067FBI7_CITSI RING-type domain-containing protein OS=Citrus sinensis OX=2711 GN=CISIN_1g020491m…
OG0000492: sp|P20076|IER1_SOLLC Ethylene-responsive proteinase inhibitor 1 OS=Solanum lycopersicum OX=4081 PE=3 SV=1 sp|P20076|IER1_SOLLC Ethylene-responsive proteinase inhibitor 1 OS=Solanum lycopersicum OX=4081 PE=3 SV=1 sp|P20076|IER1_SOLLC Ethylene-responsive proteinase inhibitor 1 OS=Solanum lycopersicum OX=4081 PE=3 SV=1 sp|P20076|IER1_SOLLC Ethylene-responsive proteinase inhibitor 1 OS=Sol…
OG0000493: tr|A0A067ESK0|A0A067ESK0_CITSI Uncharacterized protein OS=Citrus sinensis OX=2711 GN=CISIN_1g036665mg PE=3 SV=1 tr|A0A067ESK0|A0A067ESK0_CITSI Uncharacterized protein OS=Citrus sinensis OX=2711 GN=CISIN_1g036665mg PE=3 SV=1 tr|A0A067ESK0|A0A067ESK0_CITSI Uncharacterized protein OS=Citrus sinensis OX=2711 GN=CISIN_1g036665mg PE=3 SV=1 tr|A0A067ESK0|A0A067ESK0_CITSI Uncharacterized prote…
OG0000494: UPI0003CBC435 status=active UPI00049D4EDD status=active tr|A0A067D442|A0A067D442_CITSI Cupin type-2 domain-containing protein OS=Citrus sinensis OX=2711 GN=CISIN_1g021698mg PE=4 SV=1 tr|A0A067D442|A0A067D442_CITSI Cupin type-2 domain-containing protein OS=Citrus sinensis OX=2711 GN=CISIN_1g021698mg PE=4 SV=1 tr|A0A067D442|A0A067D442_CITSI Cupin type-2 domain-containing protein OS=Citru…
OG0000495: UPI0003CB7280 status=active UPI0003D72500 status=inactive tr|A0A067G760|A0A067G760_CITSI Acireductone dioxygenase OS=Citrus sinensis OX=2711 GN=CISIN_1g025302mg PE=3 SV=1 tr|A0A067GGG1|A0A067GGG1_CITSI Acireductone dioxygenase OS=Citrus sinensis OX=2711 GN=CISIN_1g025302mg PE=3 SV=1 tr|A0A067GGG1|A0A067GGG1_CITSI Acireductone dioxygenase OS=Citrus sinensis OX=2711 GN=CISIN_1g025302mg P…
OG0000496: tr|A0A067D7K7|A0A067D7K7_CITSI SHSP domain-containing protein OS=Citrus sinensis OX=2711 GN=CISIN_1g027048mg PE=3 SV=1 tr|A0A067DFS4|A0A067DFS4_CITSI SHSP domain-containing protein OS=Citrus sinensis OX=2711 GN=CISIN_1g027026mg PE=3 SV=1 tr|A0A067DFS4|A0A067DFS4_CITSI SHSP domain-containing protein OS=Citrus sinensis OX=2711 GN=CISIN_1g027026mg PE=3 SV=1 tr|A0A3Q7GFL6|A0A3Q7GFL6_SOLLC …
OG0000497: sp|Q9FT97|AGAL1_ARATH Alpha-galactosidase 1 OS=Arabidopsis thaliana OX=3702 GN=AGAL1 PE=2 SV=1 tr|A0A1P8BFT2|A0A1P8BFT2_ARATH Alpha-galactosidase OS=Arabidopsis thaliana OX=3702 GN=AGAL1 PE=1 SV=1 tr|A0A251T7I8|A0A251T7I8_HELAN Alpha-galactosidase OS=Helianthus annuus OX=4232 GN=AGAL PE=3 SV=1 tr|A0A3Q7FZP1|A0A3Q7FZP1_SOLLC Alpha-galactosidase OS=Solanum lycopersicum OX=4081 GN=1012495…
OG0000498: sp|A2SZW8|REHY_MAIZE 1-Cys peroxiredoxin PER1 OS=Zea mays OX=4577 GN=PER1 PE=2 SV=1 sp|Q6E2Z6|REHY_MEDTR 1-Cys peroxiredoxin OS=Medicago truncatula OX=3880 PE=2 SV=1 sp|Q96291|BAS1A_ARATH 2-Cys peroxiredoxin BAS1_ chloroplastic OS=Arabidopsis thaliana OX=3702 GN=BAS1 PE=1 SV=2 tr|A0A251SRC6|A0A251SRC6_HELAN thioredoxin-dependent peroxiredoxin OS=Helianthus annuus OX=4232 GN=HannXRQ_Chr…
OG0000499: UPI00162DA9EE status=active sp|Q9FE06|EXOL2_ARATH Protein EXORDIUM-like 2 OS=Arabidopsis thaliana OX=3702 GN=EXL2 PE=2 SV=1 sp|Q9FY71|EXOL4_ARATH Protein EXORDIUM-like 4 OS=Arabidopsis thaliana OX=3702 GN=EXL4 PE=2 SV=1 tr|A0A067GMP7|A0A067GMP7_CITSI Uncharacterized protein OS=Citrus sinensis OX=2711 GN=CISIN_1g020726mg PE=3 SV=1 tr|A0A251T943|A0A251T943_HELAN Putative EXORDIUM like 2 …
OG0000500: sp|Q9LW57|PAP6_ARATH Plastid-lipid-associated protein 6_ chloroplastic OS=Arabidopsis thaliana OX=3702 GN=PAP6 PE=1 SV=1 tr|A0A067DLE6|A0A067DLE6_CITSI Plastid lipid-associated protein/fibrillin conserved domain-containing protein _Fragment_ OS=Citrus sinensis OX=2711 GN=CISIN_1g041139mg PE=3 SV=1 tr|A0A1I9LQU3|A0A1I9LQU3_ARATH Plastid-lipid associated protein PAP / fibrillin family pr…
OG0000501: sp|P51414|RL261_ARATH Large ribosomal subunit protein uL24z OS=Arabidopsis thaliana OX=3702 GN=RPL26A PE=2 SV=2 tr|A0A103YGU5|A0A103YGU5_CYNCS KOW-like protein OS=Cynara cardunculus var. scolymus OX=59895 GN=Ccrd_012778 PE=3 SV=1 tr|A0A2R6PA85|A0A2R6PA85_ACTCC 60S ribosomal protein like OS=Actinidia chinensis var. chinensis OX=1590841 GN=CEY00_Acc30952 PE=3 SV=1 tr|A0A2R6R5D4|A0A2R6R5D…
OG0000502: UPI0003D77CE6 status=active UPI0003D77CE6 status=active UPI0003D77CE6 status=active UPI0003D77CE6 status=active tr|A0A3Q7I0J3|A0A3Q7I0J3_SOLLC Protein SSUH2 homolog OS=Solanum lycopersicum OX=4081 GN=101259068 PE=4 SV=1 tr|C6JS31|C6JS31_SORBI CR-type domain-containing protein OS=Sorghum bicolor OX=4558 GN=Sb0019s004610 PE=4 SV=1 tr|V4SZ39|V4SZ39_CITCL Protein SSUH2 homolog OS=Citrus cl…
OG0000503: UPI0003D70668 status=active sp|Q9FKA5|Y5957_ARATH Uncharacterized protein At5g39570 OS=Arabidopsis thaliana OX=3702 GN=At5g39570 PE=1 SV=1 tr|A0A067D1R8|A0A067D1R8_CITSI Uncharacterized protein OS=Citrus sinensis OX=2711 GN=CISIN_1g017568mg PE=4 SV=1 tr|A0A067D1R8|A0A067D1R8_CITSI Uncharacterized protein OS=Citrus sinensis OX=2711 GN=CISIN_1g017568mg PE=4 SV=1 tr|A0A2R6RYM7|A0A2R6RYM7_…
[truncated: 1,987 more rows]
