# Supplementary material for: Comparative proteomics reveals protein signatures shared between and unique to bona fide plant EVs and other plant-derived vesicles
Source: Plant Physiol. 2026 Mar 31;200(3):kiag141. doi: 10.1093/plphys/kiag141 (PMC13036492; doi:10.1093/plphys/kiag141)
Supplement: kiag141_Supplementary_Data [file kiag141_supplementary_data.zip › Supplementary Table 2.xlsx]

## Sheet: PDVs Orthogroups
	gEVs									PDVs
Orthogroups	Regente et al., 2017	Chaya et al., 2024	He et al., 2021	Rutter and Innes, 2017	dataset identifier PXD059086	Boccia et al., 2022	Vestuto et al., 2024	Suanno et al., 2023	De Palma et al., 2020	Pocsfalvi et al., 2019	Pocsfalvi et al., 2019	Pocsfalvi et al., 2019	Pocsfalvi et al., 2019	Stanly et al., 2019	Raimondo et al., 2015	Huang et al., 2024	Bokka et al., 2020	Timms et al., 2022	Pérez-Bermúdez et al., 2017	Trentini et al., 2024	Sánchez-López et al., 2022
OG3	0	3	27	11	0	0	23	0	5	13	11	9	13	10	1	6	6	1	3	4	0
OG5	0	1	0	0	0	0	2	1	0	11	6	12	15	7	1	24	4	1	0	0	0
OG7	0	4	12	13	0	0	0	0	12	4	3	6	5	5	1	5	6	0	0	4	0
OG9	2	1	1	0	3	0	15	0	0	6	6	6	7	7	6	9	2	0	0	0	0
OG10	0	1	0	0	0	1	20	0	0	6	5	5	7	6	6	11	2	0	0	0	0
OG11	0	3	10	1	0	2	7	0	0	9	6	6	8	4	1	1	4	0	0	0	0
OG14	0	1	7	0	0	1	19	4	0	2	2	2	2	2	1	6	0	0	1	0	0
OG16	3	0	12	0	1	0	10	1	0	3	3	1	4	0	1	1	2	0	0	3	0
OG20	0	2	7	5	0	0	4	0	0	5	5	4	5	2	1	0	2	0	0	1	0
OG22	0	0	0	0	0	0	5	0	0	6	3	6	6	5	0	8	2	0	0	1	0
OG28	0	0	0	0	0	0	1	0	0	3	2	6	6	9	1	4	6	0	0	0	0
OG31	0	0	7	0	0	0	15	1	0	0	0	0	0	1	2	9	2	0	0	0	0
OG32	2	2	11	6	0	0	2	0	0	1	1	2	2	1	1	2	2	0	0	0	0
OG40	0	1	1	1	0	0	5	0	0	5	2	4	4	3	1	3	0	1	0	0	0
OG42	0	1	8	0	0	0	7	0	0	2	2	1	2	1	0	3	0	0	1	1	2
OG46	1	1	5	0	0	0	2	0	1	4	1	3	2	4	0	3	2	0	0	1	0
OG49	0	2	1	2	0	0	3	0	0	1	3	2	1	2	1	6	4	0	0	1	0
OG51	0	1	4	2	0	0	0	0	1	2	2	2	3	2	0	3	4	0	0	2	0
OG62	0	1	4	0	0	0	9	1	0	1	1	1	1	1	1	3	2	0	0	0	0
OG68	1	2	7	0	0	1	3	0	1	1	1	1	2	1	1	2	0	0	1	0	0
OG75	0	0	1	0	0	2	2	0	0	3	2	2	4	2	1	3	3	0	0	0	0
OG76	0	0	2	0	0	0	0	1	0	3	3	3	2	1	1	5	4	0	0	0	0
OG77	0	0	7	7	0	0	2	0	0	1	1	1	1	1	0	1	2	0	0	1	0
OG79	3	1	0	0	0	0	3	0	1	2	1	2	2	2	0	4	2	0	0	1	0
OG84	1	1	3	3	0	0	5	0	0	1	1	1	1	1	1	3	0	0	1	0	0
OG99	0	1	3	3	0	1	4	0	0	2	1	1	1	1	1	0	0	0	1	1	0
OG114	0	0	0	0	0	0	1	0	0	2	3	5	2	2	1	2	2	0	0	0	0
OG119	0	1	3	0	0	0	0	0	0	2	3	1	2	2	1	3	0	0	0	0	1
OG124	0	0	4	0	0	0	0	0	0	2	2	2	2	2	0	2	0	0	2	0	1
OG147	0	1	2	2	0	0	3	0	0	1	1	1	1	1	1	2	0	0	1	0	0
OG151	0	1	4	3	0	0	0	0	0	1	1	1	1	1	1	0	2	0	0	1	0
OG155	0	0	1	0	0	0	4	0	0	2	2	2	2	1	1	1	0	1	0	0	0
OG167	0	1	0	0	0	1	1	0	3	1	1	1	1	1	1	1	2	0	0	1	0
OG190	0	0	0	0	0	0	1	0	0	3	2	3	2	1	1	1	0	0	0	1	0
OG193	1	0	2	0	1	0	0	0	0	1	1	1	1	1	3	0	0	1	0	1	0
OG214	0	0	0	1	0	0	0	0	0	1	1	1	1	1	1	2	4	0	0	1	0
OG215	0	0	0	0	0	1	1	0	0	2	2	2	2	1	1	1	1	0	0	0	0
OG218	0	0	0	0	0	0	4	0	0	1	1	1	1	1	1	2	2	0	0	0	0
OG225	0	1	1	1	0	0	0	0	0	1	1	1	1	1	1	1	2	0	1	0	0
OG247	0	0	0	0	0	0	5	0	0	1	1	1	1	1	1	1	0	0	0	1	0
OG286	0	0	0	0	0	0	3	0	0	1	1	1	1	1	1	1	2	0	0	0	0
			LEGEND
			Color grade	n° proteins
				0
				≥1; ≤5
				≥6; ≤10
				≥11; ≤20
				> 20

## Sheet: PDV - Table description
Orthogroups	Protein number	Protein function	Representative proteins
OG3	146	Active transport of ions across cell membranes	Plasma membrane ATPases (P-type ATPases),
OG5	85	Chemical modification of molecules through the addition of sugars	Glycosyltransferase
OG7	80	Transport of water and small solutes	Plasma membrane intrinsic protein
OG9	71	Protein degradation within the cell	Proteasome subunit alpha
OG10	70	Controlled degradation of damaged or unnecessary proteins	26S protease regulatory subunit; FtsH-like protein
OG11	62	Folding of proteins	Heat shock cognate protein
OG14	50	RNA regulation and metabolism	RNA helicase; acetyl-CoA carboxytransferase
OG16	45	Cell wall modification	Pectinesterase
OG20	43	Hydrolysis of membrane phospholipids	Phospholipase D
OG22	42	Resistance to adverse environmental conditions	Universal stress protein
OG28	38	Resistance to adverse environmental conditions	Small Heat Shock Protein (SHSP)
OG31	37	Removal of phosphate groups from serine or threonine residues	Serine/threonine-protein phosphatase
OG32	35	Regulation of gas balance and pH	Carbonic anhydrase
OG40	31	Enzymes involved in biochemical processes such as glycolysis and gluconeogenesis	Triosephosphate isomerase
OG42	31	Regulation of genetic material	Ras-related protein like
OG46	30	Protein degradation	Aspartic proteinase
OG49	29	Cellular protection against oxidative damage	Glutathione peroxidase
OG51	28	Cell signaling processes, stress response, plant-pathogen interactions, and plant development	Remorin
OG62	26	ATP synthesis	ATP synthase subunit beta
OG68	25	Carbon metabolism (glycolysis and calvin cycle)	Fructose-bisphosphate aldolase
OG75	25	Detoxification and maintenance of cellular balance	Aminoaldehyde dehydrogenase; aminobutyraldehyde dehydrogenase; Succinate-semialdehyde dehydrogenase
OG76	25	Regulation of functional protein levels	ATP-dependent Clp protease
OG77	25	Protection from environmental stress	Water stress and hypersensitive response domain-containing protein; Desiccation protectant protein like; Ethylene-responsive late embryogenesis-like protein
OG79	24	Controlled degradation of proteins	Cysteine proteinase 3; Actinidain; Granulins domain-containing protein; Low-temperature-induced cysteine proteinase-like
OG84	23	Intracellular transport	Clathrin heavy chain
OG99	21	Regulation of cellular metabolic processes	Malate dehydrogenase
OG114	20	Alcohol metabolism and cellular detoxification	Alcohol dehydrogenase
OG119	19	Regulation of vesicular trafficking; Modulation of cytoskeleton; Implication in signal transduction mechanisms	ADP-ribosylation factor-like protein
OG124	19	Vesicular transport	Vesicle-associated membrane protein; Longin domain-containing protein
OG147	17	Vesicular transport	Alpha-soluble NSF attachment protein
OG151	17	Control of cellular signaling	Phosphoinositide phospholipase C
OG155	17	Protein recycling	26S proteasome non-ATPase regulatory subunit 2 homolog
OG167	16	Transport of water and small molecules across membranes	Aquaporin TIP3-1; Tonoplast intrinsic protein; Putative aquaporin TIP13
OG190	15	Protein metabolization	Aspartyl aminopeptidase
OG193	14	Defense mechanisms of plants.	Polygalacturonase inhibitor; Leucine-rich repeat-containing N-terminal plant-type domain-containing protein
OG214	14	Plant stress responses (temperature fluctuations)	Temperature-induced lipocalin-1; Lipocalin/cytosolic fatty-acid binding domain-containing protein
OG215	14	Cellular metabolism (glycolysis and gluconeogenesis)	Glucose-6-phosphate isomerase
OG218	14	Protection from environmental stress	HSP20-like chaperone protein; SHSP domain-containing protein; Class II small heat shock protein Le-HSP17.6
OG225	13	Photosynthesis and coloration in plants	Carotenoid cleavage dioxygenase
OG247	13	Purine metabolism pathway	Adenine phosphoribosyltransferase
OG286	12	Degradation of unneeded, damaged, or misfolded proteins	Proteasome subunit beta
