# Supplementary material for: Comparative proteomics reveals protein signatures shared between and unique to bona fide plant EVs and other plant-derived vesicles
Source: Plant Physiol. 2026 Mar 31;200(3):kiag141. doi: 10.1093/plphys/kiag141 (PMC13036492; doi:10.1093/plphys/kiag141)
Supplement: kiag141_Supplementary_Data [file kiag141_supplementary_data.zip › Supplementary Table 3.xlsx]

## Sheet: gEVs & PDVs Orthogroups
	gEVs									PDVs
Orthogroups	Regente et al., 2017	Chaya et al., 2024	He et al., 2021	Rutter and Innes, 2017	dataset identifier PXD059086	Boccia et al., 2022	Vestuto et al., 2024	Suanno et al., 2023	De Palma et al., 2020	Pocsfalvi et al., 2019	Pocsfalvi et al., 2019	Pocsfalvi et al., 2019	Pocsfalvi et al., 2019	Stanly et al., 2019	Raimondo et al., 2015	Huang et al., 2024	Bokka et al., 2020	Timms et al., 2022	Pérez-Bermúdez et al., 2017	Trentini et al., 2024	Sánchez-López et al., 2022
OG0	0	32	170	23	1	2	35	4	4	7	6	1	8	17	4	22	6	1	0	6	0
OG1	0	6	20	4	0	5	36	0	6	17	12	10	12	7	0	15	2	0	9	5	4
OG2	0	6	22	3	0	1	34	2	35	6	3	4	7	12	2	16	5	0	0	2	0
OG4	0	2	25	7	0	4	24	1	9	9	9	10	9	8	1	11	10	0	1	3	0
OG6	0	4	9	3	0	2	9	2	0	10	8	9	9	5	0	1	6	0	2	1	0
OG8	7	1	10	3	10	1	6	4	1	4	2	2	2	4	0	3	6	1	0	5	0
OG9	2	1	1	0	3	0	15	0	0	6	6	6	7	7	6	9	2	0	0	0	0
OG13	3	3	10	3	3	0	5	0	1	3	2	1	2	4	0	9	1	0	0	4	0
OG15	0	4	3	1	1	1	10	1	6	2	2	2	3	3	2	3	0	0	1	2	0
OG18	1	2	5	5	0	1	4	0	2	3	3	2	3	4	1	5	2	0	0	1	0
OG19	6	2	2	4	0	3	7	1	0	2	2	2	2	3	0	3	2	0	1	2	0
OG25	0	2	8	2	0	2	5	1	0	3	1	2	3	4	0	1	0	1	0	4	0
OG36	1	1	2	1	1	2	5	0	1	3	3	3	5	1	1	2	0	0	1	0	0
OG39	0	1	3	3	0	1	4	0	1	3	2	3	3	1	0	1	2	0	1	2	0
OG52	0	1	1	0	0	1	5	1	1	1	1	1	1	2	0	6	3	0	2	1	0
OG70	1	1	2	0	0	1	6	1	1	1	1	1	1	2	1	2	2	0	0	1	0
OG71	0	1	1	1	0	2	5	2	0	2	2	1	2	1	2	0	2	0	0	1	0
OG98	1	1	4	2	0	2	2	0	0	2	1	1	1	1	1	0	0	0	1	1	0
OG110	0	2	1	1	1	1	1	0	0	2	1	1	1	2	0	2	0	0	0	3	1
			LEGEND
			Color grade	n° proteins
				0
				≥1; ≤5
				≥6; ≤10
				≥11; ≤36
				> 36
